# Supplementary material for: Missense Mutations in FDNC5 Associated with Morphometric Traits and Meat Quality in Hainan Black Goats
Source: Animals (Basel). 2025 Feb 15;15(4):565. doi: 10.3390/ani15040565 (PMC11851529; doi:10.3390/ani15040565)
Supplement: Supplementary file 1 [file animals-15-00565-s001.zip]

Archive with 4 entries (4 files):
- Figer S1.png
- Figure S2 Goat_FNDC5.png
- Supplementary material 1_RNA-seq.SNP.anno.gatk.all.list
- Table S1 and S2.pdf
