# Supplementary material for: Missense Mutations in FDNC5 Associated with Morphometric Traits and Meat Quality in Hainan Black Goats
Source: Animals (Basel). 2025 Feb 15;15(4):565. doi: 10.3390/ani15040565 (PMC11851529; doi:10.3390/ani15040565)
Supplement: Supplementary file 1 [file animals-15-00565-s001.zip › Supplementary material 1_RNA-seq.SNP.anno.gatk.all.list]

#Chr	Pos	Gene_id	Ref	Alt	B1	Depth	AlleDp	B2	Depth	AlleDp	B3	Depth	AlleDp	B4	Depth	AlleDp	B5	Depth	AlleDp	B6	Depth	AlleDp	F1	Depth	AlleDp	F2	Depth	AlleDp	F3	Depth	AlleDp	F4	Depth	AlleDp	F5	Depth	AlleDp	F6	Depth	AlleDp	T1	Depth	AlleDp	T2	Depth	AlleDp	T3	Depth	AlleDp
NC_005044.2	1119	Intergenic	C	A	M	32	21,11	C	22	22,0	C	24	24,0	M	8	2,6	C	21	21,0	C	81	81,0	M	23	15,8	C	77	77,0	C	23	23,0	M	7	1,6	C	23	23,0	C	80	80,0	M	12	8,4	C	51	51,0	C	33	33,0
NC_005044.2	4957	Intergenic	A	G	A	1	1,0	N	.	.	A	1	1,0	R	4	2,2	G	2	0,2	N	.	.	N	.	.	A	2	2,0	N	.	.	A	7	7,0	N	.	.	N	.	.	N	.	.	N	.	.	A	2	2,0
NC_005044.2	6087	Intergenic	A	T	A	32	32,0	A	29	29,0	A	22	22,0	A	22	22,0	T	500	0,500	A	21	21,0	A	20	20,0	A	22	22,0	A	41	41,0	A	22	22,0	T	329	0,329	A	24	24,0	A	24	24,0	A	21	21,0	A	20	20,0
NC_005044.2	9401	Intergenic	A	T	W	8	6,2	A	4	4,0	N	.	.	A	5	5,0	N	.	.	N	.	.	A	7	7,0	A	5	5,0	N	.	.	A	6	6,0	N	.	.	W	3	1,2	A	2	2,0	A	5	5,0	A	6	6,0
NC_005044.2	11322	Intergenic	T	C	T	34	34,0	T	79	79,0	C	558	5,553	T	61	61,0	T	83	83,0	T	80	80,0	T	27	27,0	T	34	34,0	C	578	4,574	T	64	64,0	T	78	78,0	T	95	95,0	T	82	82,0	T	67	67,0	C	612	6,606
NC_005044.2	11554	Intergenic	A	G	N	.	.	A	4	4,0	N	.	.	N	.	.	N	.	.	G	2	0,2	N	.	.	N	.	.	N	.	.	A	10	10,0	A	4	4,0	N	.	.	A	6	6,0	A	3	2,0	N	.	.
NC_005044.2	11760	Intergenic	T	C	T	9	9,0	T	20	20,0	C	13	0,13	T	23	23,0	T	9	9,0	T	32	32,0	T	20	20,0	T	2	2,0	C	23	1,22	T	48	48,0	T	8	8,0	T	20	20,0	T	33	33,0	T	15	15,0	C	21	0,21
NC_005044.2	13427	Intergenic	T	C	T	31	31,0	T	20	20,0	T	82	82,0	T	23	23,0	C	306	1,305	C	230	2,228	T	31	31,0	T	21	21,0	T	63	63,0	T	48	48,0	C	304	1,303	C	338	2,336	T	33	33,0	T	39	39,0	T	50	50,0
NC_005044.2	13964	Intergenic	G	A	A	86	4,82	A	99	3,96	A	85	3,82	R	64	5,59	A	124	3,121	A	98	2,96	A	16	0,16	A	35	0,32	A	35	0,35	A	148	2,146	A	118	3,115	R	60	6,54	A	142	3,139	A	46	0,46	A	82	1,81
NC_005044.2	15915	Intergenic	A	G	A	22	22,0	G	199	3,196	A	21	21,0	A	20	20,0	A	20	20,0	A	35	35,0	A	20	20,0	G	43	2,41	A	33	33,0	A	23	23,0	A	33	33,0	A	100	100,0	A	21	21,0	G	299	4,295	A	22	22,0
NC_005044.2	16037	Intergenic	T	C	C	146	0,146	T	132	132,0	T	21	21,0	C	450	0,450	T	153	153,0	T	35	35,0	C	50	0,50	T	34	34,0	T	33	33,0	C	190	0,190	T	101	101,0	T	100	100,0	C	146	0,146	T	45	45,0	T	22	22,0
NC_005044.2	16119	Intergenic	G	A	A	123	0,123	G	132	132,0	G	21	21,0	A	227	0,227	G	153	153,0	G	35	35,0	A	246	1,245	G	34	34,0	G	33	33,0	A	434	0,434	G	101	101,0	G	100	100,0	A	414	1,413	G	45	45,0	G	22	22,0
NC_005044.2	16435	Intergenic	G	A	G	93	93,0	A	584	0,584	G	21	21,0	G	190	190,0	G	153	153,0	G	35	35,0	G	65	65,0	A	452	0,452	G	33	33,0	G	106	106,0	G	101	101,0	G	100	100,0	G	107	107,0	A	418	3,415	G	22	22,0
NC_030808.1	73023	gene-ATP5O	A	G	N	.	.	N	.	.	N	.	.	N	.	.	N	.	.	N	.	.	N	.	.	N	.	.	N	.	.	N	.	.	N	.	.	N	.	.	N	.	.	G	2	0,2	N	.	.
NC_030808.1	73108	gene-ATP5O	A	C	N	.	.	N	.	.	N	.	.	N	.	.	N	.	.	C	3	0,3	N	.	.	N	.	.	N	.	.	N	.	.	N	.	.	N	.	.	N	.	.	N	.	.	N	.	.
NC_030808.1	73615	gene-ATP5O	A	G	N	.	.	G	3	0,3	N	.	.	N	.	.	N	.	.	N	.	.	N	.	.	N	.	.	N	.	.	N	.	.	N	.	.	N	.	.	N	.	.	N	.	.	N	.	.
NC_030808.1	74580	gene-ATP5O	A	G	G	2	0,2	N	.	.	N	.	.	N	.	.	N	.	.	N	.	.	N	.	.	N	.	.	N	.	.	N	.	.	N	.	.	N	.	.	N	.	.	N	.	.	N	.	.
NC_030808.1	75625	gene-ATP5O	G	T	N	.	.	N	.	.	N	.	.	T	2	0,2	N	.	.	N	.	.	N	.	.	N	.	.	N	.	.	N	.	.	N	.	.	N	.	.	N	.	.	N	.	.	N	.	.
NC_030808.1	79516	gene-ATP5O	A	T	T	396	0,396	T	556	0,556	T	211	2,209	T	336	0,336	T	154	0,154	T	435	0,435	T	582	0,582	T	426	0,426	T	251	0,251	T	748	0,748	T	207	1,206	T	250	0,250	T	586	1,585	T	279	0,279	T	248	0,248
NC_030808.1	83541	gene-ATP5O	G	T	N	.	.	N	.	.	N	.	.	T	2	0,2	N	.	.	G	2	2,0	G	2	2,0	N	.	.	N	.	.	K	4	2,2	N	.	.	N	.	.	N	.	.	N	.	.	N	.	.
NC_030808.1	83625	gene-ATP5O	A	G	N	.	.	G	3	0,3	N	.	.	G	4	0,4	N	.	.	N	.	.	R	3	1,2	N	.	.	N	.	.	N	.	.	N	.	.	N	.	.	N	.	.	N	.	.	N	.	.
NC_030808.1	87315	gene-ITSN1	C	T	N	.	.	N	.	.	N	.	.	N	.	.	N	.	.	N	.	.	N	.	.	N	.	.	N	.	.	N	.	.	N	.	.	N	.	.	N	.	.	N	.	.	T	2	0,2
NC_030808.1	146885	gene-ITSN1	G	A	G	2	2,0	G	14	14,0	N	.	.	G	2	2,0	N	.	.	R	12	5,7	G	7	7,0	G	2	2,0	N	.	.	G	7	7,0	G	2	2,0	N	.	.	G	11	11,0	G	2	2,0	R	5	2,3
NC_030808.1	147930	gene-ITSN1	T	A	T	24	24,0	W	8	2,6	T	9	9,0	W	20	11,9	T	3	3,0	T	8	8,0	T	28	28,0	W	36	23,13	T	7	7,0	N	.	.	T	2	2,0	T	7	7,0	N	.	.	W	14	6,8	T	13	13,0
NC_030808.1	154566	gene-ITSN1	C	G	C	9	9,0	C	3	3,0	C	8	8,0	C	15	15,0	C	4	4,0	C	4	4,0	C	30	30,0	C	22	22,0	C	8	8,0	N	.	.	C	2	2,0	S	8	6,2	N	.	.	C	10	10,0	C	15	15,0
NC_030808.1	154567	gene-ITSN1	C	T	C	9	9,0	C	3	3,0	C	8	8,0	C	15	15,0	C	4	4,0	C	4	4,0	C	30	30,0	C	22	22,0	C	8	8,0	N	.	.	C	2	2,0	Y	8	6,2	N	.	.	C	10	10,0	C	15	15,0
NC_030808.1	169213	gene-ITSN1	T	C	N	.	.	N	.	.	N	.	.	N	.	.	N	.	.	N	.	.	N	.	.	N	.	.	N	.	.	N	.	.	N	.	.	N	.	.	N	.	.	N	.	.	N	.	.
NC_030808.1	180687	gene-ITSN1	G	C	N	.	.	N	.	.	N	.	.	N	.	.	N	.	.	N	.	.	N	.	.	N	.	.	N	.	.	N	.	.	C	2	0,2	N	.	.	N	.	.	N	.	.	N	.	.
NC_030808.1	182279	gene-ITSN1	T	C	N	.	.	C	2	0,2	N	.	.	N	.	.	N	.	.	N	.	.	N	.	.	N	.	.	N	.	.	N	.	.	N	.	.	N	.	.	N	.	.	N	.	.	N	.	.
NC_030808.1	207174	gene-ITSN1	C	A	A	2	0,2	N	.	.	N	.	.	N	.	.	N	.	.	N	.	.	N	.	.	N	.	.	N	.	.	N	.	.	N	.	.	N	.	.	N	.	.	N	.	.	N	.	.
NC_030808.1	207254	gene-ITSN1	T	C	T	2	2,0	T	2	2,0	T	2	2,0	T	16	16,0	Y	3	1,2	N	.	.	T	25	25,0	T	8	8,0	T	2	2,0	N	.	.	N	.	.	Y	8	3,5	N	.	.	T	7	7,0	T	7	7,0
NC_030808.1	207281	gene-ITSN1	T	C	T	2	2,0	T	3	3,0	T	2	2,0	T	21	21,0	N	.	.	N	.	.	T	18	18,0	T	4	4,0	T	2	2,0	N	.	.	N	.	.	Y	8	3,5	N	.	.	T	7	7,0	T	9	9,0
NC_030808.1	209964	gene-ITSN1	A	G	N	.	.	N	.	.	N	.	.	N	.	.	N	.	.	N	.	.	N	.	.	N	.	.	N	.	.	G	2	0,2	N	.	.	N	.	.	N	.	.	N	.	.	N	.	.
NC_030808.1	235279	gene-ITSN1	C	T	N	.	.	N	.	.	N	.	.	C	2	2,0	N	.	.	N	.	.	C	11	11,0	C	4	4,0	N	.	.	N	.	.	N	.	.	N	.	.	N	.	.	C	2	2,0	C	4	4,0
NC_030808.1	237107	gene-ITSN1	A	G	N	.	.	N	.	.	G	2	0,2	G	4	0,4	N	.	.	N	.	.	G	9	0,9	G	2	0,2	N	.	.	N	.	.	N	.	.	N	.	.	N	.	.	N	.	.	G	7	0,7
NC_030808.1	237215	gene-ITSN1	C	T	N	.	.	N	.	.	T	2	0,2	T	7	0,7	N	.	.	N	.	.	T	7	0,7	N	.	.	N	.	.	N	.	.	N	.	.	N	.	.	N	.	.	N	.	.	T	3	0,3
NC_030808.1	246855	gene-ITSN1	T	C	N	.	.	N	.	.	T	2	2,0	T	8	8,0	C	2	0,2	N	.	.	T	5	5,0	N	.	.	N	.	.	N	.	.	N	.	.	N	.	.	N	.	.	T	2	2,0	Y	4	2,2
NC_030808.1	281139	gene-ITSN1	C	A	A	2	0,2	N	.	.	N	.	.	N	.	.	N	.	.	N	.	.	N	.	.	N	.	.	N	.	.	N	.	.	N	.	.	N	.	.	N	.	.	N	.	.	N	.	.
NC_030808.1	314865	gene-ITSN1	G	A	N	.	.	N	.	.	N	.	.	N	.	.	N	.	.	N	.	.	N	.	.	N	.	.	N	.	.	N	.	.	A	2	0,2	N	.	.	N	.	.	N	.	.	N	.	.
NC_030808.1	332233	gene-CRYZL1	G	A	N	.	.	N	.	.	N	.	.	N	.	.	N	.	.	N	.	.	N	.	.	N	.	.	N	.	.	N	.	.	N	.	.	N	.	.	N	.	.	N	.	.	N	.	.
NC_030808.1	333268	gene-CRYZL1	C	T	N	.	.	N	.	.	N	.	.	N	.	.	N	.	.	N	.	.	N	.	.	N	.	.	N	.	.	N	.	.	N	.	.	N	.	.	N	.	.	N	.	.	N	.	.
NC_030808.1	334686	gene-CRYZL1	G	A	G	7	7,0	G	7	7,0	G	2	2,0	G	7	7,0	G	2	2,0	G	2	2,0	G	15	15,0	G	8	8,0	G	7	7,0	N	.	.	G	2	2,0	G	2	2,0	N	.	.	G	2	2,0	G	11	11,0
NC_030808.1	339227	gene-CRYZL1	T	C	N	.	.	N	.	.	N	.	.	N	.	.	N	.	.	N	.	.	N	.	.	N	.	.	N	.	.	N	.	.	N	.	.	N	.	.	N	.	.	N	.	.	N	.	.
NC_030808.1	342957	gene-CRYZL1	A	G	R	25	7,18	A	23	23,0	A	20	20,0	R	51	25,26	R	9	4,5	R	13	2,11	R	68	42,26	A	37	37,0	A	12	12,0	N	.	.	R	5	3,2	R	13	6,7	N	.	.	A	26	26,0	A	33	33,0
NC_030808.1	344681	gene-CRYZL1	A	C	N	.	.	N	.	.	N	.	.	N	.	.	N	.	.	N	.	.	N	.	.	N	.	.	C	2	0,2	N	.	.	N	.	.	N	.	.	N	.	.	N	.	.	N	.	.
NC_030808.1	345474	gene-CRYZL1	C	A	N	.	.	N	.	.	N	.	.	N	.	.	N	.	.	N	.	.	A	2	0,2	N	.	.	N	.	.	N	.	.	N	.	.	N	.	.	N	.	.	N	.	.	N	.	.
NC_030808.1	359206	gene-CRYZL1	A	G	N	.	.	N	.	.	N	.	.	G	2	0,2	N	.	.	N	.	.	N	.	.	N	.	.	N	.	.	N	.	.	N	.	.	N	.	.	N	.	.	N	.	.	G	2	0,2
NC_030808.1	361860	gene-CRYZL1	A	G	N	.	.	N	.	.	N	.	.	N	.	.	N	.	.	N	.	.	G	2	0,2	N	.	.	N	.	.	N	.	.	N	.	.	N	.	.	N	.	.	N	.	.	G	2	0,2
NC_030808.1	362666	gene-CRYZL1	A	G	A	6	6,0	A	3	3,0	A	2	2,0	A	3	3,0	N	.	.	A	4	4,0	R	10	7,3	A	5	5,0	A	2	2,0	N	.	.	N	.	.	N	.	.	N	.	.	A	2	2,0	A	15	15,0
NC_030808.1	362751	gene-CRYZL1	A	G	A	7	7,0	A	3	3,0	A	2	2,0	A	2	2,0	A	2	2,0	A	2	2,0	A	5	5,0	R	6	3,3	A	1	1,0	N	.	.	N	.	.	N	.	.	N	.	.	N	.	.	A	13	13,0
NC_030808.1	362885	gene-CRYZL1	A	G	A	7	7,0	A	5	5,0	A	1	1,0	A	3	3,0	N	.	.	R	4	2,2	A	2	2,0	A	7	7,0	A	5	5,0	N	.	.	A	2	2,0	N	.	.	N	.	.	A	2	2,0	A	7	7,0
NC_030808.1	363178	gene-CRYZL1	A	G	R	18	15,3	A	5	5,0	A	2	2,0	A	7	7,0	A	2	2,0	A	13	13,0	A	16	16,0	A	9	9,0	N	.	.	N	.	.	N	.	.	A	2	2,0	A	8	8,0	A	4	4,0	R	14	12,2
NC_030808.1	363279	gene-CRYZL1	C	T	C	36	36,0	C	16	16,0	C	8	8,0	C	13	13,0	C	2	2,0	C	15	15,0	C	32	32,0	C	33	33,0	C	2	2,0	N	.	.	N	.	.	C	1	1,0	C	5	5,0	C	8	8,0	C	30	30,0
NC_030808.1	363686	gene-CRYZL1	A	G	R	47	25,22	A	29	29,0	A	8	8,0	R	20	13,7	A	4	4,0	R	18	11,7	R	43	16,27	A	22	22,0	A	3	3,0	R	7	4,3	R	9	2,7	R	13	5,8	R	9	2,7	A	22	22,0	A	26	26,0
NC_030808.1	363915	gene-CRYZL1	T	C	C	13	0,13	C	12	0,12	N	.	.	C	5	0,5	N	.	.	C	9	0,9	C	6	0,6	C	11	0,11	N	.	.	N	.	.	N	.	.	C	7	0,7	C	12	0,12	N	.	.	C	8	0,8
NC_030808.1	364450	gene-CRYZL1	C	T	N	.	.	N	.	.	N	.	.	N	.	.	N	.	.	N	.	.	T	2	0,2	N	.	.	N	.	.	N	.	.	N	.	.	N	.	.	N	.	.	N	.	.	N	.	.
NC_030808.1	368849	gene-CRYZL1	A	T	A	33	33,0	W	78	37,41	A	9	9,0	A	24	24,0	A	2	2,0	A	23	23,0	A	28	28,0	W	70	34,36	A	7	7,0	A	29	29,0	A	2	2,0	A	2	2,0	A	31	31,0	W	36	18,18	A	22	22,0
NC_030808.1	375550	gene-DONSON	C	T	C	30	30,0	Y	20	13,7	C	10	10,0	C	30	30,0	C	6	6,0	C	23	23,0	C	42	42,0	Y	47	20,27	C	11	11,0	C	3	3,0	C	7	7,0	C	14	14,0	C	2	2,0	Y	36	17,19	C	24	24,0
NC_030808.1	377170	gene-SON	G	C	N	.	.	N	.	.	G	2	2,0	N	.	.	N	.	.	N	.	.	N	.	.	N	.	.	N	.	.	N	.	.	N	.	.	N	.	.	C	2	0,2	N	.	.	N	.	.
NC_030808.1	377293	gene-SON	A	G	A	2	2,0	N	.	.	N	.	.	N	.	.	N	.	.	N	.	.	A	2	2,0	N	.	.	N	.	.	N	.	.	N	.	.	N	.	.	N	.	.	N	.	.	R	4	2,2
NC_030808.1	378796	gene-SON	C	T	N	.	.	N	.	.	N	.	.	N	.	.	N	.	.	N	.	.	N	.	.	N	.	.	N	.	.	N	.	.	N	.	.	N	.	.	N	.	.	N	.	.	T	2	0,2
NC_030808.1	380377	gene-DONSON	T	C	T	2	2,0	T	4	4,0	T	2	2,0	Y	3	1,2	N	.	.	T	2	2,0	C	3	0,3	T	7	7,0	N	.	.	N	.	.	N	.	.	N	.	.	T	2	2,0	T	3	3,0	T	5	5,0
NC_030808.1	382118	gene-SON	T	C	T	154	154,0	T	74	74,0	T	29	29,0	T	139	139,0	T	15	15,0	T	89	89,0	T	178	178,0	T	187	187,0	T	27	27,0	Y	5	3,2	T	29	29,0	T	39	39,0	T	7	7,0	T	77	77,0	T	115	115,0
NC_030808.1	382127	gene-SON	C	T	N	.	.	N	.	.	N	.	.	N	.	.	N	.	.	N	.	.	N	.	.	N	.	.	N	.	.	Y	5	3,2	N	.	.	N	.	.	N	.	.	N	.	.	N	.	.
NC_030808.1	385144	gene-DONSON	T	A	T	5	5,0	N	.	.	T	1	1,0	T	4	4,0	N	.	.	N	.	.	T	2	2,0	W	3	1,2	N	.	.	N	.	.	N	.	.	N	.	.	N	.	.	N	.	.	T	2	2,0
NC_030808.1	385394	gene-DONSON	T	C	T	10	10,0	N	.	.	N	.	.	T	2	2,0	N	.	.	T	2	2,0	T	2	2,0	Y	5	3,2	N	.	.	N	.	.	N	.	.	N	.	.	N	.	.	N	.	.	T	5	5,0
NC_030808.1	385413	gene-DONSON	C	T	Y	14	6,8	N	.	.	N	.	.	T	3	0,3	N	.	.	N	.	.	Y	7	5,2	C	5	5,0	N	.	.	N	.	.	N	.	.	N	.	.	N	.	.	N	.	.	T	5	0,5
NC_030808.1	392567	gene-SON	C	T	N	.	.	N	.	.	N	.	.	N	.	.	N	.	.	N	.	.	N	.	.	N	.	.	N	.	.	N	.	.	N	.	.	N	.	.	N	.	.	N	.	.	T	2	0,2
NC_030808.1	397368	gene-SON	T	A	T	7	7,0	T	8	8,0	T	2	2,0	T	9	9,0	T	2	2,0	T	7	7,0	T	2	2,0	T	21	21,0	T	2	2,0	T	8	8,0	T	2	2,0	T	7	7,0	T	10	10,0	T	2	2,0	T	12	12,0
NC_030808.1	400785	gene-SON	A	G	R	57	31,26	A	23	23,0	A	22	22,0	A	42	42,0	R	17	12,5	R	22	9,13	R	119	65,54	A	35	35,0	A	15	15,0	N	.	.	R	9	5,4	R	28	7,21	N	.	.	A	49	49,0	A	58	58,0
NC_030808.1	402157	gene-SON	A	C	A	8	8,0	A	3	3,0	A	18	18,0	A	42	42,0	A	7	7,0	A	2	2,0	A	49	49,0	M	33	18,15	A	7	7,0	N	.	.	A	2	2,0	A	16	16,0	N	.	.	M	34	22,12	A	23	23,0
NC_030808.1	402470	gene-SON	T	C	T	2	2,0	T	4	4,0	T	8	8,0	T	42	42,0	Y	6	4,2	N	.	.	T	49	49,0	T	7	7,0	T	2	2,0	N	.	.	N	.	.	Y	23	11,12	N	.	.	T	23	23,0	T	30	30,0
NC_030808.1	402501	gene-SON	T	A	W	4	2,2	T	4	4,0	T	8	8,0	T	42	42,0	T	3	3,0	T	2	2,0	W	50	26,24	T	7	7,0	T	2	2,0	N	.	.	N	.	.	T	19	19,0	N	.	.	T	23	23,0	T	30	30,0
NC_030808.1	402851	gene-SON	T	C	T	4	4,0	Y	3	1,2	T	14	14,0	T	33	33,0	T	2	2,0	T	2	2,0	T	45	45,0	Y	19	11,8	T	2	2,0	N	.	.	T	2	2,0	T	9	9,0	N	.	.	Y	16	7,9	T	22	22,0
NC_030808.1	403139	gene-SON	A	G	G	9	0,9	N	.	.	G	7	0,7	G	52	0,52	G	5	0,5	G	2	0,2	G	52	0,52	G	21	0,21	G	7	0,7	N	.	.	G	2	0,2	G	11	0,11	N	.	.	G	16	0,16	G	22	0,22
NC_030808.1	404515	gene-SON	T	G	T	2	2,0	T	3	3,0	K	6	3,3	T	29	29,0	T	2	2,0	N	.	.	T	20	20,0	T	3	3,0	T	4	4,0	N	.	.	T	4	4,0	T	2	2,0	N	.	.	T	14	14,0	K	14	7,7
NC_030808.1	404791	gene-SON	C	A	N	.	.	N	.	.	C	2	2,0	M	20	13,7	C	2	2,0	N	.	.	C	20	20,0	C	2	2,0	C	2	2,0	N	.	.	C	2	2,0	C	2	2,0	N	.	.	C	8	8,0	C	8	8,0
NC_030808.1	405195	gene-SON	T	C	Y	4	2,2	N	.	.	T	6	6,0	T	18	18,0	T	1	1,0	N	.	.	T	20	20,0	T	2	2,0	N	.	.	N	.	.	N	.	.	T	3	3,0	N	.	.	T	3	3,0	T	13	13,0
NC_030808.1	415331	gene-GART	A	G	N	.	.	N	.	.	N	.	.	A	6	6,0	N	.	.	N	.	.	R	4	2,2	N	.	.	N	.	.	N	.	.	N	.	.	N	.	.	N	.	.	G	2	0,2	A	3	3,0
NC_030808.1	424912	gene-GART	C	A	N	.	.	N	.	.	C	4	4,0	C	4	4,0	A	2	0,2	N	.	.	M	10	7,3	C	2	2,0	N	.	.	N	.	.	N	.	.	N	.	.	N	.	.	C	4	4,0	C	8	8,0
NC_030808.1	425563	gene-GART	A	G	N	.	.	N	.	.	A	2	2,0	A	5	5,0	A	3	3,0	N	.	.	A	7	7,0	N	.	.	N	.	.	N	.	.	N	.	.	N	.	.	N	.	.	A	3	3,0	A	2	2,0
NC_030808.1	432954	gene-GART	G	A	G	3	3,0	N	.	.	A	2	0,2	G	10	10,0	N	.	.	N	.	.	G	11	11,0	G	9	9,0	G	2	2,0	N	.	.	N	.	.	G	5	5,0	N	.	.	G	5	5,0	G	4	4,0
NC_030808.1	433419	gene-GART	G	A	G	4	4,0	G	2	2,0	N	.	.	G	7	7,0	N	.	.	N	.	.	G	17	17,0	G	7	7,0	G	4	4,0	N	.	.	N	.	.	R	4	1,3	N	.	.	G	7	7,0	G	7	7,0
NC_030808.1	438840	gene-GART	G	A	R	13	8,5	R	16	5,11	A	2	0,2	A	13	0,13	N	.	.	G	4	4,0	R	27	13,14	R	12	5,7	R	5	3,2	A	3	0,3	A	2	0,2	N	.	.	G	3	3,0	R	10	6,4	R	8	6,2
NC_030808.1	439347	gene-GART	T	G	K	14	6,8	T	9	9,0	T	5	5,0	T	20	20,0	T	5	5,0	K	11	7,4	K	7	4,3	T	10	10,0	T	3	3,0	T	7	7,0	G	4	0,4	K	8	5,3	K	13	5,8	T	7	7,0	T	10	10,0
NC_030808.1	439348	gene-GART	T	C	Y	14	6,8	T	9	9,0	T	5	5,0	T	20	20,0	T	5	5,0	Y	11	7,4	Y	7	4,3	T	10	10,0	T	3	3,0	T	7	7,0	C	4	0,4	Y	8	5,3	Y	13	5,8	T	7	7,0	T	10	10,0
NC_030808.1	439588	gene-GART	T	G	T	7	7,0	T	5	5,0	T	4	4,0	T	11	11,0	N	.	.	T	2	2,0	T	8	8,0	K	11	7,4	T	2	2,0	N	.	.	N	.	.	T	4	4,0	N	.	.	K	5	3,2	T	9	9,0
NC_030808.1	440046	gene-GART	G	T	T	18	0,18	T	9	0,9	G	3	3,0	T	14	0,14	T	2	0,2	K	4	2,2	T	18	0,18	T	24	0,24	G	5	5,0	N	.	.	T	2	0,2	G	6	6,0	T	2	0,2	K	4	1,3	K	13	8,5
NC_030808.1	440078	gene-GART	G	A	R	16	9,7	G	10	10,0	G	3	3,0	G	11	11,0	N	.	.	R	7	5,2	R	19	10,9	G	20	20,0	G	3	3,0	G	1	1,0	G	2	2,0	G	6	6,0	N	.	.	G	3	3,0	G	11	11,0
NC_030808.1	440121	gene-GART	G	C	C	13	0,13	C	20	0,20	G	3	3,0	C	16	0,16	C	2	0,2	S	13	8,5	C	21	0,21	C	16	0,16	S	7	5,2	C	2	0,2	N	.	.	N	.	.	C	2	0,2	C	3	0,3	S	14	6,8
NC_030808.1	440349	gene-GART	A	G	G	13	0,13	G	22	0,22	A	2	2,0	G	21	0,21	N	.	.	R	17	6,11	G	21	0,21	G	15	0,15	R	6	3,3	G	3	0,3	G	2	0,2	R	4	1,3	G	2	0,2	G	7	0,7	R	10	4,6
NC_030808.1	440665	gene-GART	G	A	A	15	0,15	A	10	0,10	N	.	.	A	5	0,5	N	.	.	R	8	5,3	A	16	0,16	A	13	0,13	A	2	0,2	A	9	0,9	A	2	0,2	G	4	4,0	A	10	0,10	A	10	0,10	R	8	3,5
NC_030808.1	440972	gene-GART	G	A	N	.	.	N	.	.	N	.	.	N	.	.	N	.	.	N	.	.	A	2	0,2	N	.	.	N	.	.	N	.	.	N	.	.	N	.	.	N	.	.	N	.	.	N	.	.
NC_030808.1	444350	gene-GART	G	A	N	.	.	N	.	.	N	.	.	N	.	.	N	.	.	N	.	.	N	.	.	G	1	1,0	N	.	.	N	.	.	N	.	.	N	.	.	N	.	.	N	.	.	N	.	.
NC_030808.1	445730	gene-GART	T	A	N	.	.	N	.	.	N	.	.	N	.	.	N	.	.	N	.	.	A	3	0,3	N	.	.	N	.	.	A	2	0,2	N	.	.	N	.	.	N	.	.	N	.	.	N	.	.
NC_030808.1	447812	Intergenic	C	G	N	.	.	N	.	.	N	.	.	N	.	.	N	.	.	N	.	.	N	.	.	N	.	.	N	.	.	N	.	.	N	.	.	N	.	.	N	.	.	N	.	.	N	.	.
NC_030808.1	453872	gene-DNAJC28	T	C	N	.	.	T	2	2,0	T	2	2,0	C	14	0,14	T	4	4,0	N	.	.	Y	11	5,6	T	2	2,0	T	3	3,0	N	.	.	N	.	.	T	2	2,0	N	.	.	T	2	2,0	Y	8	4,4
NC_030808.1	453878	gene-DNAJC28	A	G	N	.	.	A	2	2,0	A	2	2,0	G	14	0,14	G	5	0,5	N	.	.	G	11	0,11	A	2	2,0	A	3	3,0	N	.	.	N	.	.	R	3	1,2	N	.	.	A	2	2,0	R	8	4,4
NC_030808.1	454038	gene-DNAJC28	A	G	A	2	2,0	A	2	2,0	N	.	.	A	11	11,0	N	.	.	R	7	5,2	A	21	21,0	A	8	8,0	R	4	1,3	N	.	.	N	.	.	R	4	1,3	N	.	.	A	3	3,0	R	7	4,3
NC_030808.1	456074	gene-DNAJC28	T	A	T	22	22,0	T	7	7,0	W	7	3,4	T	31	31,0	T	2	2,0	W	11	8,3	T	31	31,0	T	22	22,0	W	9	7,2	T	3	3,0	T	2	2,0	W	16	9,7	T	2	2,0	T	3	3,0	W	22	13,9
NC_030808.1	456483	gene-DNAJC28	C	T	Y	37	22,15	C	7	7,0	C	6	6,0	C	33	33,0	C	2	2,0	C	12	12,0	Y	41	21,20	C	12	12,0	C	5	5,0	C	7	7,0	N	.	.	C	5	5,0	Y	7	4,3	C	3	3,0	C	23	23,0
NC_030808.1	456719	gene-DNAJC28	C	T	Y	36	17,19	C	7	7,0	Y	7	2,5	T	33	0,33	Y	4	2,2	C	11	11,0	Y	46	24,22	C	15	15,0	Y	8	3,5	T	2	0,2	T	3	0,3	C	3	3,0	Y	7	5,2	C	2	2,0	Y	17	7,10
NC_030808.1	456935	gene-DNAJC28	G	T	T	43	0,43	G	16	16,0	T	4	0,4	T	33	0,33	N	.	.	T	21	0,21	T	43	0,43	G	12	12,0	T	3	0,3	T	3	0,3	N	.	.	T	6	0,6	T	9	0,9	G	3	3,0	T	13	0,13
NC_030808.1	457013	gene-DNAJC28	G	A	G	43	43,0	R	24	4,20	G	7	7,0	G	22	22,0	G	2	2,0	G	17	17,0	G	23	23,0	R	13	5,8	G	4	4,0	G	7	7,0	G	2	2,0	G	7	7,0	G	9	9,0	R	5	1,4	G	15	15,0
NC_030808.1	457075	gene-DNAJC28	T	C	T	43	43,0	Y	26	4,22	T	6	6,0	T	22	22,0	T	2	2,0	T	20	20,0	T	23	23,0	Y	15	5,10	T	5	5,0	T	14	14,0	T	2	2,0	T	7	7,0	T	18	18,0	C	4	0,4	T	21	21,0
NC_030808.1	457445	gene-DNAJC28	A	G	G	16	0,16	N	.	.	N	.	.	G	6	0,6	N	.	.	N	.	.	G	7	0,7	N	.	.	N	.	.	G	3	0,3	N	.	.	N	.	.	G	2	0,2	N	.	.	G	7	0,7
NC_030808.1	457497	gene-DNAJC28	A	G	A	13	13,0	N	.	.	N	.	.	A	3	3,0	N	.	.	N	.	.	A	7	7,0	N	.	.	A	2	2,0	A	2	2,0	N	.	.	N	.	.	A	2	2,0	N	.	.	R	6	4,2
NC_030808.1	457538	gene-DNAJC28	C	T	Y	12	6,6	N	.	.	N	.	.	T	3	0,3	N	.	.	C	2	2,0	Y	7	1,6	N	.	.	N	.	.	T	2	0,2	N	.	.	N	.	.	Y	4	2,2	N	.	.	Y	7	3,4
NC_030808.1	457698	gene-DNAJC28	C	A	A	14	0,14	A	2	0,2	A	2	0,2	A	5	0,5	N	.	.	A	3	0,3	A	5	0,5	A	2	0,2	A	2	0,2	A	2	0,2	N	.	.	N	.	.	A	3	0,3	N	.	.	N	.	.
NC_030808.1	457701	gene-DNAJC28	C	T	C	7	7,0	C	3	3,0	C	2	2,0	C	3	3,0	N	.	.	T	3	0,3	C	6	6,0	C	2	2,0	C	2	2,0	C	2	2,0	N	.	.	N	.	.	C	3	3,0	N	.	.	N	.	.
NC_030808.1	457870	gene-DNAJC28	A	G	G	7	0,7	G	2	0,2	N	.	.	G	7	0,7	N	.	.	G	3	0,3	G	9	0,9	N	.	.	G	2	0,2	G	7	0,7	N	.	.	N	.	.	G	5	0,5	N	.	.	N	.	.
NC_030808.1	457872	gene-DNAJC28	T	G	K	7	3,4	T	2	2,0	N	.	.	G	7	0,7	N	.	.	T	4	4,0	K	10	5,5	N	.	.	G	2	0,2	G	7	0,7	N	.	.	N	.	.	T	7	7,0	N	.	.	N	.	.
NC_030808.1	457965	gene-DNAJC28	C	T	T	8	0,8	N	.	.	N	.	.	T	8	0,8	N	.	.	T	4	0,4	T	13	0,13	N	.	.	N	.	.	T	7	0,7	N	.	.	N	.	.	T	11	0,11	N	.	.	N	.	.
NC_030808.1	473768	gene-TMEM50B	G	C	G	2	2,0	G	3	3,0	G	2	2,0	G	2	2,0	G	2	2,0	N	.	.	G	7	7,0	S	5	1,4	G	2	2,0	N	.	.	N	.	.	N	.	.	N	.	.	S	6	2,4	G	2	2,0
NC_030808.1	481535	gene-TMEM50B	A	G	N	.	.	N	.	.	N	.	.	N	.	.	N	.	.	N	.	.	G	2	0,2	N	.	.	N	.	.	N	.	.	N	.	.	N	.	.	N	.	.	N	.	.	N	.	.
NC_030808.1	481659	gene-TMEM50B	A	G	N	.	.	N	.	.	N	.	.	N	.	.	N	.	.	N	.	.	R	3	1,2	N	.	.	N	.	.	N	.	.	N	.	.	N	.	.	N	.	.	N	.	.	N	.	.
NC_030808.1	481712	gene-TMEM50B	A	C	N	.	.	N	.	.	N	.	.	N	.	.	N	.	.	N	.	.	C	3	0,3	N	.	.	N	.	.	N	.	.	N	.	.	N	.	.	N	.	.	N	.	.	N	.	.
NC_030808.1	481817	gene-TMEM50B	G	A	N	.	.	A	2	0,2	N	.	.	N	.	.	N	.	.	A	5	0,5	N	.	.	N	.	.	N	.	.	N	.	.	N	.	.	N	.	.	N	.	.	N	.	.	N	.	.
NC_030808.1	482269	gene-TMEM50B	C	A	M	11	6,5	C	7	7,0	C	2	2,0	N	.	.	N	.	.	C	3	3,0	M	4	2,2	C	7	7,0	C	2	2,0	C	1	1,0	N	.	.	N	.	.	N	.	.	N	.	.	C	2	2,0
NC_030808.1	482438	gene-TMEM50B	T	G	T	4	4,0	T	2	2,0	T	2	2,0	T	2	2,0	N	.	.	N	.	.	T	3	3,0	T	7	7,0	T	2	2,0	N	.	.	N	.	.	N	.	.	N	.	.	T	2	2,0	T	2	2,0
NC_030808.1	482701	gene-TMEM50B	A	G	R	7	5,2	A	3	3,0	N	.	.	A	1	1,0	N	.	.	N	.	.	R	4	2,2	A	2	2,0	N	.	.	N	.	.	G	3	0,3	N	.	.	N	.	.	A	2	2,0	A	3	3,0
NC_030808.1	482854	gene-TMEM50B	G	A	R	5	2,3	N	.	.	N	.	.	N	.	.	N	.	.	N	.	.	G	3	3,0	G	2	2,0	G	2	2,0	N	.	.	N	.	.	N	.	.	N	.	.	G	1	1,0	G	2	2,0
NC_030808.1	483148	gene-TMEM50B	G	A	N	.	.	N	.	.	N	.	.	G	2	2,0	N	.	.	G	2	2,0	R	4	1,3	G	2	2,0	G	2	2,0	N	.	.	N	.	.	G	1	1,0	N	.	.	N	.	.	G	2	2,0
NC_030808.1	483404	gene-TMEM50B	G	C	N	.	.	N	.	.	N	.	.	G	2	2,0	N	.	.	C	2	0,2	G	2	2,0	N	.	.	N	.	.	N	.	.	N	.	.	N	.	.	N	.	.	N	.	.	G	2	2,0
NC_030808.1	483550	gene-TMEM50B	G	A	N	.	.	N	.	.	N	.	.	A	4	0,4	N	.	.	N	.	.	N	.	.	N	.	.	G	2	2,0	N	.	.	N	.	.	N	.	.	N	.	.	N	.	.	G	1	1,0
NC_030808.1	483677	gene-TMEM50B	G	A	N	.	.	N	.	.	G	2	2,0	G	2	2,0	N	.	.	N	.	.	A	2	0,2	N	.	.	G	2	2,0	N	.	.	N	.	.	N	.	.	N	.	.	N	.	.	G	2	2,0
NC_030808.1	484368	gene-TMEM50B	T	C	Y	4	1,3	N	.	.	N	.	.	T	2	2,0	N	.	.	T	4	4,0	T	3	3,0	N	.	.	N	.	.	N	.	.	T	2	2,0	N	.	.	N	.	.	C	3	0,3	T	3	3,0
NC_030808.1	484411	gene-TMEM50B	C	T	C	2	2,0	N	.	.	N	.	.	N	.	.	N	.	.	Y	4	1,3	T	2	0,2	N	.	.	N	.	.	N	.	.	C	2	2,0	N	.	.	N	.	.	N	.	.	C	3	3,0
NC_030808.1	484485	gene-TMEM50B	A	G	A	2	2,0	N	.	.	N	.	.	N	.	.	N	.	.	A	2	2,0	N	.	.	N	.	.	N	.	.	N	.	.	G	2	0,2	N	.	.	N	.	.	N	.	.	R	3	1,2
NC_030808.1	494183	gene-TMEM50B	T	C	C	23	0,23	C	24	0,24	C	20	1,19	C	48	0,48	C	9	0,9	C	28	0,28	C	71	0,71	C	41	0,41	C	10	0,10	N	.	.	C	11	0,11	C	20	0,20	C	5	0,5	C	24	0,24	C	34	0,34
NC_030808.1	496264	gene-TMEM50B	A	G	G	33	0,33	G	33	0,33	R	18	13,5	G	51	0,51	G	9	0,9	G	29	0,29	G	84	0,84	G	56	0,56	R	12	7,5	G	2	0,2	G	5	0,5	G	34	0,34	G	5	0,5	G	33	3,30	R	35	16,19
NC_030808.1	513184	gene-TMEM50B	C	T	C	30	30,0	T	30	0,30	Y	15	8,7	T	42	0,42	Y	7	2,5	Y	16	4,12	C	59	59,0	T	54	0,54	Y	9	6,3	T	2	0,2	Y	4	2,2	Y	28	9,19	N	.	.	T	22	0,22	Y	24	10,14
NC_030808.1	513452	gene-TMEM50B	G	A	G	47	47,0	R	34	24,10	G	11	11,0	G	35	35,0	G	7	7,0	G	26	26,0	G	43	43,0	R	63	29,34	G	12	12,0	G	2	2,0	G	2	2,0	G	25	25,0	G	4	4,0	R	26	14,12	G	22	22,0
NC_030808.1	513478	gene-TMEM50B	A	G	R	54	23,31	A	31	31,0	A	11	11,0	A	35	35,0	A	7	7,0	R	30	13,17	R	55	27,28	A	31	31,0	A	12	12,0	A	2	2,0	A	2	2,0	R	25	18,7	A	4	4,0	A	24	24,0	A	22	22,0
NC_030808.1	514068	gene-TMEM50B	A	G	R	96	51,45	A	31	31,0	A	7	7,0	A	33	33,0	A	2	2,0	R	105	66,39	R	89	47,42	A	31	31,0	A	17	17,0	A	40	40,0	A	7	7,0	R	23	16,7	R	49	25,24	A	9	9,0	A	26	26,0
NC_030808.1	514281	gene-TMEM50B	A	G	R	31	14,17	A	31	31,0	A	4	4,0	A	11	11,0	A	2	2,0	R	34	27,7	R	14	7,7	A	17	17,0	N	.	.	A	25	25,0	A	3	3,0	A	8	8,0	R	12	4,8	A	4	4,0	A	13	13,0
NC_030808.1	519192	gene-TMEM50B	G	C	G	3	3,0	G	6	6,0	N	.	.	N	.	.	N	.	.	N	.	.	N	.	.	G	2	2,0	N	.	.	C	2	0,2	N	.	.	N	.	.	G	2	2,0	G	2	2,0	N	.	.
NC_030808.1	519539	Intergenic	C	T	C	2	2,0	C	3	3,0	C	1	1,0	T	3	0,3	N	.	.	Y	5	2,3	C	4	4,0	N	.	.	C	2	2,0	N	.	.	N	.	.	N	.	.	C	2	2,0	C	2	2,0	N	.	.
NC_030808.1	519566	Intergenic	C	T	N	.	.	C	3	3,0	C	2	2,0	C	2	2,0	N	.	.	Y	3	1,2	Y	8	6,2	N	.	.	C	2	2,0	N	.	.	N	.	.	N	.	.	C	2	2,0	C	2	2,0	C	2	2,0
NC_030808.1	526477	gene-IFNGR2	T	C	N	.	.	N	.	.	N	.	.	N	.	.	N	.	.	N	.	.	N	.	.	N	.	.	N	.	.	N	.	.	N	.	.	N	.	.	C	2	0,2	N	.	.	N	.	.
NC_030808.1	526531	gene-IFNGR2	A	G	N	.	.	N	.	.	N	.	.	N	.	.	N	.	.	N	.	.	N	.	.	N	.	.	N	.	.	G	3	0,3	N	.	.	N	.	.	N	.	.	N	.	.	G	2	0,2
NC_030808.1	527207	gene-IFNGR2	T	A	N	.	.	N	.	.	A	2	0,2	N	.	.	N	.	.	A	2	0,2	A	3	0,3	N	.	.	N	.	.	N	.	.	N	.	.	N	.	.	N	.	.	N	.	.	N	.	.
NC_030808.1	527899	gene-IFNGR2	T	C	C	2	0,2	N	.	.	N	.	.	N	.	.	N	.	.	N	.	.	N	.	.	N	.	.	N	.	.	N	.	.	N	.	.	N	.	.	N	.	.	N	.	.	N	.	.
NC_030808.1	528132	gene-IFNGR2	A	G	G	2	0,2	N	.	.	N	.	.	N	.	.	N	.	.	N	.	.	N	.	.	N	.	.	N	.	.	N	.	.	N	.	.	N	.	.	N	.	.	N	.	.	N	.	.
NC_030808.1	528154	gene-IFNGR2	A	G	G	1	0,1	N	.	.	N	.	.	N	.	.	N	.	.	N	.	.	N	.	.	N	.	.	N	.	.	N	.	.	N	.	.	N	.	.	N	.	.	N	.	.	N	.	.
NC_030808.1	528172	gene-IFNGR2	A	T	N	.	.	N	.	.	N	.	.	N	.	.	N	.	.	N	.	.	N	.	.	N	.	.	N	.	.	N	.	.	N	.	.	N	.	.	N	.	.	N	.	.	N	.	.
NC_030808.1	528466	gene-IFNGR2	C	A	N	.	.	N	.	.	N	.	.	N	.	.	N	.	.	A	2	0,2	N	.	.	N	.	.	N	.	.	N	.	.	N	.	.	N	.	.	N	.	.	N	.	.	N	.	.
NC_030808.1	528468	gene-IFNGR2	A	C	N	.	.	N	.	.	N	.	.	N	.	.	N	.	.	C	2	0,2	N	.	.	N	.	.	N	.	.	N	.	.	N	.	.	N	.	.	N	.	.	N	.	.	N	.	.
NC_030808.1	529303	gene-IFNGR2	A	G	N	.	.	N	.	.	N	.	.	N	.	.	N	.	.	N	.	.	N	.	.	N	.	.	N	.	.	N	.	.	N	.	.	N	.	.	N	.	.	N	.	.	N	.	.
NC_030808.1	530561	gene-IFNGR2	A	G	N	.	.	N	.	.	N	.	.	N	.	.	N	.	.	N	.	.	N	.	.	N	.	.	N	.	.	N	.	.	G	2	0,2	N	.	.	N	.	.	N	.	.	N	.	.
NC_030808.1	533175	gene-IFNGR2	A	T	A	22	22,0	A	23	23,0	W	17	4,13	A	19	19,0	A	2	2,0	A	20	20,0	A	53	53,0	A	20	20,0	W	18	9,9	A	21	21,0	A	5	5,0	A	21	21,0	A	23	23,0	A	20	20,0	W	23	5,18
NC_030808.1	533227	gene-IFNGR2	A	G	G	86	1,85	G	135	1,134	R	29	23,6	G	29	0,29	G	8	0,8	G	135	0,135	G	98	0,98	G	78	0,78	R	30	16,14	G	109	1,108	G	9	0,9	G	41	0,41	G	118	3,115	G	42	0,42	R	45	28,17
NC_030808.1	533379	gene-IFNGR2	C	A	M	223	127,96	C	152	152,0	C	39	39,0	C	31	31,0	M	41	14,27	C	161	161,0	M	315	178,137	C	85	85,0	C	51	51,0	C	103	103,0	M	37	21,16	C	46	46,0	M	296	175,121	C	44	44,0	C	49	49,0
NC_030808.1	533477	gene-IFNGR2	C	T	Y	255	122,133	T	378	0,378	C	39	39,0	C	31	31,0	C	38	38,0	Y	381	191,190	Y	354	185,169	T	195	0,195	C	51	51,0	C	103	103,0	C	34	34,0	Y	101	52,49	Y	242	111,131	T	111	1,110	C	49	49,0
NC_030808.1	533660	gene-IFNGR2	C	T	Y	266	128,138	T	267	1,266	Y	118	92,26	T	121	1,120	Y	40	15,25	T	232	0,232	Y	303	131,172	T	183	0,183	Y	101	77,24	T	74	0,74	Y	40	20,20	T	84	0,84	Y	130	71,59	T	139	0,139	Y	149	106,43
NC_030808.1	533901	gene-IFNGR2	C	G	G	213	1,212	G	272	0,272	S	94	57,37	G	125	0,125	G	38	0,38	G	237	1,236	G	298	0,298	G	165	0,165	S	101	64,37	G	40	0,40	G	34	0,34	G	85	0,85	G	88	0,88	G	101	1,100	S	171	111,60
NC_030808.1	533933	gene-IFNGR2	G	A	A	226	0,226	A	305	0,305	R	111	68,43	A	140	0,140	A	46	0,46	A	246	0,246	A	325	0,325	A	165	0,165	R	113	75,38	A	45	0,45	A	33	0,33	A	95	0,95	A	93	0,93	A	104	0,104	R	180	110,70
NC_030808.1	534900	gene-IFNGR2	A	G	N	.	.	N	.	.	N	.	.	N	.	.	N	.	.	N	.	.	N	.	.	N	.	.	N	.	.	N	.	.	N	.	.	N	.	.	N	.	.	G	2	0,2	N	.	.
NC_030808.1	534962	gene-IFNGR2	A	G	N	.	.	N	.	.	N	.	.	N	.	.	N	.	.	N	.	.	N	.	.	N	.	.	N	.	.	N	.	.	N	.	.	N	.	.	N	.	.	G	2	0,2	N	.	.
NC_030808.1	536321	gene-IFNGR2	T	C	N	.	.	C	3	0,3	N	.	.	N	.	.	N	.	.	N	.	.	C	2	0,2	N	.	.	N	.	.	N	.	.	N	.	.	N	.	.	N	.	.	N	.	.	N	.	.
NC_030808.1	536330	gene-IFNGR2	A	G	N	.	.	G	3	0,3	N	.	.	N	.	.	N	.	.	N	.	.	G	2	0,2	N	.	.	N	.	.	N	.	.	N	.	.	N	.	.	N	.	.	N	.	.	N	.	.
NC_030808.1	537643	gene-IFNGR2	C	T	T	2	0,2	N	.	.	N	.	.	N	.	.	N	.	.	N	.	.	C	1	1,0	N	.	.	N	.	.	N	.	.	N	.	.	N	.	.	N	.	.	N	.	.	N	.	.
NC_030808.1	537692	gene-IFNGR2	T	G	G	2	0,2	N	.	.	N	.	.	N	.	.	N	.	.	N	.	.	G	2	0,2	N	.	.	N	.	.	N	.	.	N	.	.	N	.	.	N	.	.	N	.	.	N	.	.
NC_030808.1	537694	gene-IFNGR2	G	C	C	2	0,2	N	.	.	N	.	.	N	.	.	N	.	.	N	.	.	C	2	0,2	N	.	.	N	.	.	N	.	.	N	.	.	N	.	.	N	.	.	N	.	.	N	.	.
NC_030808.1	538937	gene-IFNGR2	T	C	Y	180	87,93	C	222	0,222	T	87	87,0	T	128	128,0	T	32	32,0	Y	170	79,91	Y	248	136,112	C	133	0,133	T	78	78,0	T	22	22,0	T	29	29,0	Y	91	40,51	Y	45	25,20	C	93	2,91	T	167	167,0
NC_030808.1	538940	gene-IFNGR2	T	G	K	182	89,93	G	222	0,222	K	94	44,2	T	128	128,0	T	32	32,0	K	172	80,92	K	250	138,112	G	134	1,133	K	93	38,55	T	22	22,0	T	29	29,0	K	92	41,51	K	45	25,20	G	93	2,91	K	185	82,103
NC_030808.1	539015	gene-IFNGR2	C	T	C	172	172,0	C	214	214,0	Y	82	38,44	C	128	128,0	C	32	32,0	C	144	144,0	C	287	287,0	C	138	138,0	Y	101	40,61	C	17	17,0	C	29	29,0	C	90	90,0	C	31	31,0	C	87	87,0	Y	154	77,77
NC_030808.1	542727	gene-IFNGR2	T	C	N	.	.	N	.	.	N	.	.	N	.	.	N	.	.	N	.	.	N	.	.	N	.	.	N	.	.	N	.	.	N	.	.	N	.	.	C	2	0,2	N	.	.	N	.	.
NC_030808.1	542728	gene-IFNGR2	T	C	N	.	.	N	.	.	N	.	.	N	.	.	N	.	.	N	.	.	N	.	.	N	.	.	N	.	.	N	.	.	N	.	.	N	.	.	C	2	0,2	N	.	.	N	.	.
NC_030808.1	549011	gene-IFNGR2	T	C	Y	4	1,3	N	.	.	T	1	1,0	C	3	0,3	N	.	.	C	3	0,3	C	3	0,3	N	.	.	N	.	.	N	.	.	N	.	.	C	2	0,2	N	.	.	N	.	.	C	4	0,4
NC_030808.1	549816	gene-IFNGR2	C	T	T	2	0,2	N	.	.	N	.	.	C	2	2,0	N	.	.	N	.	.	N	.	.	N	.	.	N	.	.	N	.	.	N	.	.	N	.	.	N	.	.	N	.	.	N	.	.
NC_030808.1	550918	gene-IFNGR2	A	G	N	.	.	N	.	.	N	.	.	N	.	.	N	.	.	N	.	.	N	.	.	N	.	.	N	.	.	N	.	.	A	2	2,0	N	.	.	N	.	.	N	.	.	G	2	0,2
NC_030808.1	551118	gene-IFNGR2	C	T	N	.	.	N	.	.	N	.	.	C	3	3,0	N	.	.	N	.	.	C	2	2,0	N	.	.	N	.	.	N	.	.	N	.	.	N	.	.	N	.	.	N	.	.	T	6	0,6
NC_030808.1	551321	gene-IFNGR2	A	G	N	.	.	N	.	.	N	.	.	N	.	.	N	.	.	N	.	.	N	.	.	N	.	.	N	.	.	N	.	.	N	.	.	N	.	.	N	.	.	G	2	0,2	N	.	.
NC_030808.1	552518	gene-IFNGR2	T	A	T	1	1,0	N	.	.	N	.	.	N	.	.	T	2	2,0	N	.	.	W	3	1,2	N	.	.	N	.	.	N	.	.	N	.	.	W	4	2,2	N	.	.	N	.	.	N	.	.
NC_030808.1	552613	gene-IFNGR2	C	T	N	.	.	N	.	.	N	.	.	N	.	.	C	2	2,0	N	.	.	Y	3	1,2	N	.	.	N	.	.	N	.	.	N	.	.	N	.	.	N	.	.	N	.	.	N	.	.
NC_030808.1	554414	gene-IFNGR2	T	C	N	.	.	N	.	.	N	.	.	C	2	0,2	N	.	.	N	.	.	C	3	0,3	N	.	.	N	.	.	N	.	.	N	.	.	N	.	.	N	.	.	N	.	.	N	.	.
NC_030808.1	559576	gene-IFNGR2	A	C	N	.	.	N	.	.	N	.	.	N	.	.	N	.	.	N	.	.	N	.	.	N	.	.	N	.	.	N	.	.	N	.	.	C	2	0,2	N	.	.	N	.	.	N	.	.
NC_030808.1	566550	gene-IFNGR2	A	C	A	32	32,0	A	59	59,0	M	13	2,11	A	39	39,0	A	21	21,0	A	28	28,0	A	39	39,0	A	55	55,0	M	29	15,14	A	3	3,0	A	17	17,0	A	35	35,0	A	6	6,0	A	36	36,0	M	69	36,33
NC_030808.1	566576	gene-IFNGR2	C	G	G	29	0,29	G	57	0,57	C	12	12,0	G	41	0,41	G	21	0,21	G	29	0,29	G	34	0,34	G	55	0,55	S	25	10,15	G	3	0,3	G	16	0,16	G	34	0,34	G	4	0,4	G	45	0,45	S	62	31,31
NC_030808.1	566602	gene-IFNGR2	A	C	C	21	0,21	C	42	0,42	C	8	0,8	C	34	0,34	C	15	0,15	C	23	0,23	C	21	0,21	C	52	0,52	C	21	0,21	C	2	0,2	C	14	0,14	C	31	0,31	C	3	0,3	C	35	0,35	C	54	0,54
NC_030808.1	566858	gene-IFNGR2	A	C	N	.	.	N	.	.	N	.	.	N	.	.	N	.	.	N	.	.	C	2	0,2	N	.	.	N	.	.	N	.	.	N	.	.	N	.	.	N	.	.	N	.	.	N	.	.
NC_030808.1	604960	Intergenic	G	A	N	.	.	N	.	.	N	.	.	N	.	.	N	.	.	N	.	.	N	.	.	N	.	.	N	.	.	N	.	.	N	.	.	N	.	.	A	2	0,2	N	.	.	N	.	.
NC_030808.1	604998	Intergenic	G	T	N	.	.	N	.	.	N	.	.	N	.	.	N	.	.	N	.	.	N	.	.	N	.	.	N	.	.	N	.	.	N	.	.	N	.	.	T	2	0,2	N	.	.	N	.	.
NC_030808.1	624953	gene-IFNAR1	T	C	T	16	16,0	T	7	7,0	T	7	7,0	Y	16	13,3	T	2	2,0	T	10	10,0	T	21	21,0	T	8	8,0	N	.	.	N	.	.	T	2	2,0	T	7	7,0	T	2	2,0	T	12	12,0	T	12	12,0
NC_030808.1	625406	gene-IFNAR1	G	C	G	7	7,0	G	7	7,0	G	2	2,0	S	11	7,4	G	3	3,0	G	7	7,0	G	24	24,0	G	3	3,0	G	3	3,0	N	.	.	N	.	.	G	7	7,0	N	.	.	G	7	7,0	G	14	14,0
NC_030808.1	625860	gene-IFNAR1	G	A	A	9	0,9	A	5	0,5	A	5	0,5	A	3	0,3	A	4	0,4	A	4	0,4	A	20	0,20	A	11	0,11	A	2	0,2	N	.	.	N	.	.	A	3	0,3	N	.	.	A	7	0,7	A	14	0,14
NC_030808.1	625942	gene-IFNAR1	C	T	C	8	8,0	C	4	4,0	Y	6	2,4	C	6	6,0	C	3	3,0	C	4	4,0	C	15	15,0	C	9	9,0	N	.	.	N	.	.	N	.	.	C	3	3,0	C	2	2,0	C	7	7,0	Y	13	4,9
NC_030808.1	627570	gene-IFNAR1	G	A	N	.	.	R	3	1,2	N	.	.	G	7	7,0	N	.	.	N	.	.	G	13	13,0	N	.	.	G	2	2,0	N	.	.	G	2	2,0	G	2	2,0	N	.	.	R	8	2,6	G	3	3,0
NC_030808.1	632109	gene-IFNAR1	T	C	N	.	.	N	.	.	N	.	.	T	2	2,0	T	1	1,0	N	.	.	T	7	7,0	C	2	0,2	T	1	1,0	N	.	.	T	2	2,0	T	3	3,0	N	.	.	C	2	0,2	Y	8	5,3
NC_030808.1	634735	gene-IFNAR1	C	A	A	2	0,2	N	.	.	N	.	.	C	2	2,0	N	.	.	N	.	.	N	.	.	N	.	.	N	.	.	N	.	.	N	.	.	N	.	.	N	.	.	N	.	.	N	.	.
NC_030808.1	653525	gene-IFNAR1	C	T	N	.	.	T	2	0,2	N	.	.	N	.	.	N	.	.	N	.	.	N	.	.	N	.	.	N	.	.	N	.	.	N	.	.	N	.	.	N	.	.	N	.	.	N	.	.
NC_030808.1	653771	gene-IFNAR1	G	C	N	.	.	C	2	0,2	N	.	.	G	2	2,0	N	.	.	C	4	0,4	N	.	.	N	.	.	N	.	.	N	.	.	N	.	.	N	.	.	N	.	.	N	.	.	N	.	.
NC_030808.1	653811	gene-IFNAR1	A	G	N	.	.	N	.	.	N	.	.	G	1	0,1	N	.	.	R	5	2,3	N	.	.	N	.	.	N	.	.	N	.	.	N	.	.	N	.	.	N	.	.	N	.	.	N	.	.
NC_030808.1	653935	gene-IFNAR1	A	C	N	.	.	N	.	.	N	.	.	C	2	0,2	N	.	.	C	2	0,2	C	4	0,4	C	2	0,2	N	.	.	C	2	0,2	N	.	.	N	.	.	N	.	.	N	.	.	N	.	.
NC_030808.1	719106	Intergenic	T	C	N	.	.	N	.	.	N	.	.	N	.	.	N	.	.	N	.	.	N	.	.	N	.	.	N	.	.	N	.	.	N	.	.	N	.	.	N	.	.	C	2	0,2	N	.	.
NC_030808.1	719107	Intergenic	T	C	N	.	.	N	.	.	N	.	.	N	.	.	N	.	.	N	.	.	N	.	.	N	.	.	N	.	.	N	.	.	N	.	.	N	.	.	N	.	.	C	2	0,2	N	.	.
NC_030808.1	725690	gene-IL10RB	T	C	C	35	0,35	C	32	0,32	C	6	0,6	C	22	0,22	C	8	0,8	C	33	0,33	C	68	0,68	C	42	0,42	C	10	0,10	C	13	0,13	C	4	0,4	C	15	0,15	C	27	0,27	C	41	0,41	C	22	0,22
NC_030808.1	725729	gene-IL10RB	G	A	R	48	24,24	A	30	0,30	G	6	6,0	R	33	15,18	R	5	1,4	R	37	14,23	R	87	45,42	A	44	0,44	G	10	10,0	R	11	5,6	R	7	4,3	R	19	13,6	R	32	18,14	A	56	0,56	G	21	21,0
NC_030808.1	725741	gene-IL10RB	T	C	T	43	43,0	T	26	26,0	T	6	6,0	T	25	25,0	T	4	4,0	Y	35	23,12	T	82	82,0	T	34	34,0	Y	13	8,5	T	10	10,0	T	6	6,0	Y	16	5,11	T	27	27,0	T	56	56,0	Y	26	15,11
NC_030808.1	726307	gene-IL10RB	T	C	C	2	0,2	T	2	2,0	N	.	.	N	.	.	N	.	.	N	.	.	T	2	2,0	N	.	.	N	.	.	N	.	.	N	.	.	N	.	.	N	.	.	N	.	.	N	.	.
NC_030808.1	726659	gene-IL10RB	G	C	N	.	.	C	2	0,2	N	.	.	N	.	.	N	.	.	N	.	.	N	.	.	N	.	.	N	.	.	N	.	.	N	.	.	N	.	.	N	.	.	N	.	.	N	.	.
NC_030808.1	727543	gene-IL10RB	A	C	N	.	.	N	.	.	N	.	.	N	.	.	N	.	.	N	.	.	N	.	.	N	.	.	A	2	2,0	N	.	.	N	.	.	N	.	.	N	.	.	N	.	.	N	.	.
NC_030808.1	727858	gene-IL10RB	T	A	A	2	0,2	N	.	.	N	.	.	N	.	.	N	.	.	N	.	.	N	.	.	N	.	.	N	.	.	N	.	.	N	.	.	N	.	.	N	.	.	N	.	.	N	.	.
NC_030808.1	728004	gene-IL10RB	C	T	T	2	0,2	N	.	.	N	.	.	N	.	.	N	.	.	N	.	.	N	.	.	N	.	.	N	.	.	N	.	.	N	.	.	N	.	.	N	.	.	N	.	.	N	.	.
NC_030808.1	729625	gene-IL10RB	T	C	N	.	.	N	.	.	N	.	.	N	.	.	C	2	0,2	N	.	.	T	3	3,0	N	.	.	N	.	.	N	.	.	N	.	.	N	.	.	N	.	.	N	.	.	N	.	.
NC_030808.1	729631	gene-IL10RB	T	C	N	.	.	N	.	.	N	.	.	N	.	.	C	2	0,2	N	.	.	T	3	3,0	N	.	.	N	.	.	N	.	.	N	.	.	N	.	.	N	.	.	N	.	.	N	.	.
NC_030808.1	730271	gene-IL10RB	A	C	N	.	.	C	2	0,2	N	.	.	N	.	.	N	.	.	N	.	.	N	.	.	C	2	0,2	N	.	.	N	.	.	N	.	.	N	.	.	N	.	.	N	.	.	N	.	.
NC_030808.1	732128	gene-IL10RB	T	C	N	.	.	N	.	.	N	.	.	N	.	.	N	.	.	N	.	.	N	.	.	N	.	.	N	.	.	N	.	.	N	.	.	N	.	.	N	.	.	N	.	.	N	.	.
NC_030808.1	741483	gene-IL10RB	C	T	C	24	24,0	C	27	27,0	Y	6	3,3	C	18	18,0	C	4	4,0	C	24	24,0	C	78	78,0	C	30	30,0	Y	13	11,2	C	2	2,0	C	7	7,0	C	7	7,0	C	15	15,0	C	46	46,0	Y	32	22,10
NC_030808.1	741485	gene-IL10RB	A	G	A	24	24,0	A	27	27,0	A	5	5,0	A	18	18,0	A	4	4,0	A	24	24,0	A	78	78,0	A	30	30,0	A	9	9,0	R	4	2,2	A	7	7,0	A	7	7,0	A	15	15,0	A	46	46,0	A	28	28,0
NC_030808.1	741526	gene-IL10RB	G	T	G	24	24,0	G	25	25,0	G	8	8,0	G	21	21,0	K	8	6,2	G	24	24,0	G	78	78,0	G	30	30,0	G	9	9,0	G	3	3,0	G	5	5,0	G	8	8,0	G	11	11,0	G	46	46,0	G	27	27,0
NC_030808.1	742213	gene-IL10RB	T	A	N	.	.	N	.	.	N	.	.	N	.	.	N	.	.	N	.	.	A	3	0,3	N	.	.	N	.	.	N	.	.	N	.	.	N	.	.	N	.	.	N	.	.	N	.	.
NC_030808.1	746612	gene-IL10RB	A	G	A	23	23,0	A	21	21,0	R	12	7,5	A	16	16,0	A	8	8,0	A	16	16,0	A	70	70,0	A	32	32,0	R	3	1,2	A	7	7,0	A	7	7,0	A	7	7,0	A	4	4,0	A	30	30,0	R	30	12,18
NC_030808.1	748276	gene-IL10RB	G	A	G	29	29,0	G	25	25,0	G	8	8,0	G	28	28,0	R	7	2,5	G	11	11,0	G	47	47,0	G	28	28,0	G	9	9,0	G	2	2,0	R	13	4,9	G	16	16,0	G	7	7,0	G	40	40,0	G	26	26,0
NC_030808.1	757002	gene-IFNAR2	C	T	C	8	8,0	Y	23	12,11	C	2	2,0	C	3	3,0	N	.	.	C	7	7,0	Y	26	8,18	Y	6	3,3	C	2	2,0	C	9	9,0	N	.	.	C	2	2,0	Y	9	3,6	C	6	6,0	C	8	8,0
NC_030808.1	757114	gene-IFNAR2	C	T	Y	10	6,4	Y	12	9,3	C	2	2,0	C	3	3,0	N	.	.	C	7	7,0	Y	22	10,12	Y	8	6,2	N	.	.	C	3	3,0	N	.	.	N	.	.	Y	4	2,2	Y	7	3,4	C	14	14,0
NC_030808.1	757194	gene-IFNAR2	C	T	C	8	8,0	C	11	11,0	C	4	4,0	C	3	3,0	N	.	.	C	7	7,0	C	27	27,0	C	8	8,0	N	.	.	N	.	.	C	4	4,0	N	.	.	C	2	2,0	C	4	4,0	Y	15	5,10
NC_030808.1	757251	gene-IFNAR2	T	C	C	10	0,10	C	13	0,13	C	3	0,3	C	10	0,10	N	.	.	C	5	0,5	C	27	0,27	C	7	0,7	N	.	.	N	.	.	C	5	0,5	C	2	0,2	C	2	0,2	C	7	0,7	C	14	0,14
NC_030808.1	757535	gene-IFNAR2	C	T	C	13	13,0	C	12	12,0	C	5	5,0	C	9	9,0	N	.	.	C	4	4,0	C	25	25,0	C	8	8,0	C	2	2,0	C	2	2,0	C	2	2,0	C	7	7,0	C	2	2,0	C	10	10,0	Y	11	8,3
NC_030808.1	757592	gene-IFNAR2	T	C	T	15	15,0	T	12	12,0	T	3	3,0	T	11	11,0	N	.	.	T	3	3,0	T	22	22,0	T	7	7,0	T	2	2,0	N	.	.	N	.	.	T	7	7,0	T	2	2,0	T	9	9,0	Y	9	5,4
NC_030808.1	757676	gene-IFNAR2	A	C	A	9	9,0	A	9	9,0	N	.	.	A	10	10,0	N	.	.	A	3	3,0	A	12	12,0	A	2	2,0	A	2	2,0	N	.	.	N	.	.	A	4	4,0	A	2	2,0	A	6	6,0	M	11	4,7
NC_030808.1	757811	gene-IFNAR2	G	A	R	13	6,7	R	5	3,2	G	3	3,0	A	10	0,10	N	.	.	N	.	.	R	13	5,8	R	5	3,2	N	.	.	N	.	.	N	.	.	A	8	0,8	N	.	.	G	2	2,0	R	9	4,5
NC_030808.1	758036	gene-IFNAR2	A	G	A	8	8,0	A	7	7,0	N	.	.	A	7	7,0	A	1	1,0	A	2	2,0	A	22	22,0	A	3	3,0	N	.	.	N	.	.	N	.	.	A	2	2,0	N	.	.	A	4	4,0	R	7	3,4
NC_030808.1	763560	gene-IFNAR2	T	C	N	.	.	N	.	.	N	.	.	N	.	.	N	.	.	N	.	.	C	2	0,2	N	.	.	N	.	.	N	.	.	N	.	.	N	.	.	N	.	.	N	.	.	N	.	.
NC_030808.1	770571	gene-IFNAR2	C	T	Y	4	1,3	T	3	0,3	N	.	.	Y	5	2,3	N	.	.	T	2	0,2	Y	7	2,5	N	.	.	N	.	.	N	.	.	Y	9	6,3	C	2	2,0	N	.	.	C	3	3,0	Y	9	6,3
NC_030808.1	774504	gene-IFNAR2	T	C	T	4	4,0	T	5	5,0	N	.	.	C	3	0,3	N	.	.	N	.	.	T	7	7,0	N	.	.	C	5	0,5	N	.	.	N	.	.	T	4	4,0	N	.	.	T	2	2,0	N	.	.
NC_030808.1	774532	gene-IFNAR2	T	C	C	4	0,4	Y	6	3,3	T	2	2,0	T	3	3,0	N	.	.	N	.	.	C	8	0,8	N	.	.	T	6	6,0	N	.	.	N	.	.	Y	4	1,3	N	.	.	T	1	1,0	T	2	2,0
NC_030808.1	792145	gene-IFNAR2	C	G	N	.	.	N	.	.	N	.	.	C	3	3,0	N	.	.	N	.	.	C	2	2,0	N	.	.	N	.	.	N	.	.	N	.	.	G	2	0,2	N	.	.	N	.	.	N	.	.
NC_030808.1	944234	gene-OLIG1	T	A	N	.	.	N	.	.	N	.	.	A	2	0,2	N	.	.	N	.	.	N	.	.	N	.	.	N	.	.	N	.	.	N	.	.	N	.	.	N	.	.	N	.	.	N	.	.
NC_030808.1	1222812	gene-C1H21orf62	A	G	A	2	2,0	N	.	.	N	.	.	A	2	2,0	N	.	.	A	2	2,0	A	10	10,0	N	.	.	N	.	.	N	.	.	N	.	.	A	2	2,0	N	.	.	N	.	.	R	6	1,5
NC_030808.1	1222849	gene-C1H21orf62	G	A	G	2	2,0	N	.	.	N	.	.	G	2	2,0	N	.	.	G	2	2,0	G	10	10,0	N	.	.	A	4	0,4	N	.	.	N	.	.	G	2	2,0	N	.	.	N	.	.	R	7	1,6
NC_030808.1	1223071	gene-C1H21orf62	A	C	A	5	5,0	N	.	.	A	2	2,0	A	2	2,0	N	.	.	A	1	1,0	M	8	5,3	N	.	.	A	2	2,0	N	.	.	N	.	.	N	.	.	N	.	.	N	.	.	A	2	2,0
NC_030808.1	1223665	gene-C1H21orf62	A	G	A	2	2,0	N	.	.	G	2	0,2	N	.	.	N	.	.	A	2	2,0	A	8	8,0	N	.	.	N	.	.	N	.	.	N	.	.	N	.	.	A	8	8,0	N	.	.	G	4	0,4
NC_030808.1	1223806	gene-C1H21orf62	C	G	N	.	.	N	.	.	N	.	.	N	.	.	N	.	.	G	2	0,2	G	4	0,4	N	.	.	N	.	.	N	.	.	N	.	.	G	2	0,2	G	5	0,5	N	.	.	N	.	.
NC_030808.1	1238461	gene-PAXBP1	G	T	N	.	.	N	.	.	N	.	.	N	.	.	N	.	.	N	.	.	T	2	0,2	N	.	.	N	.	.	N	.	.	N	.	.	N	.	.	T	2	0,2	N	.	.	N	.	.
NC_030808.1	1248974	gene-PAXBP1	C	T	C	3	3,0	N	.	.	N	.	.	Y	3	1,2	N	.	.	N	.	.	Y	10	6,4	T	4	0,4	C	2	2,0	N	.	.	N	.	.	C	3	3,0	N	.	.	N	.	.	C	7	7,0
NC_030808.1	1249343	gene-PAXBP1	G	A	N	.	.	N	.	.	N	.	.	N	.	.	N	.	.	N	.	.	N	.	.	N	.	.	N	.	.	N	.	.	N	.	.	N	.	.	N	.	.	A	4	0,4	N	.	.
NC_030808.1	1249582	gene-PAXBP1	C	T	N	.	.	N	.	.	N	.	.	N	.	.	N	.	.	N	.	.	T	2	0,2	N	.	.	N	.	.	N	.	.	N	.	.	N	.	.	N	.	.	N	.	.	N	.	.
NC_030808.1	1251696	gene-PAXBP1	C	A	N	.	.	N	.	.	N	.	.	N	.	.	N	.	.	N	.	.	N	.	.	N	.	.	N	.	.	N	.	.	N	.	.	N	.	.	N	.	.	N	.	.	A	2	0,2
NC_030808.1	1252576	gene-PAXBP1	A	G	G	2	0,2	N	.	.	N	.	.	N	.	.	N	.	.	N	.	.	N	.	.	N	.	.	N	.	.	N	.	.	N	.	.	N	.	.	N	.	.	N	.	.	N	.	.
NC_030808.1	1257781	gene-PAXBP1	G	A	A	2	0,2	N	.	.	N	.	.	N	.	.	N	.	.	N	.	.	N	.	.	N	.	.	N	.	.	N	.	.	N	.	.	N	.	.	N	.	.	N	.	.	N	.	.
NC_030808.1	1258201	gene-PAXBP1	G	T	N	.	.	N	.	.	N	.	.	T	2	0,2	N	.	.	N	.	.	G	2	2,0	N	.	.	N	.	.	N	.	.	N	.	.	N	.	.	N	.	.	N	.	.	N	.	.
NC_030808.1	1268360	gene-PAXBP1	A	G	G	2	0,2	N	.	.	N	.	.	N	.	.	N	.	.	N	.	.	N	.	.	N	.	.	N	.	.	N	.	.	N	.	.	N	.	.	N	.	.	N	.	.	N	.	.
NC_030808.1	1268696	gene-PAXBP1	A	C	M	37	14,23	N	.	.	N	.	.	M	15	4,11	N	.	.	N	.	.	M	18	9,9	N	.	.	N	.	.	M	5	2,3	C	3	0,3	N	.	.	M	7	3,4	N	.	.	N	.	.
NC_030808.1	1271193	gene-PAXBP1	A	G	G	4	0,4	N	.	.	N	.	.	N	.	.	N	.	.	N	.	.	N	.	.	N	.	.	N	.	.	N	.	.	N	.	.	N	.	.	N	.	.	N	.	.	N	.	.
NC_030808.1	1272913	gene-PAXBP1	C	T	C	7	7,0	C	5	5,0	C	2	2,0	C	2	2,0	C	2	2,0	C	2	2,0	C	2	2,0	C	2	2,0	C	2	2,0	C	2	2,0	N	.	.	N	.	.	C	7	7,0	N	.	.	Y	6	1,5
NC_030808.1	1282199	gene-SYNJ1	G	T	N	.	.	N	.	.	N	.	.	N	.	.	N	.	.	N	.	.	T	2	0,2	N	.	.	N	.	.	N	.	.	N	.	.	N	.	.	N	.	.	N	.	.	N	.	.
NC_030808.1	1315489	gene-SYNJ1	G	A	N	.	.	N	.	.	N	.	.	G	2	2,0	N	.	.	N	.	.	R	6	4,2	N	.	.	N	.	.	N	.	.	N	.	.	R	4	1,3	N	.	.	N	.	.	G	4	4,0
NC_030808.1	1344584	gene-SYNJ1	T	C	N	.	.	N	.	.	N	.	.	C	5	0,5	T	2	2,0	N	.	.	C	7	0,7	N	.	.	N	.	.	N	.	.	T	2	2,0	C	4	0,4	N	.	.	C	2	0,2	N	.	.
NC_030808.1	1362199	gene-SYNJ1	T	C	N	.	.	C	2	0,2	N	.	.	C	4	0,4	N	.	.	N	.	.	C	5	0,5	C	2	0,2	N	.	.	N	.	.	N	.	.	C	3	0,3	N	.	.	C	4	0,4	Y	3	1,2
NC_030808.1	1374054	gene-SYNJ1	T	C	T	4	4,0	T	7	7,0	T	2	2,0	T	2	2,0	N	.	.	Y	5	1,4	T	7	7,0	T	3	3,0	N	.	.	T	2	2,0	T	2	2,0	T	3	3,0	T	2	2,0	T	7	7,0	T	3	3,0
NC_030808.1	1374458	gene-SYNJ1	G	A	G	7	7,0	G	2	2,0	R	3	1,2	G	6	6,0	G	2	2,0	G	2	2,0	G	8	8,0	G	7	7,0	A	2	0,2	G	2	2,0	N	.	.	N	.	.	G	2	2,0	G	7	7,0	R	7	3,4
NC_030808.1	1374762	gene-SYNJ1	G	A	G	8	8,0	N	.	.	N	.	.	G	7	7,0	G	2	2,0	N	.	.	G	9	9,0	G	8	8,0	N	.	.	N	.	.	N	.	.	N	.	.	N	.	.	G	2	2,0	R	7	1,6
NC_030808.1	1374850	gene-SYNJ1	T	C	Y	5	1,4	N	.	.	N	.	.	T	4	4,0	N	.	.	N	.	.	Y	14	7,7	C	3	0,3	N	.	.	N	.	.	N	.	.	N	.	.	N	.	.	N	.	.	T	8	8,0
NC_030808.1	1374869	gene-SYNJ1	C	A	A	5	0,5	N	.	.	N	.	.	C	1	1,0	N	.	.	N	.	.	M	12	6,4	A	2	0,2	N	.	.	N	.	.	N	.	.	C	1	1,0	N	.	.	N	.	.	C	8	8,0
NC_030808.1	1375194	gene-SYNJ1	C	T	C	9	9,0	C	2	2,0	N	.	.	C	4	4,0	N	.	.	N	.	.	C	10	10,0	C	7	7,0	C	2	2,0	N	.	.	C	2	2,0	C	5	5,0	N	.	.	C	7	7,0	Y	3	1,2
NC_030808.1	1375328	gene-SYNJ1	A	G	R	14	7,7	A	2	2,0	A	2	2,0	G	5	0,5	N	.	.	N	.	.	R	14	6,8	A	7	7,0	A	2	2,0	N	.	.	A	3	3,0	A	7	7,0	N	.	.	A	2	2,0	A	2	2,0
NC_030808.1	1375372	gene-SYNJ1	G	A	G	12	12,0	A	3	0,3	G	2	2,0	G	2	2,0	G	1	1,0	N	.	.	G	9	9,0	A	7	0,7	G	2	2,0	N	.	.	G	2	2,0	G	3	3,0	N	.	.	A	3	0,3	G	7	7,0
NC_030808.1	1375542	gene-SYNJ1	G	A	R	7	3,4	G	3	3,0	R	7	2,5	A	3	0,3	A	3	0,3	G	2	2,0	R	12	2,10	G	5	5,0	N	.	.	N	.	.	N	.	.	G	3	3,0	N	.	.	G	2	2,0	R	6	2,4
NC_030808.1	1375576	gene-SYNJ1	T	G	T	7	7,0	T	2	2,0	T	7	7,0	T	4	4,0	T	2	2,0	T	2	2,0	T	9	9,0	T	7	7,0	T	2	2,0	N	.	.	N	.	.	T	3	3,0	N	.	.	T	3	3,0	T	6	6,0
NC_030808.1	1375668	gene-SYNJ1	C	T	Y	12	5,7	T	2	0,2	C	2	2,0	C	3	3,0	C	2	2,0	C	2	2,0	Y	8	4,4	T	9	0,9	C	2	2,0	N	.	.	N	.	.	C	2	2,0	Y	3	1,2	T	5	0,5	C	3	3,0
NC_030808.1	1377412	gene-SYNJ1	G	A	G	3	3,0	N	.	.	N	.	.	N	.	.	N	.	.	N	.	.	N	.	.	N	.	.	N	.	.	N	.	.	N	.	.	N	.	.	N	.	.	A	2	0,2	G	1	1,0
NC_030808.1	1377801	gene-SYNJ1	T	C	N	.	.	T	2	2,0	N	.	.	C	2	0,2	N	.	.	N	.	.	N	.	.	T	2	2,0	N	.	.	N	.	.	N	.	.	N	.	.	N	.	.	N	.	.	N	.	.
NC_030808.1	1384247	gene-C1H21orf59	G	C	N	.	.	N	.	.	N	.	.	G	2	2,0	G	2	2,0	N	.	.	G	2	2,0	N	.	.	N	.	.	N	.	.	N	.	.	N	.	.	N	.	.	G	2	2,0	G	2	2,0
NC_030808.1	1384542	gene-C1H21orf59	C	T	N	.	.	C	2	2,0	C	2	2,0	C	7	7,0	N	.	.	N	.	.	Y	13	9,4	N	.	.	N	.	.	N	.	.	N	.	.	C	2	2,0	N	.	.	C	2	2,0	C	2	2,0
NC_030808.1	1384688	gene-C1H21orf59	C	G	N	.	.	C	2	2,0	N	.	.	C	1	1,0	N	.	.	N	.	.	S	9	5,4	N	.	.	N	.	.	N	.	.	N	.	.	N	.	.	N	.	.	N	.	.	C	2	2,0
NC_030808.1	1385003	gene-C1H21orf59	G	C	G	24	24,0	G	27	27,0	G	13	13,0	G	31	31,0	S	11	8,3	G	33	33,0	G	30	30,0	G	36	36,0	G	25	25,0	G	2	2,0	S	14	3,11	G	11	11,0	G	11	11,0	G	24	24,0	G	21	21,0
NC_030808.1	1385450	gene-C1H21orf59	A	G	N	.	.	N	.	.	N	.	.	G	1	0,1	N	.	.	N	.	.	N	.	.	N	.	.	N	.	.	N	.	.	N	.	.	N	.	.	N	.	.	N	.	.	N	.	.
NC_030808.1	1385473	gene-C1H21orf59	A	G	N	.	.	N	.	.	N	.	.	G	2	0,2	N	.	.	N	.	.	N	.	.	N	.	.	N	.	.	N	.	.	N	.	.	N	.	.	N	.	.	N	.	.	N	.	.
NC_030808.1	1385509	gene-C1H21orf59	A	G	N	.	.	A	2	2,0	N	.	.	G	2	0,2	N	.	.	N	.	.	N	.	.	N	.	.	N	.	.	N	.	.	N	.	.	N	.	.	N	.	.	N	.	.	N	.	.
NC_030808.1	1385525	gene-C1H21orf59	A	G	N	.	.	N	.	.	N	.	.	G	1	0,1	N	.	.	N	.	.	N	.	.	N	.	.	N	.	.	N	.	.	N	.	.	N	.	.	N	.	.	N	.	.	N	.	.
NC_030808.1	1393315	gene-C1H21orf59	C	T	Y	57	31,26	C	93	93,0	C	26	26,0	T	67	0,67	Y	13	6,7	Y	50	23,27	Y	115	64,51	C	108	108,0	C	44	44,0	T	21	0,21	Y	20	12,8	Y	30	14,16	Y	54	28,26	C	92	92,0	C	70	70,0
NC_030808.1	1393351	gene-C1H21orf59	T	C	C	65	1,64	C	114	0,114	Y	37	19,18	C	66	0,66	C	13	0,13	C	61	0,61	C	138	0,138	C	128	0,128	Y	53	32,21	C	21	0,21	C	19	0,19	C	35	0,35	C	54	0,54	C	102	0,102	Y	91	52,39
NC_030808.1	1394753	gene-C1H21orf59	C	A	A	70	0,70	A	138	0,138	A	26	0,26	A	66	0,66	A	11	0,11	A	87	0,87	A	118	0,118	A	139	0,139	A	41	0,41	A	37	0,37	A	17	0,17	A	32	0,32	A	66	0,66	A	98	0,98	A	88	0,88
NC_030808.1	1397006	gene-C1H21orf59	T	C	Y	8	5,3	T	13	13,0	N	.	.	T	12	12,0	N	.	.	T	14	14,0	Y	17	9,8	T	17	17,0	T	4	4,0	T	11	11,0	N	.	.	T	4	4,0	Y	29	20,9	T	9	9,0	T	7	7,0
NC_030808.1	1397124	gene-C1H21orf59	C	G	C	2	2,0	C	2	2,0	N	.	.	C	2	2,0	N	.	.	C	2	2,0	C	2	2,0	N	.	.	N	.	.	N	.	.	N	.	.	N	.	.	N	.	.	C	2	2,0	C	2	2,0
NC_030808.1	1397676	gene-C1H21orf59	C	T	N	.	.	C	4	4,0	N	.	.	N	.	.	N	.	.	Y	4	1,3	N	.	.	C	2	2,0	N	.	.	C	2	2,0	N	.	.	C	1	1,0	N	.	.	N	.	.	C	2	2,0
NC_030808.1	1397699	gene-C1H21orf59	G	A	N	.	.	G	7	7,0	N	.	.	N	.	.	N	.	.	G	4	4,0	N	.	.	G	2	2,0	N	.	.	G	2	2,0	N	.	.	N	.	.	N	.	.	N	.	.	G	2	2,0
NC_030808.1	1398303	gene-C1H21orf59	C	T	N	.	.	T	5	0,5	N	.	.	N	.	.	N	.	.	N	.	.	N	.	.	N	.	.	N	.	.	N	.	.	N	.	.	N	.	.	N	.	.	N	.	.	N	.	.
NC_030808.1	1398961	gene-C1H21orf59	C	G	N	.	.	N	.	.	N	.	.	N	.	.	N	.	.	N	.	.	N	.	.	N	.	.	N	.	.	N	.	.	N	.	.	N	.	.	G	2	0,2	N	.	.	N	.	.
NC_030808.1	1407546	Intergenic	T	C	N	.	.	N	.	.	N	.	.	N	.	.	N	.	.	N	.	.	N	.	.	N	.	.	N	.	.	N	.	.	N	.	.	N	.	.	N	.	.	N	.	.	C	3	0,3
NC_030808.1	1422039	Intergenic	T	C	N	.	.	N	.	.	N	.	.	C	2	0,2	N	.	.	N	.	.	N	.	.	N	.	.	N	.	.	N	.	.	N	.	.	N	.	.	N	.	.	N	.	.	N	.	.
NC_030808.1	1422095	Intergenic	C	T	N	.	.	N	.	.	N	.	.	C	2	2,0	N	.	.	T	2	0,2	N	.	.	N	.	.	N	.	.	N	.	.	N	.	.	N	.	.	N	.	.	N	.	.	N	.	.
NC_030808.1	1439042	gene-EVA1C	C	G	N	.	.	N	.	.	N	.	.	N	.	.	N	.	.	G	4	0,4	N	.	.	N	.	.	N	.	.	N	.	.	N	.	.	N	.	.	N	.	.	N	.	.	G	3	0,3
NC_030808.1	1439131	gene-EVA1C	A	G	N	.	.	N	.	.	N	.	.	A	2	2,0	N	.	.	A	3	1,0	N	.	.	N	.	.	N	.	.	N	.	.	N	.	.	R	5	2,3	N	.	.	N	.	.	A	2	2,0
NC_030808.1	1439347	gene-EVA1C	A	G	N	.	.	R	9	4,5	R	3	1,2	R	10	2,8	A	2	2,0	A	24	24,0	A	8	8,0	R	5	3,2	N	.	.	R	34	15,19	A	7	7,0	A	12	12,0	A	7	7,0	R	9	6,3	R	30	11,19
NC_030808.1	1450959	gene-EVA1C	T	C	T	3	3,0	T	8	8,0	T	2	2,0	T	21	21,0	T	3	3,0	C	55	2,53	T	9	9,0	T	4	4,0	N	.	.	T	17	17,0	T	11	11,0	C	16	0,16	T	13	13,0	T	7	7,0	T	15	15,0
NC_030808.1	1464652	gene-EVA1C	C	T	T	5	0,5	C	9	9,0	N	.	.	C	21	21,0	N	.	.	C	35	35,0	Y	9	6,3	C	4	4,0	C	2	2,0	C	12	12,0	Y	12	7,5	C	14	14,0	Y	8	4,4	C	8	8,0	C	7	7,0
NC_030808.1	1464685	gene-EVA1C	T	C	C	4	0,4	T	9	9,0	N	.	.	T	19	19,0	N	.	.	T	35	35,0	Y	9	6,3	T	4	4,0	T	2	2,0	T	12	12,0	Y	9	6,3	T	14	14,0	Y	8	4,4	T	8	8,0	T	7	7,0
NC_030808.1	1464721	gene-EVA1C	G	A	G	2	2,0	R	11	3,8	N	.	.	R	27	9,18	N	.	.	G	35	35,0	G	8	8,0	R	4	2,2	G	2	2,0	R	11	7,4	G	7	7,0	G	21	21,0	G	7	7,0	R	10	6,4	G	7	7,0
NC_030808.1	1467068	gene-EVA1C	A	G	N	.	.	G	2	0,2	N	.	.	N	.	.	N	.	.	N	.	.	N	.	.	N	.	.	N	.	.	N	.	.	N	.	.	N	.	.	N	.	.	N	.	.	N	.	.
NC_030808.1	1479009	gene-EVA1C	C	G	N	.	.	N	.	.	N	.	.	N	.	.	N	.	.	G	3	0,3	N	.	.	N	.	.	N	.	.	N	.	.	N	.	.	N	.	.	N	.	.	C	2	2,0	N	.	.
NC_030808.1	1480424	gene-EVA1C	C	A	C	2	2,0	M	10	8,2	N	.	.	M	27	9,18	N	.	.	C	35	35,0	C	8	8,0	N	.	.	N	.	.	M	4	2,2	C	7	7,0	C	28	28,0	C	3	3,0	M	12	5,7	C	2	2,0
NC_030808.1	1480506	gene-EVA1C	T	C	C	3	0,3	C	9	0,9	T	3	3,0	C	18	0,18	T	2	2,0	T	35	35,0	C	8	0,8	N	.	.	N	.	.	C	4	0,4	Y	12	9,3	T	21	21,0	C	2	0,2	C	9	0,9	Y	4	1,3
NC_030808.1	1480552	gene-EVA1C	C	T	N	.	.	C	8	8,0	C	3	3,0	C	15	15,0	C	2	2,0	C	22	22,0	T	7	0,7	C	2	2,0	N	.	.	C	2	2,0	Y	9	6,3	C	16	16,0	T	2	0,2	C	8	8,0	C	7	7,0
NC_030808.1	1511605	gene-EVA1C	T	C	N	.	.	C	2	0,2	N	.	.	N	.	.	N	.	.	N	.	.	N	.	.	N	.	.	N	.	.	N	.	.	N	.	.	N	.	.	N	.	.	N	.	.	N	.	.
NC_030808.1	1511644	gene-EVA1C	C	T	N	.	.	T	2	0,2	N	.	.	N	.	.	N	.	.	N	.	.	N	.	.	N	.	.	N	.	.	N	.	.	N	.	.	N	.	.	N	.	.	N	.	.	N	.	.
NC_030808.1	1511668	gene-EVA1C	T	C	N	.	.	C	2	0,2	N	.	.	N	.	.	N	.	.	N	.	.	N	.	.	N	.	.	N	.	.	N	.	.	N	.	.	N	.	.	N	.	.	N	.	.	N	.	.
NC_030808.1	1515950	gene-EVA1C	A	G	N	.	.	N	.	.	N	.	.	N	.	.	N	.	.	G	2	0,2	N	.	.	N	.	.	N	.	.	N	.	.	N	.	.	N	.	.	N	.	.	N	.	.	N	.	.
NC_030808.1	1515985	gene-EVA1C	T	A	N	.	.	N	.	.	N	.	.	N	.	.	N	.	.	A	2	0,2	N	.	.	N	.	.	N	.	.	N	.	.	N	.	.	N	.	.	N	.	.	N	.	.	N	.	.
NC_030808.1	1544931	gene-EVA1C	G	T	G	1	1,0	G	3	3,0	G	2	2,0	G	4	4,0	N	.	.	G	21	21,0	G	7	7,0	N	.	.	N	.	.	N	.	.	N	.	.	G	13	13,0	N	.	.	G	2	2,0	K	8	6,2
NC_030808.1	1545162	gene-EVA1C	A	G	N	.	.	N	.	.	N	.	.	G	3	0,3	N	.	.	G	7	0,7	G	1	0,1	N	.	.	N	.	.	N	.	.	N	.	.	G	4	0,4	N	.	.	N	.	.	N	.	.
NC_030808.1	1545204	gene-EVA1C	C	A	N	.	.	N	.	.	N	.	.	C	2	2,0	N	.	.	A	4	0,4	N	.	.	N	.	.	N	.	.	N	.	.	N	.	.	A	3	0,3	N	.	.	N	.	.	N	.	.
NC_030808.1	1555164	Intergenic	G	A	N	.	.	N	.	.	N	.	.	A	2	0,2	N	.	.	N	.	.	N	.	.	N	.	.	N	.	.	N	.	.	N	.	.	N	.	.	N	.	.	N	.	.	N	.	.
NC_030808.1	1555167	Intergenic	T	G	N	.	.	N	.	.	N	.	.	G	2	0,2	N	.	.	N	.	.	N	.	.	N	.	.	N	.	.	N	.	.	N	.	.	N	.	.	N	.	.	N	.	.	N	.	.
NC_030808.1	1555214	Intergenic	A	G	N	.	.	N	.	.	N	.	.	G	2	0,2	N	.	.	N	.	.	N	.	.	N	.	.	N	.	.	N	.	.	N	.	.	N	.	.	N	.	.	N	.	.	N	.	.
NC_030808.1	1555217	Intergenic	G	A	N	.	.	N	.	.	N	.	.	A	2	0,2	N	.	.	N	.	.	N	.	.	N	.	.	N	.	.	N	.	.	N	.	.	N	.	.	N	.	.	N	.	.	N	.	.
NC_030808.1	1566235	gene-URB1	A	G	A	15	15,0	R	20	11,9	A	2	2,0	A	4	4,0	A	2	2,0	A	7	7,0	A	20	20,0	R	12	6,6	A	2	2,0	A	19	19,0	A	5	5,0	A	2	2,0	A	20	20,0	R	9	6,3	A	2	2,0
NC_030808.1	1566282	gene-URB1	C	A	C	15	15,0	C	23	23,0	C	2	2,0	C	4	4,0	C	2	2,0	C	7	7,0	C	25	25,0	C	11	11,0	C	2	2,0	C	13	13,0	M	6	4,2	C	2	2,0	C	13	13,0	C	8	8,0	C	7	7,0
NC_030808.1	1566299	gene-URB1	A	G	A	15	15,0	A	23	23,0	A	2	2,0	A	4	4,0	A	2	2,0	A	7	7,0	A	25	25,0	A	13	13,0	A	5	5,0	A	13	13,0	R	6	4,2	A	2	2,0	A	13	13,0	A	8	8,0	A	7	7,0
NC_030808.1	1566330	gene-URB1	C	T	C	17	17,0	Y	25	11,14	C	1	1,0	C	7	7,0	C	2	2,0	C	8	8,0	C	25	25,0	Y	17	5,12	C	5	5,0	C	13	13,0	C	7	7,0	C	2	2,0	C	13	13,0	Y	13	6,7	C	7	7,0
NC_030808.1	1566484	gene-URB1	G	C	G	7	7,0	S	14	8,6	G	2	2,0	G	3	3,0	G	2	2,0	G	4	4,0	G	18	18,0	G	6	6,0	G	7	7,0	G	8	8,0	C	2	0,2	G	2	2,0	G	4	4,0	N	.	.	G	8	8,0
NC_030808.1	1566486	gene-URB1	G	A	G	7	7,0	R	15	9,6	G	2	2,0	G	3	3,0	G	2	2,0	G	4	4,0	G	20	20,0	G	6	6,0	G	7	7,0	G	8	8,0	G	2	2,0	G	2	2,0	G	4	4,0	N	.	.	G	2	2,0
NC_030808.1	1566735	gene-URB1	G	A	R	5	2,3	R	14	5,9	A	3	0,3	R	11	5,6	N	.	.	A	2	0,2	R	21	12,9	A	3	0,3	A	3	0,3	R	7	2,5	A	2	0,2	A	2	0,2	R	6	4,2	N	.	.	A	6	0,6
NC_030808.1	1566780	gene-URB1	C	T	C	2	2,0	C	9	9,0	C	3	3,0	Y	7	5,2	N	.	.	C	2	2,0	C	12	12,0	C	3	3,0	C	3	3,0	Y	3	1,2	N	.	.	C	2	2,0	C	5	5,0	N	.	.	C	2	2,0
NC_030808.1	1590885	gene-URB1	T	C	N	.	.	N	.	.	N	.	.	T	2	2,0	N	.	.	N	.	.	T	7	7,0	N	.	.	N	.	.	N	.	.	N	.	.	N	.	.	N	.	.	C	5	0,5	T	2	2,0
NC_030808.1	1590909	gene-URB1	G	A	N	.	.	N	.	.	N	.	.	N	.	.	N	.	.	N	.	.	G	7	7,0	G	3	3,0	N	.	.	N	.	.	N	.	.	N	.	.	N	.	.	R	7	1,6	G	2	2,0
NC_030808.1	1590957	gene-URB1	G	A	N	.	.	A	2	0,2	N	.	.	N	.	.	N	.	.	N	.	.	G	5	5,0	N	.	.	N	.	.	N	.	.	N	.	.	N	.	.	N	.	.	R	6	1,5	G	2	2,0
NC_030808.1	1592821	gene-URB1	C	T	N	.	.	T	3	0,3	N	.	.	N	.	.	N	.	.	N	.	.	C	2	2,0	N	.	.	N	.	.	N	.	.	N	.	.	N	.	.	N	.	.	C	7	7,0	C	4	4,0
NC_030808.1	1592843	gene-URB1	T	C	N	.	.	T	2	2,0	N	.	.	N	.	.	N	.	.	N	.	.	T	5	5,0	T	3	3,0	N	.	.	N	.	.	N	.	.	N	.	.	N	.	.	Y	6	1,5	C	5	0,5
NC_030808.1	1595705	gene-URB1	A	G	N	.	.	G	3	0,3	G	2	0,2	G	5	0,5	G	3	0,3	N	.	.	G	5	0,5	G	4	0,4	N	.	.	N	.	.	N	.	.	N	.	.	N	.	.	G	4	0,4	G	4	0,4
NC_030808.1	1595774	gene-URB1	G	A	N	.	.	N	.	.	G	2	2,0	R	6	4,2	G	2	2,0	N	.	.	G	7	7,0	G	2	2,0	N	.	.	N	.	.	N	.	.	G	1	1,0	N	.	.	G	2	2,0	G	2	2,0
NC_030808.1	1596600	gene-URB1	A	G	N	.	.	N	.	.	N	.	.	G	8	0,8	N	.	.	N	.	.	R	9	4,5	G	4	0,4	N	.	.	N	.	.	G	2	0,2	N	.	.	N	.	.	A	3	3,0	N	.	.
NC_030808.1	1598865	gene-URB1	A	G	N	.	.	N	.	.	N	.	.	A	2	2,0	N	.	.	N	.	.	R	6	3,3	N	.	.	N	.	.	N	.	.	N	.	.	G	3	0,3	N	.	.	A	3	3,0	N	.	.
NC_030808.1	1600736	gene-URB1	A	G	N	.	.	G	2	0,2	N	.	.	N	.	.	N	.	.	N	.	.	G	4	0,4	N	.	.	N	.	.	N	.	.	G	3	0,3	N	.	.	N	.	.	G	3	0,3	G	4	0,4
NC_030808.1	1603162	gene-URB1	T	C	N	.	.	N	.	.	N	.	.	Y	6	3,3	N	.	.	N	.	.	C	7	0,7	N	.	.	N	.	.	N	.	.	N	.	.	C	3	0,3	N	.	.	N	.	.	C	3	0,3
NC_030808.1	1604030	gene-URB1	C	T	N	.	.	N	.	.	N	.	.	C	4	4,0	N	.	.	N	.	.	C	7	7,0	N	.	.	N	.	.	N	.	.	N	.	.	C	2	2,0	N	.	.	N	.	.	C	2	2,0
NC_030808.1	1605379	gene-URB1	C	G	N	.	.	N	.	.	C	2	2,0	C	3	3,0	N	.	.	N	.	.	S	9	3,6	C	4	4,0	N	.	.	N	.	.	N	.	.	N	.	.	N	.	.	S	4	2,2	C	2	2,0
NC_030808.1	1607698	gene-URB1	C	T	N	.	.	N	.	.	N	.	.	C	4	4,0	N	.	.	N	.	.	Y	8	3,5	C	2	2,0	N	.	.	N	.	.	N	.	.	N	.	.	N	.	.	N	.	.	C	2	2,0
NC_030808.1	1607860	gene-URB1	T	C	N	.	.	N	.	.	T	2	2,0	N	.	.	N	.	.	N	.	.	Y	6	4,2	N	.	.	N	.	.	N	.	.	N	.	.	N	.	.	N	.	.	N	.	.	N	.	.
NC_030808.1	1607890	gene-URB1	A	G	N	.	.	N	.	.	A	2	2,0	N	.	.	N	.	.	N	.	.	R	6	4,2	G	2	0,2	N	.	.	N	.	.	N	.	.	A	2	2,0	N	.	.	N	.	.	N	.	.
NC_030808.1	1607897	gene-URB1	G	A	N	.	.	N	.	.	N	.	.	N	.	.	N	.	.	N	.	.	R	5	3,2	A	2	0,2	N	.	.	N	.	.	N	.	.	G	2	2,0	N	.	.	N	.	.	N	.	.
NC_030808.1	1608853	gene-URB1	C	T	N	.	.	N	.	.	N	.	.	C	1	1,0	N	.	.	N	.	.	C	5	5,0	N	.	.	N	.	.	N	.	.	N	.	.	T	3	0,3	N	.	.	N	.	.	C	2	2,0
NC_030808.1	1608906	gene-URB1	T	G	N	.	.	N	.	.	N	.	.	T	2	2,0	N	.	.	N	.	.	K	5	1,4	N	.	.	N	.	.	N	.	.	N	.	.	T	3	3,0	N	.	.	N	.	.	N	.	.
NC_030808.1	1610542	gene-URB1	G	A	N	.	.	N	.	.	N	.	.	G	2	2,0	N	.	.	N	.	.	R	4	2,2	N	.	.	N	.	.	N	.	.	N	.	.	N	.	.	N	.	.	R	7	4,3	N	.	.
NC_030808.1	1610632	gene-URB1	C	T	N	.	.	N	.	.	N	.	.	C	2	2,0	N	.	.	N	.	.	Y	2	1,1	N	.	.	N	.	.	N	.	.	N	.	.	N	.	.	N	.	.	Y	7	3,4	N	.	.
NC_030808.1	1610952	gene-URB1	T	C	N	.	.	N	.	.	N	.	.	Y	3	1,2	N	.	.	N	.	.	C	8	0,8	N	.	.	N	.	.	N	.	.	N	.	.	N	.	.	N	.	.	N	.	.	N	.	.
NC_030808.1	1611081	gene-URB1	C	T	N	.	.	T	3	0,3	N	.	.	Y	6	2,4	N	.	.	N	.	.	Y	12	8,4	C	4	4,0	N	.	.	N	.	.	N	.	.	N	.	.	N	.	.	C	2	2,0	N	.	.
NC_030808.1	1613031	gene-URB1	A	G	N	.	.	N	.	.	N	.	.	A	4	4,0	N	.	.	A	2	2,0	A	3	3,0	N	.	.	N	.	.	N	.	.	N	.	.	N	.	.	N	.	.	A	2	2,0	A	2	2,0
NC_030808.1	1613131	gene-URB1	G	A	N	.	.	N	.	.	N	.	.	R	10	4,6	N	.	.	N	.	.	N	.	.	N	.	.	N	.	.	N	.	.	N	.	.	N	.	.	N	.	.	N	.	.	N	.	.
NC_030808.1	1617942	gene-URB1	T	C	N	.	.	N	.	.	N	.	.	T	8	8,0	N	.	.	T	5	5,0	Y	6	2,4	Y	7	3,4	N	.	.	N	.	.	N	.	.	N	.	.	N	.	.	C	1	0,1	Y	5	3,2
NC_030808.1	1617964	gene-URB1	G	A	N	.	.	N	.	.	N	.	.	G	5	5,0	G	2	2,0	R	5	1,4	R	8	6,2	G	7	7,0	G	2	2,0	N	.	.	G	2	2,0	G	2	2,0	N	.	.	G	2	2,0	G	7	7,0
NC_030808.1	1618026	gene-URB1	T	C	T	2	2,0	N	.	.	N	.	.	T	4	4,0	T	1	1,0	T	5	5,0	T	5	5,0	T	5	5,0	C	5	0,5	N	.	.	T	2	2,0	T	1	1,0	N	.	.	T	5	5,0	Y	8	5,3
NC_030808.1	1618077	gene-URB1	C	T	C	2	2,0	N	.	.	N	.	.	C	5	5,0	C	1	1,0	Y	4	2,2	Y	8	5,3	C	3	3,0	C	3	3,0	N	.	.	C	2	2,0	Y	3	2,1	N	.	.	C	6	6,0	C	3	3,0
NC_030808.1	1619481	gene-URB1	C	A,T	N	.	.	N	.	.	T	1	0,0,1	T	2	0,0,2	N	.	.	T	3	0,0,3	W	11	0,6,5	A	4	0,4,0	C	1	1,0,0	N	.	.	T	1	0,0,1	W	4	0,2,2	N	.	.	A	8	0,8,0	Y	4	1,0,3
NC_030808.1	1623286	gene-URB1	G	A	R	5	3,2	G	3	3,0	N	.	.	G	4	4,0	N	.	.	N	.	.	R	12	8,4	G	7	7,0	G	2	2,0	N	.	.	N	.	.	R	3	1,2	A	2	0,2	G	3	3,0	G	7	7,0
NC_030808.1	1623346	gene-URB1	T	C	C	5	0,5	C	4	0,4	C	2	0,2	C	5	0,5	N	.	.	N	.	.	C	19	0,19	C	10	0,10	N	.	.	N	.	.	N	.	.	C	3	0,3	C	3	0,3	C	5	0,5	C	4	0,4
NC_030808.1	1623779	gene-URB1	A	G	N	.	.	N	.	.	N	.	.	N	.	.	N	.	.	N	.	.	N	.	.	N	.	.	N	.	.	G	2	0,2	N	.	.	N	.	.	N	.	.	N	.	.	N	.	.
NC_030808.1	1635684	gene-URB1	G	A	G	7	7,0	G	3	3,0	N	.	.	R	6	4,2	R	5	3,2	G	3	3,0	G	10	10,0	G	2	2,0	G	2	2,0	R	3	1,2	R	5	2,3	N	.	.	G	3	3,0	G	3	3,0	G	3	3,0
NC_030808.1	1635726	gene-URB1	C	T	N	.	.	Y	4	2,2	N	.	.	Y	7	2,5	Y	4	1,3	T	3	0,3	Y	11	4,7	N	.	.	N	.	.	N	.	.	N	.	.	N	.	.	N	.	.	N	.	.	Y	5	1,4
NC_030808.1	1636934	gene-URB1	C	T	C	4	4,0	C	4	4,0	C	2	2,0	C	7	7,0	C	2	2,0	Y	3	1,2	C	15	15,0	C	7	7,0	N	.	.	C	2	2,0	C	7	7,0	C	3	3,0	C	2	2,0	C	7	7,0	C	6	6,0
NC_030808.1	1639271	gene-URB1	A	G	G	6	0,6	G	11	0,11	G	2	0,2	G	8	0,8	N	.	.	G	4	0,4	G	17	0,17	G	10	0,10	G	4	0,4	G	5	0,5	G	2	0,2	G	3	0,3	G	2	0,2	G	13	0,13	G	4	0,4
NC_030808.1	1639341	gene-URB1	A	G	R	6	1,5	G	7	0,7	A	4	4,0	G	6	0,6	N	.	.	G	3	0,3	R	16	6,10	G	12	0,12	R	4	1,3	G	6	0,6	N	.	.	G	3	0,3	A	2	2,0	G	12	0,12	R	7	5,2
NC_030808.1	1640834	gene-URB1	C	T	Y	6	2,4	T	10	0,10	Y	6	4,2	Y	5	2,3	N	.	.	N	.	.	Y	17	3,14	T	8	0,8	N	.	.	Y	7	4,3	N	.	.	T	2	0,2	Y	4	2,2	T	7	0,7	Y	6	4,2
NC_030808.1	1640844	gene-URB1	G	A	R	6	2,4	A	11	0,11	R	5	3,2	A	4	0,4	N	.	.	A	1	0,1	R	19	4,15	A	7	0,7	N	.	.	A	6	0,6	N	.	.	A	2	0,2	R	4	2,2	A	6	0,6	R	6	4,2
NC_030808.1	1640972	gene-URB1	A	G	G	4	0,4	G	11	0,11	G	3	0,3	G	7	0,7	G	2	0,2	G	4	0,4	G	18	0,18	G	7	0,7	G	6	0,6	G	4	0,4	N	.	.	N	.	.	G	5	0,5	G	6	0,6	G	5	0,5
NC_030808.1	1641472	gene-URB1	A	G	G	7	0,7	G	7	0,7	G	4	0,4	G	7	0,7	N	.	.	G	2	0,2	G	12	0,12	G	4	0,4	G	4	0,4	G	2	0,2	G	2	0,2	G	3	0,3	G	5	0,5	G	11	0,11	G	3	0,3
NC_030808.1	1641517	gene-URB1	C	T	Y	10	4,6	C	6	6,0	C	2	2,0	C	10	10,0	N	.	.	C	2	2,0	Y	17	12,5	C	4	4,0	Y	6	3,3	C	2	2,0	T	4	0,4	C	3	3,0	Y	9	7,2	C	8	8,0	Y	8	2,6
NC_030808.1	1641626	gene-URB1	A	G	G	4	0,4	G	7	0,7	G	2	0,2	G	10	0,10	G	4	0,4	G	10	0,10	G	15	0,15	G	10	0,10	G	8	0,8	G	7	0,7	G	4	0,4	G	4	0,4	G	6	0,6	G	10	0,10	G	7	0,7
NC_030808.1	1641712	gene-URB1	A	G	R	7	3,4	A	4	4,0	G	2	0,2	R	9	5,4	A	3	3,0	A	2	2,0	R	14	6,8	A	9	9,0	R	7	2,5	R	13	8,5	N	.	.	N	.	.	R	9	5,4	A	8	8,0	R	8	5,3
NC_030808.1	1641765	gene-URB1	T	C	T	10	10,0	T	4	4,0	T	2	2,0	T	5	5,0	N	.	.	T	2	2,0	T	13	13,0	T	9	9,0	T	7	7,0	Y	11	8,3	T	1	1,0	N	.	.	T	9	9,0	T	8	8,0	T	8	8,0
NC_030808.1	1642966	gene-MRAP	A	G	N	.	.	G	2	0,2	N	.	.	N	.	.	N	.	.	N	.	.	N	.	.	N	.	.	N	.	.	N	.	.	N	.	.	N	.	.	N	.	.	N	.	.	N	.	.
NC_030808.1	1643138	gene-MRAP	G	A	N	.	.	A	2	0,2	N	.	.	N	.	.	N	.	.	N	.	.	G	2	2,0	N	.	.	N	.	.	N	.	.	N	.	.	N	.	.	N	.	.	N	.	.	N	.	.
NC_030808.1	1643239	gene-URB1	C	T	Y	12	3,9	C	2	2,0	N	.	.	N	.	.	N	.	.	C	5	5,0	Y	32	14,18	C	13	13,0	Y	7	3,4	Y	10	6,4	C	2	2,0	C	3	3,0	Y	23	11,12	C	9	9,0	Y	5	3,2
NC_030808.1	1643265	gene-URB1	C	G	C	13	13,0	C	2	2,0	N	.	.	C	2	2,0	G	1	0,1	C	5	5,0	C	27	27,0	C	14	14,0	C	7	7,0	C	10	10,0	C	2	2,0	C	4	4,0	C	21	21,0	C	9	9,0	C	7	7,0
NC_030808.1	1643289	gene-URB1	T	C	C	14	0,14	C	6	0,6	C	4	0,4	C	2	0,2	C	2	0,2	C	4	0,4	C	22	1,21	C	14	0,14	C	7	0,7	C	12	0,12	C	4	0,4	C	3	0,3	C	21	0,21	C	11	0,11	C	6	0,6
NC_030808.1	1643327	gene-URB1	C	T	Y	16	13,3	T	6	0,6	C	6	6,0	C	2	2,0	T	2	0,2	T	4	0,4	Y	20	12,8	T	14	0,14	C	6	6,0	Y	14	8,6	T	4	0,4	T	5	0,5	Y	21	11,10	T	10	0,10	Y	8	5,3
NC_030808.1	1643356	gene-URB1	T	C	C	18	0,18	Y	6	1,5	C	6	0,6	T	1	1,0	Y	3	1,2	C	9	0,9	C	23	0,23	C	11	0,11	C	3	0,3	Y	14	7,7	C	2	0,2	C	4	0,4	C	23	0,23	C	14	0,14	C	8	0,8
NC_030808.1	1643432	gene-URB1	G	T	K	17	7,10	G	8	8,0	G	3	3,0	G	2	2,0	G	2	2,0	G	7	7,0	K	20	7,13	G	10	10,0	G	3	3,0	G	11	11,0	N	.	.	G	2	2,0	K	21	7,14	G	7	7,0	G	2	2,0
NC_030808.1	1643459	gene-URB1	C	G	C	14	14,0	C	8	8,0	C	3	3,0	C	2	2,0	C	3	3,0	C	7	7,0	C	20	20,0	C	11	11,0	C	3	3,0	C	11	11,0	C	2	2,0	C	2	2,0	C	21	21,0	C	7	7,0	C	2	2,0
NC_030808.1	1643508	gene-URB1	A	G	R	13	7,6	G	8	0,8	A	4	4,0	R	5	1,4	N	.	.	G	3	0,3	R	17	10,7	G	13	0,13	R	4	2,2	R	19	9,10	G	2	0,2	G	4	0,4	R	16	8,8	G	8	0,8	A	2	2,0
NC_030808.1	1643567	gene-URB1	T	C	Y	11	5,6	C	15	0,15	Y	4	2,2	Y	8	2,6	N	.	.	C	4	0,4	Y	15	7,8	C	13	0,13	C	2	0,2	Y	14	6,8	C	3	0,3	C	3	0,3	Y	22	13,9	C	9	0,9	T	2	2,0
NC_030808.1	1643696	gene-URB1	C	T	Y	10	3,7	C	8	8,0	C	5	5,0	C	2	2,0	C	2	2,0	C	7	7,0	Y	9	7,2	C	7	7,0	C	2	2,0	C	14	14,0	N	.	.	C	2	2,0	Y	14	7,7	C	2	2,0	C	2	2,0
NC_030808.1	1651985	gene-MRAP	A	C	N	.	.	N	.	.	N	.	.	N	.	.	N	.	.	N	.	.	N	.	.	N	.	.	N	.	.	C	3	0,3	N	.	.	N	.	.	N	.	.	N	.	.	N	.	.
NC_030808.1	1682880	gene-MIS18A	G	A	N	.	.	N	.	.	N	.	.	N	.	.	N	.	.	N	.	.	A	3	0,3	N	.	.	N	.	.	N	.	.	N	.	.	N	.	.	N	.	.	N	.	.	N	.	.
NC_030808.1	1690206	gene-MIS18A	T	C	N	.	.	N	.	.	N	.	.	N	.	.	N	.	.	C	2	0,2	N	.	.	N	.	.	N	.	.	N	.	.	N	.	.	N	.	.	N	.	.	N	.	.	N	.	.
NC_030808.1	1693086	gene-MIS18A	C	A	N	.	.	N	.	.	N	.	.	N	.	.	N	.	.	N	.	.	N	.	.	N	.	.	N	.	.	N	.	.	N	.	.	N	.	.	N	.	.	N	.	.	A	2	0,2
NC_030808.1	1693193	gene-MIS18A	A	G	N	.	.	N	.	.	N	.	.	N	.	.	N	.	.	N	.	.	N	.	.	N	.	.	N	.	.	N	.	.	N	.	.	N	.	.	G	2	0,2	N	.	.	N	.	.
NC_030808.1	1735209	Intergenic	G	A	N	.	.	N	.	.	N	.	.	N	.	.	N	.	.	N	.	.	N	.	.	N	.	.	N	.	.	N	.	.	N	.	.	N	.	.	A	2	0,2	N	.	.	N	.	.
NC_030808.1	1856974	Intergenic	G	A	N	.	.	N	.	.	N	.	.	N	.	.	N	.	.	N	.	.	N	.	.	N	.	.	N	.	.	N	.	.	N	.	.	N	.	.	A	2	0,2	N	.	.	N	.	.
NC_030808.1	1856976	Intergenic	T	A	N	.	.	N	.	.	N	.	.	N	.	.	N	.	.	N	.	.	N	.	.	N	.	.	N	.	.	N	.	.	N	.	.	N	.	.	A	2	0,2	N	.	.	N	.	.
NC_030808.1	1857040	Intergenic	A	G	N	.	.	N	.	.	N	.	.	N	.	.	N	.	.	N	.	.	N	.	.	N	.	.	N	.	.	N	.	.	N	.	.	N	.	.	G	2	0,2	N	.	.	N	.	.
NC_030808.1	1980375	gene-HUNK	C	T	N	.	.	T	2	0,2	N	.	.	N	.	.	N	.	.	N	.	.	N	.	.	N	.	.	N	.	.	N	.	.	N	.	.	N	.	.	N	.	.	N	.	.	N	.	.
NC_030808.1	1980608	gene-HUNK	T	C	T	3	3,0	C	3	0,3	N	.	.	N	.	.	N	.	.	N	.	.	C	4	0,4	C	2	0,2	N	.	.	N	.	.	N	.	.	N	.	.	N	.	.	C	2	0,2	N	.	.
NC_030808.1	1982739	gene-HUNK	C	T	N	.	.	N	.	.	N	.	.	N	.	.	N	.	.	N	.	.	N	.	.	T	2	0,2	N	.	.	N	.	.	N	.	.	N	.	.	N	.	.	N	.	.	N	.	.
NC_030808.1	2237026	gene-SCAF4	T	C	N	.	.	N	.	.	C	3	0,3	C	19	0,19	C	3	0,3	N	.	.	C	12	0,12	C	6	0,6	C	2	0,2	N	.	.	C	4	0,4	C	5	0,5	N	.	.	C	7	0,7	C	7	0,7
NC_030808.1	2267913	gene-SCAF4	T	C	T	7	7,0	T	3	3,0	C	5	0,5	T	25	25,0	T	2	2,0	T	2	2,0	T	27	27,0	T	13	13,0	Y	11	8,3	N	.	.	T	3	3,0	T	8	8,0	N	.	.	T	11	11,0	T	4	4,0
NC_030808.1	2272747	gene-SCAF4	T	C	C	3	0,3	C	3	0,3	C	11	0,11	C	20	0,20	C	2	0,2	C	7	0,7	C	44	0,44	C	11	0,11	C	5	0,5	N	.	.	C	4	0,4	C	13	0,13	N	.	.	C	10	0,10	C	15	0,15
NC_030808.1	2280315	gene-SCAF4	T	C	C	4	0,4	N	.	.	N	.	.	Y	4	1,3	N	.	.	N	.	.	N	.	.	C	4	0,4	N	.	.	N	.	.	N	.	.	N	.	.	C	2	0,2	N	.	.	C	2	0,2
NC_030808.1	2280381	gene-SCAF4	T	G	G	4	0,4	G	2	0,2	N	.	.	G	3	0,3	N	.	.	N	.	.	N	.	.	G	6	0,6	N	.	.	N	.	.	N	.	.	N	.	.	N	.	.	N	.	.	G	2	0,2
NC_030808.1	2294946	gene-SCAF4	A	G	G	24	0,24	G	25	0,25	G	10	0,10	R	27	16,11	G	5	0,5	G	29	0,29	G	49	0,49	G	27	0,27	G	4	0,4	R	6	3,3	G	3	0,3	G	18	0,18	G	8	0,8	G	18	0,18	G	23	0,23
NC_030808.1	2295281	gene-SCAF4	T	C	C	45	0,45	C	69	0,69	C	18	0,18	C	53	0,53	C	12	0,12	C	92	0,92	C	76	0,76	C	49	0,49	C	24	0,24	C	21	0,21	C	12	0,12	C	35	0,35	C	37	0,37	C	35	0,35	C	35	0,35
NC_030808.1	2297270	gene-SCAF4	A	G	N	.	.	G	6	0,6	N	.	.	N	.	.	N	.	.	A	3	3,0	A	2	2,0	N	.	.	N	.	.	A	1	1,0	N	.	.	N	.	.	A	2	2,0	G	2	0,2	N	.	.
NC_030808.1	2297871	gene-SCAF4	G	T	N	.	.	N	.	.	N	.	.	N	.	.	N	.	.	T	2	0,2	N	.	.	N	.	.	N	.	.	N	.	.	N	.	.	N	.	.	N	.	.	N	.	.	N	.	.
NC_030808.1	2298524	gene-SCAF4	G	A	G	37	37,0	G	64	64,0	G	22	22,0	G	34	34,0	R	17	7,10	G	40	40,0	G	22	22,0	G	44	44,0	G	20	20,0	G	53	53,0	R	29	16,13	G	32	32,0	G	80	80,0	G	35	35,0	G	22	22,0
NC_030808.1	2300263	gene-SCAF4	T	C	C	2	0,2	N	.	.	N	.	.	N	.	.	N	.	.	N	.	.	N	.	.	N	.	.	N	.	.	N	.	.	N	.	.	N	.	.	N	.	.	N	.	.	N	.	.
NC_030808.1	2301203	gene-SOD1	G	T	T	3	0,3	N	.	.	N	.	.	N	.	.	N	.	.	N	.	.	N	.	.	N	.	.	N	.	.	N	.	.	N	.	.	N	.	.	N	.	.	N	.	.	N	.	.
NC_030808.1	2303103	gene-SOD1	G	A	G	237	237,0	G	239	239,0	R	263	129,134	G	243	243,0	G	107	107,0	G	242	242,0	G	236	236,0	G	243	243,0	R	248	106,142	G	219	219,0	G	158	158,0	G	240	240,0	G	232	232,0	G	239	239,0	R	297	124,173
NC_030808.1	2303591	gene-SOD1	G	A	A	2	0,2	N	.	.	N	.	.	N	.	.	N	.	.	N	.	.	A	2	0,2	N	.	.	N	.	.	N	.	.	N	.	.	N	.	.	N	.	.	N	.	.	N	.	.
NC_030808.1	2304112	gene-SOD1	C	G	N	.	.	N	.	.	N	.	.	N	.	.	N	.	.	N	.	.	N	.	.	G	2	0,2	N	.	.	N	.	.	N	.	.	N	.	.	N	.	.	N	.	.	N	.	.
NC_030808.1	2491521	gene-TIAM1	T	C	N	.	.	N	.	.	N	.	.	N	.	.	N	.	.	N	.	.	N	.	.	N	.	.	N	.	.	N	.	.	N	.	.	N	.	.	C	2	0,2	N	.	.	N	.	.
NC_030808.1	2769254	gene-TIAM1	G	A	N	.	.	N	.	.	N	.	.	A	2	0,2	N	.	.	N	.	.	N	.	.	N	.	.	N	.	.	N	.	.	N	.	.	N	.	.	N	.	.	N	.	.	N	.	.
NC_030808.1	2882765	gene-TIAM1	C	T	N	.	.	N	.	.	N	.	.	N	.	.	N	.	.	N	.	.	N	.	.	N	.	.	N	.	.	N	.	.	N	.	.	N	.	.	N	.	.	T	2	0,2	N	.	.
NC_030808.1	2883531	gene-TIAM1	C	T	N	.	.	N	.	.	N	.	.	N	.	.	N	.	.	N	.	.	T	2	0,2	N	.	.	N	.	.	N	.	.	N	.	.	N	.	.	N	.	.	N	.	.	N	.	.
NC_030808.1	2883669	gene-TIAM1	T	C	N	.	.	N	.	.	N	.	.	N	.	.	N	.	.	N	.	.	C	2	0,2	N	.	.	N	.	.	N	.	.	N	.	.	N	.	.	N	.	.	N	.	.	N	.	.
NC_030808.1	2885543	gene-TIAM1	T	C	N	.	.	N	.	.	N	.	.	N	.	.	N	.	.	N	.	.	C	2	0,2	N	.	.	N	.	.	N	.	.	N	.	.	N	.	.	N	.	.	N	.	.	N	.	.
NC_030808.1	2885874	gene-TIAM1	T	A	N	.	.	N	.	.	N	.	.	N	.	.	N	.	.	N	.	.	W	3	1,2	N	.	.	N	.	.	N	.	.	N	.	.	N	.	.	N	.	.	N	.	.	N	.	.
NC_030808.1	2887309	gene-TIAM1	T	A	T	2	2,0	N	.	.	T	2	2,0	T	1	1,0	N	.	.	N	.	.	T	14	14,0	N	.	.	T	2	2,0	W	4	1,3	N	.	.	N	.	.	T	2	2,0	T	2	2,0	T	2	2,0
NC_030808.1	3238262	Intergenic	T	C	N	.	.	N	.	.	N	.	.	N	.	.	N	.	.	N	.	.	C	2	0,2	N	.	.	N	.	.	N	.	.	N	.	.	N	.	.	N	.	.	N	.	.	N	.	.
NC_030808.1	3238284	Intergenic	T	C	N	.	.	N	.	.	N	.	.	N	.	.	N	.	.	N	.	.	C	1	0,1	N	.	.	N	.	.	N	.	.	N	.	.	N	.	.	N	.	.	N	.	.	N	.	.
NC_030808.1	3307419	Intergenic	A	G	N	.	.	N	.	.	N	.	.	N	.	.	N	.	.	N	.	.	N	.	.	N	.	.	N	.	.	N	.	.	N	.	.	N	.	.	N	.	.	N	.	.	G	2	0,2
NC_030808.1	3307451	Intergenic	G	A	N	.	.	N	.	.	N	.	.	N	.	.	N	.	.	N	.	.	N	.	.	N	.	.	N	.	.	N	.	.	N	.	.	N	.	.	N	.	.	N	.	.	A	2	0,2
NC_030808.1	3307601	Intergenic	T	C	N	.	.	N	.	.	N	.	.	N	.	.	N	.	.	C	2	0,2	N	.	.	N	.	.	N	.	.	N	.	.	N	.	.	N	.	.	T	3	3,0	N	.	.	N	.	.
NC_030808.1	3307946	Intergenic	C	T	N	.	.	N	.	.	N	.	.	N	.	.	N	.	.	N	.	.	N	.	.	T	2	0,2	N	.	.	N	.	.	N	.	.	N	.	.	N	.	.	N	.	.	T	2	0,2
NC_030808.1	3312964	gene-LOC100861168	A	G	N	.	.	N	.	.	N	.	.	G	2	0,2	N	.	.	N	.	.	N	.	.	N	.	.	N	.	.	N	.	.	N	.	.	N	.	.	N	.	.	N	.	.	N	.	.
NC_030808.1	3316586	gene-LOC100861168	G	A	N	.	.	N	.	.	N	.	.	N	.	.	N	.	.	N	.	.	A	2	0,2	N	.	.	N	.	.	N	.	.	N	.	.	N	.	.	N	.	.	N	.	.	N	.	.
NC_030808.1	3397644	Intergenic	C	T	N	.	.	N	.	.	N	.	.	N	.	.	N	.	.	N	.	.	N	.	.	N	.	.	N	.	.	N	.	.	N	.	.	N	.	.	N	.	.	N	.	.	T	2	0,2
NC_030808.1	3397652	Intergenic	T	G	N	.	.	N	.	.	N	.	.	N	.	.	N	.	.	N	.	.	N	.	.	N	.	.	N	.	.	N	.	.	N	.	.	N	.	.	N	.	.	N	.	.	G	2	0,2
NC_030808.1	3398741	Intergenic	A	G	N	.	.	N	.	.	N	.	.	N	.	.	N	.	.	N	.	.	N	.	.	G	3	0,3	N	.	.	N	.	.	N	.	.	N	.	.	N	.	.	N	.	.	N	.	.
NC_030808.1	3526713	gene-LOC100860930	G	C	N	.	.	N	.	.	N	.	.	N	.	.	N	.	.	N	.	.	N	.	.	N	.	.	N	.	.	N	.	.	N	.	.	N	.	.	C	2	0,2	N	.	.	N	.	.
NC_030808.1	3765009	Intergenic	C	A	N	.	.	N	.	.	N	.	.	N	.	.	N	.	.	N	.	.	N	.	.	N	.	.	N	.	.	N	.	.	N	.	.	N	.	.	A	2	0,2	N	.	.	N	.	.
NC_030808.1	3765017	Intergenic	T	C	N	.	.	N	.	.	N	.	.	N	.	.	N	.	.	N	.	.	N	.	.	N	.	.	N	.	.	N	.	.	N	.	.	N	.	.	C	2	0,2	N	.	.	N	.	.
NC_030808.1	4571669	gene-GRIK1	C	T	N	.	.	N	.	.	N	.	.	N	.	.	N	.	.	N	.	.	N	.	.	N	.	.	N	.	.	N	.	.	N	.	.	N	.	.	T	2	0,2	N	.	.	N	.	.
NC_030808.1	4807339	gene-GRIK1	G	A	N	.	.	N	.	.	N	.	.	N	.	.	N	.	.	N	.	.	N	.	.	N	.	.	N	.	.	N	.	.	N	.	.	N	.	.	A	2	0,2	N	.	.	N	.	.
NC_030808.1	4963859	Intergenic	C	T	N	.	.	N	.	.	N	.	.	N	.	.	N	.	.	N	.	.	T	2	0,2	N	.	.	N	.	.	N	.	.	N	.	.	N	.	.	N	.	.	N	.	.	N	.	.
NC_030808.1	4963866	Intergenic	T	C	N	.	.	N	.	.	N	.	.	N	.	.	N	.	.	N	.	.	C	2	0,2	N	.	.	N	.	.	N	.	.	N	.	.	N	.	.	N	.	.	N	.	.	N	.	.
NC_030808.1	5095232	Intergenic	G	A	N	.	.	N	.	.	N	.	.	N	.	.	N	.	.	N	.	.	N	.	.	N	.	.	A	2	0,2	N	.	.	N	.	.	N	.	.	N	.	.	N	.	.	N	.	.
NC_030808.1	5124624	Intergenic	C	T	T	2	0,2	N	.	.	N	.	.	N	.	.	N	.	.	N	.	.	N	.	.	N	.	.	N	.	.	N	.	.	N	.	.	N	.	.	N	.	.	N	.	.	N	.	.
NC_030808.1	5124763	Intergenic	A	G	N	.	.	N	.	.	N	.	.	G	2	0,2	N	.	.	N	.	.	G	3	0,3	N	.	.	N	.	.	N	.	.	N	.	.	N	.	.	N	.	.	N	.	.	N	.	.
NC_030808.1	5124779	Intergenic	T	G	N	.	.	N	.	.	N	.	.	G	2	0,2	N	.	.	N	.	.	G	2	0,2	N	.	.	N	.	.	N	.	.	N	.	.	N	.	.	N	.	.	N	.	.	N	.	.
NC_030808.1	5126197	Intergenic	T	C	N	.	.	N	.	.	N	.	.	N	.	.	N	.	.	N	.	.	C	2	0,2	N	.	.	N	.	.	N	.	.	N	.	.	N	.	.	N	.	.	N	.	.	N	.	.
NC_030808.1	5126198	Intergenic	T	C	N	.	.	N	.	.	N	.	.	N	.	.	N	.	.	N	.	.	C	2	0,2	N	.	.	N	.	.	N	.	.	N	.	.	N	.	.	N	.	.	N	.	.	N	.	.
NC_030808.1	5131702	Intergenic	G	T	N	.	.	N	.	.	T	2	0,2	N	.	.	N	.	.	N	.	.	N	.	.	N	.	.	T	2	0,2	N	.	.	N	.	.	N	.	.	N	.	.	N	.	.	N	.	.
NC_030808.1	5132094	Intergenic	T	G	N	.	.	N	.	.	N	.	.	N	.	.	N	.	.	N	.	.	N	.	.	N	.	.	N	.	.	N	.	.	N	.	.	N	.	.	N	.	.	N	.	.	G	2	0,2
NC_030808.1	5132151	Intergenic	A	G	N	.	.	N	.	.	N	.	.	N	.	.	N	.	.	N	.	.	N	.	.	N	.	.	N	.	.	N	.	.	N	.	.	N	.	.	N	.	.	N	.	.	G	3	0,3
NC_030808.1	5147678	Intergenic	A	G	G	3	0,3	N	.	.	N	.	.	N	.	.	N	.	.	N	.	.	N	.	.	N	.	.	N	.	.	N	.	.	N	.	.	N	.	.	N	.	.	N	.	.	N	.	.
NC_030808.1	5148141	Intergenic	C	T	N	.	.	N	.	.	T	2	0,2	N	.	.	N	.	.	N	.	.	N	.	.	N	.	.	N	.	.	N	.	.	N	.	.	N	.	.	N	.	.	N	.	.	N	.	.
NC_030808.1	5148175	Intergenic	C	T	N	.	.	N	.	.	T	2	0,2	N	.	.	N	.	.	N	.	.	N	.	.	N	.	.	N	.	.	N	.	.	N	.	.	N	.	.	N	.	.	N	.	.	N	.	.
NC_030808.1	5163973	gene-BACH1	A	G	N	.	.	N	.	.	N	.	.	N	.	.	N	.	.	G	2	0,2	N	.	.	N	.	.	N	.	.	N	.	.	N	.	.	N	.	.	N	.	.	N	.	.	N	.	.
NC_030808.1	5163996	gene-BACH1	G	C	N	.	.	N	.	.	N	.	.	N	.	.	N	.	.	C	1	0,1	N	.	.	N	.	.	N	.	.	N	.	.	N	.	.	N	.	.	N	.	.	N	.	.	N	.	.
NC_030808.1	5164013	gene-BACH1	A	G	N	.	.	N	.	.	N	.	.	N	.	.	N	.	.	G	2	0,2	N	.	.	N	.	.	N	.	.	N	.	.	N	.	.	N	.	.	N	.	.	N	.	.	N	.	.
NC_030808.1	5164445	gene-BACH1	C	T	N	.	.	N	.	.	N	.	.	N	.	.	N	.	.	T	2	0,2	N	.	.	N	.	.	N	.	.	N	.	.	N	.	.	N	.	.	N	.	.	N	.	.	N	.	.
NC_030808.1	5164625	gene-BACH1	T	C	N	.	.	N	.	.	N	.	.	N	.	.	N	.	.	C	2	0,2	N	.	.	N	.	.	N	.	.	N	.	.	N	.	.	N	.	.	N	.	.	N	.	.	T	2	2,0
NC_030808.1	5164815	gene-BACH1	C	T	N	.	.	N	.	.	N	.	.	N	.	.	N	.	.	T	2	0,2	N	.	.	N	.	.	N	.	.	N	.	.	N	.	.	N	.	.	N	.	.	N	.	.	N	.	.
NC_030808.1	5165103	gene-BACH1	G	A	N	.	.	N	.	.	N	.	.	N	.	.	N	.	.	N	.	.	N	.	.	N	.	.	N	.	.	N	.	.	N	.	.	N	.	.	N	.	.	A	2	0,2	N	.	.
NC_030808.1	5165133	gene-BACH1	T	C	N	.	.	N	.	.	N	.	.	N	.	.	N	.	.	N	.	.	N	.	.	N	.	.	N	.	.	N	.	.	N	.	.	N	.	.	N	.	.	C	2	0,2	N	.	.
NC_030808.1	5165724	gene-BACH1	T	C	N	.	.	N	.	.	N	.	.	N	.	.	N	.	.	N	.	.	N	.	.	N	.	.	N	.	.	N	.	.	N	.	.	N	.	.	N	.	.	N	.	.	N	.	.
NC_030808.1	5165873	gene-BACH1	C	T	N	.	.	N	.	.	N	.	.	N	.	.	N	.	.	N	.	.	N	.	.	N	.	.	N	.	.	N	.	.	N	.	.	N	.	.	N	.	.	N	.	.	N	.	.
NC_030808.1	5165884	gene-BACH1	C	T	N	.	.	N	.	.	N	.	.	N	.	.	N	.	.	N	.	.	N	.	.	N	.	.	N	.	.	N	.	.	N	.	.	N	.	.	N	.	.	N	.	.	N	.	.
NC_030808.1	5165989	gene-BACH1	A	G	N	.	.	N	.	.	N	.	.	N	.	.	N	.	.	N	.	.	N	.	.	N	.	.	N	.	.	N	.	.	G	2	0,2	N	.	.	N	.	.	N	.	.	N	.	.
NC_030808.1	5167497	gene-BACH1	T	C	N	.	.	N	.	.	N	.	.	N	.	.	N	.	.	N	.	.	N	.	.	N	.	.	N	.	.	N	.	.	N	.	.	N	.	.	N	.	.	N	.	.	C	2	0,2
NC_030808.1	5167624	gene-BACH1	C	A	N	.	.	N	.	.	N	.	.	N	.	.	N	.	.	N	.	.	N	.	.	N	.	.	N	.	.	N	.	.	A	2	0,2	N	.	.	N	.	.	N	.	.	N	.	.
NC_030808.1	5167677	gene-BACH1	C	G	N	.	.	N	.	.	N	.	.	N	.	.	N	.	.	N	.	.	N	.	.	N	.	.	N	.	.	N	.	.	G	2	0,2	N	.	.	N	.	.	N	.	.	N	.	.
NC_030808.1	5167685	gene-BACH1	C	T	N	.	.	N	.	.	N	.	.	N	.	.	N	.	.	N	.	.	N	.	.	N	.	.	N	.	.	N	.	.	T	2	0,2	N	.	.	N	.	.	N	.	.	N	.	.
NC_030808.1	5167721	gene-BACH1	C	T	N	.	.	N	.	.	N	.	.	N	.	.	N	.	.	N	.	.	N	.	.	N	.	.	N	.	.	N	.	.	T	2	0,2	N	.	.	N	.	.	N	.	.	N	.	.
NC_030808.1	5169716	gene-BACH1	A	C	C	12	0,12	M	16	4,12	A	4	4,0	A	17	17,0	N	.	.	M	16	10,6	C	10	0,10	M	26	10,16	N	.	.	N	.	.	N	.	.	M	18	10,8	N	.	.	M	11	3,8	A	10	10,0
NC_030808.1	5170346	gene-BACH1	A	G	G	5	0,5	A	3	3,0	A	3	3,0	A	12	12,0	N	.	.	A	3	3,0	G	15	0,15	A	21	21,0	N	.	.	N	.	.	N	.	.	A	5	5,0	N	.	.	A	7	7,0	A	12	12,0
NC_030808.1	5170375	gene-BACH1	G	A	A	3	0,3	G	3	3,0	G	3	3,0	G	12	12,0	N	.	.	G	3	3,0	A	11	0,11	G	21	21,0	N	.	.	N	.	.	N	.	.	G	7	7,0	N	.	.	G	7	7,0	G	12	12,0
NC_030808.1	5170384	gene-BACH1	A	G	A	2	2,0	G	3	0,3	R	4	1,3	A	12	12,0	N	.	.	A	3	3,0	A	10	10,0	R	21	14,7	N	.	.	N	.	.	N	.	.	A	7	7,0	N	.	.	R	7	3,4	R	12	8,4
NC_030808.1	5170757	gene-BACH1	T	C	T	4	4,0	N	.	.	N	.	.	T	2	2,0	N	.	.	N	.	.	T	8	8,0	C	10	0,10	C	2	0,2	N	.	.	N	.	.	T	3	3,0	N	.	.	N	.	.	Y	7	4,3
NC_030808.1	5170833	gene-BACH1	G	A	G	6	6,0	N	.	.	N	.	.	G	2	2,0	A	2	0,2	N	.	.	G	8	8,0	G	8	8,0	G	2	2,0	N	.	.	N	.	.	G	7	7,0	N	.	.	G	2	2,0	G	8	8,0
NC_030808.1	5171044	gene-BACH1	T	G	G	6	0,6	G	2	0,2	N	.	.	G	2	0,2	N	.	.	G	5	0,5	G	10	0,10	G	13	0,13	N	.	.	N	.	.	N	.	.	G	10	0,10	N	.	.	G	6	0,6	G	10	0,10
NC_030808.1	5171069	gene-BACH1	G	A	G	3	3,0	G	2	2,0	N	.	.	G	2	2,0	N	.	.	G	2	2,0	G	9	9,0	R	13	4,9	N	.	.	N	.	.	N	.	.	R	7	4,3	N	.	.	R	7	1,6	G	7	7,0
NC_030808.1	5171094	gene-BACH1	G	A	G	3	3,0	G	2	2,0	N	.	.	R	6	3,3	N	.	.	G	2	2,0	G	9	9,0	G	10	10,0	N	.	.	N	.	.	N	.	.	G	7	7,0	N	.	.	G	7	7,0	R	8	6,2
NC_030808.1	5171922	gene-BACH1	C	T	N	.	.	N	.	.	N	.	.	Y	9	7,2	C	2	2,0	N	.	.	C	7	7,0	C	8	8,0	N	.	.	N	.	.	C	4	4,0	C	4	4,0	N	.	.	C	2	2,0	Y	8	4,4
NC_030808.1	5171934	gene-BACH1	C	T	N	.	.	N	.	.	N	.	.	Y	10	8,2	C	2	2,0	N	.	.	C	7	7,0	C	8	8,0	N	.	.	N	.	.	C	4	4,0	C	4	4,0	N	.	.	N	.	.	Y	8	4,4
NC_030808.1	5172093	gene-BACH1	T	G	N	.	.	N	.	.	T	2	2,0	N	.	.	T	2	2,0	N	.	.	G	7	0,7	T	2	2,0	T	2	2,0	N	.	.	G	2	0,2	K	9	5,4	N	.	.	N	.	.	K	5	3,2
NC_030808.1	5172102	gene-BACH1	T	C	N	.	.	N	.	.	T	2	2,0	N	.	.	T	2	2,0	N	.	.	T	7	7,0	T	2	2,0	T	2	2,0	N	.	.	C	2	0,2	T	7	7,0	N	.	.	N	.	.	Y	5	3,2
NC_030808.1	5172175	gene-BACH1	G	A	N	.	.	N	.	.	N	.	.	N	.	.	A	3	0,3	N	.	.	G	4	4,0	G	2	2,0	G	1	1,0	N	.	.	N	.	.	G	8	8,0	N	.	.	N	.	.	G	3	3,0
NC_030808.1	5172335	gene-BACH1	C	G	N	.	.	N	.	.	N	.	.	C	3	3,0	N	.	.	N	.	.	G	11	0,11	C	6	6,0	C	2	2,0	N	.	.	N	.	.	C	2	2,0	N	.	.	C	2	2,0	C	4	4,0
NC_030808.1	5182806	gene-BACH1	G	A	A	2	0,2	G	2	2,0	N	.	.	G	2	2,0	G	2	2,0	N	.	.	A	6	0,6	G	5	5,0	N	.	.	N	.	.	N	.	.	N	.	.	N	.	.	G	2	2,0	N	.	.
NC_030808.1	5183479	gene-BACH1	G	A	A	2	0,2	N	.	.	G	2	2,0	G	3	3,0	N	.	.	N	.	.	A	7	0,7	N	.	.	N	.	.	N	.	.	G	2	2,0	G	2	2,0	N	.	.	G	3	3,0	G	4	4,0
NC_030808.1	5183985	gene-BACH1	A	C	N	.	.	N	.	.	N	.	.	M	5	2,3	N	.	.	N	.	.	A	2	2,0	N	.	.	N	.	.	N	.	.	N	.	.	A	7	7,0	N	.	.	A	2	2,0	C	3	0,3
NC_030808.1	5184006	gene-BACH1	A	G	N	.	.	N	.	.	N	.	.	A	3	3,0	N	.	.	N	.	.	A	2	2,0	N	.	.	N	.	.	N	.	.	N	.	.	G	9	0,9	N	.	.	N	.	.	A	3	3,0
NC_030808.1	5187653	gene-BACH1	T	G	N	.	.	N	.	.	N	.	.	G	3	0,3	N	.	.	N	.	.	G	3	0,3	N	.	.	N	.	.	N	.	.	N	.	.	G	4	0,4	N	.	.	N	.	.	N	.	.
NC_030808.1	5187773	gene-BACH1	G	C	N	.	.	N	.	.	N	.	.	G	2	2,0	N	.	.	N	.	.	C	3	0,3	N	.	.	N	.	.	N	.	.	N	.	.	G	6	6,0	N	.	.	N	.	.	G	7	7,0
NC_030808.1	5195216	gene-BACH1	G	T	N	.	.	N	.	.	N	.	.	N	.	.	N	.	.	N	.	.	T	2	0,2	N	.	.	N	.	.	N	.	.	N	.	.	N	.	.	N	.	.	N	.	.	N	.	.
NC_030808.1	5199082	gene-BACH1	T	A	N	.	.	N	.	.	A	2	0,2	N	.	.	N	.	.	N	.	.	N	.	.	N	.	.	N	.	.	N	.	.	N	.	.	N	.	.	N	.	.	N	.	.	N	.	.
NC_030808.1	5215609	gene-BACH1	G	T	N	.	.	N	.	.	N	.	.	N	.	.	N	.	.	T	2	0,2	N	.	.	N	.	.	N	.	.	N	.	.	N	.	.	N	.	.	N	.	.	N	.	.	N	.	.
NC_030808.1	5215680	gene-BACH1	G	T	N	.	.	N	.	.	N	.	.	N	.	.	N	.	.	T	2	0,2	N	.	.	N	.	.	N	.	.	N	.	.	N	.	.	N	.	.	N	.	.	N	.	.	N	.	.
NC_030808.1	5215700	gene-BACH1	C	A	N	.	.	N	.	.	N	.	.	N	.	.	N	.	.	A	2	0,2	N	.	.	N	.	.	N	.	.	N	.	.	N	.	.	N	.	.	N	.	.	N	.	.	N	.	.
NC_030808.1	5215831	gene-BACH1	A	T	N	.	.	T	2	0,2	N	.	.	N	.	.	N	.	.	N	.	.	N	.	.	N	.	.	N	.	.	N	.	.	N	.	.	N	.	.	N	.	.	N	.	.	N	.	.
NC_030808.1	5215909	gene-BACH1	A	G	N	.	.	G	3	0,3	N	.	.	N	.	.	N	.	.	N	.	.	N	.	.	N	.	.	N	.	.	N	.	.	N	.	.	N	.	.	N	.	.	N	.	.	N	.	.
NC_030808.1	5216140	gene-BACH1	G	A	N	.	.	N	.	.	N	.	.	N	.	.	N	.	.	N	.	.	N	.	.	N	.	.	N	.	.	N	.	.	N	.	.	A	2	0,2	N	.	.	G	1	1,0	N	.	.
NC_030808.1	5294002	Intergenic	T	C	N	.	.	N	.	.	N	.	.	N	.	.	N	.	.	N	.	.	N	.	.	N	.	.	N	.	.	N	.	.	N	.	.	N	.	.	N	.	.	N	.	.	N	.	.
NC_030808.1	5294188	Intergenic	A	G	N	.	.	N	.	.	N	.	.	N	.	.	N	.	.	N	.	.	N	.	.	N	.	.	N	.	.	N	.	.	N	.	.	N	.	.	N	.	.	N	.	.	N	.	.
NC_030808.1	5322158	Intergenic	A	G	N	.	.	N	.	.	N	.	.	N	.	.	N	.	.	N	.	.	G	2	0,2	N	.	.	N	.	.	N	.	.	N	.	.	N	.	.	N	.	.	N	.	.	N	.	.
NC_030808.1	5330322	Intergenic	C	T	N	.	.	N	.	.	N	.	.	N	.	.	N	.	.	N	.	.	T	2	0,2	N	.	.	N	.	.	N	.	.	N	.	.	N	.	.	N	.	.	N	.	.	N	.	.
NC_030808.1	5371323	gene-MAP3K7CL	C	A	C	3	3,0	A	15	0,15	N	.	.	M	4	2,2	N	.	.	A	12	0,12	C	8	8,0	A	10	0,10	N	.	.	M	21	9,12	A	3	0,3	A	2	0,2	C	8	8,0	A	6	0,6	C	2	2,0
NC_030808.1	5371385	gene-MAP3K7CL	T	G	G	13	0,13	T	20	20,0	T	2	2,0	T	7	7,0	T	2	2,0	T	27	27,0	G	33	0,33	T	20	20,0	K	5	3,2	T	25	25,0	T	7	7,0	T	7	7,0	G	19	0,19	T	7	7,0	G	6	0,6
NC_030808.1	5371519	gene-MAP3K7CL	T	C	T	32	32,0	Y	29	7,22	T	2	2,0	T	12	12,0	T	2	2,0	T	27	27,0	T	46	46,0	Y	48	20,28	T	7	7,0	T	25	25,0	T	8	8,0	T	9	9,0	T	22	22,0	Y	14	6,8	T	7	7,0
NC_030808.1	5371727	gene-MAP3K7CL	C	G	C	25	25,0	G	32	0,32	C	4	4,0	S	21	13,8	G	7	0,7	S	50	29,21	C	46	46,0	G	35	0,35	S	9	5,4	S	18	8,10	G	10	0,10	S	14	5,9	C	7	7,0	G	12	0,12	S	20	15,5
NC_030808.1	5371804	gene-MAP3K7CL	T	C	T	25	25,0	T	31	31,0	T	7	7,0	T	18	18,0	T	2	2,0	Y	54	29,25	T	46	46,0	T	36	36,0	T	9	9,0	T	10	10,0	T	11	11,0	Y	13	8,5	T	7	7,0	T	8	8,0	T	14	14,0
NC_030808.1	5371886	gene-MAP3K7CL	C	G	C	25	25,0	G	28	0,28	S	12	10,2	S	25	12,13	G	1	0,1	G	46	0,46	C	46	46,0	G	53	0,53	S	13	9,4	S	8	1,7	G	11	0,11	G	16	0,16	C	7	7,0	G	7	0,7	S	17	13,4
NC_030808.1	5372028	gene-MAP3K7CL	G	T	G	27	27,0	T	19	0,19	K	12	10,2	K	21	9,12	N	.	.	T	36	0,36	G	46	46,0	T	44	0,44	K	11	7,4	K	8	3,5	T	13	0,13	T	12	0,12	G	7	7,0	T	11	0,11	G	14	14,0
NC_030808.1	5372075	gene-MAP3K7CL	A	G	A	27	27,0	R	20	11,9	R	13	10,3	R	23	8,15	N	.	.	A	32	32,0	A	46	46,0	R	52	32,20	R	10	6,4	R	7	2,5	R	11	3,8	A	9	9,0	A	6	6,0	R	12	7,5	A	9	9,0
NC_030808.1	5372097	gene-MAP3K7CL	T	C	T	27	27,0	T	22	22,0	T	10	10,0	T	28	28,0	N	.	.	T	29	29,0	T	46	46,0	T	38	38,0	T	9	9,0	T	7	7,0	Y	9	3,6	T	9	9,0	T	6	6,0	T	11	11,0	T	9	9,0
NC_030808.1	5372178	gene-MAP3K7CL	C	T	C	21	21,0	C	20	20,0	C	7	7,0	C	28	28,0	N	.	.	C	31	31,0	C	46	46,0	C	38	38,0	C	3	3,0	C	2	2,0	Y	7	5,2	C	9	9,0	C	2	2,0	C	7	7,0	C	9	9,0
NC_030808.1	5388809	gene-MAP3K7CL	A	C	C	15	0,15	C	6	0,6	M	11	7,4	M	18	8,10	N	.	.	C	32	0,32	C	53	0,53	C	38	0,38	M	6	2,4	N	.	.	M	6	3,3	C	14	0,14	C	3	0,3	C	2	0,2	M	22	6,16
NC_030808.1	5444940	gene-LOC102183637	T	C	N	.	.	N	.	.	C	3	0,3	N	.	.	N	.	.	C	1	0,1	N	.	.	N	.	.	N	.	.	C	3	0,3	N	.	.	N	.	.	N	.	.	N	.	.	N	.	.
NC_030808.1	5445116	gene-LOC102183637	C	T	N	.	.	N	.	.	T	2	0,2	T	2	0,2	N	.	.	N	.	.	N	.	.	T	2	0,2	N	.	.	T	2	0,2	N	.	.	N	.	.	N	.	.	T	2	0,2	N	.	.
NC_030808.1	5445220	gene-LOC102183637	G	T	N	.	.	N	.	.	T	2	0,2	N	.	.	N	.	.	N	.	.	N	.	.	N	.	.	N	.	.	T	2	0,2	N	.	.	N	.	.	N	.	.	T	2	0,2	N	.	.
NC_030808.1	5445296	gene-LOC102183637	A	C	N	.	.	C	1	0,1	N	.	.	C	4	0,4	N	.	.	N	.	.	C	4	0,4	C	3	0,3	N	.	.	C	2	0,2	N	.	.	N	.	.	N	.	.	C	2	0,2	N	.	.
NC_030808.1	5445416	gene-LOC102183637	A	G	N	.	.	N	.	.	N	.	.	G	2	0,2	N	.	.	N	.	.	N	.	.	N	.	.	N	.	.	N	.	.	N	.	.	N	.	.	N	.	.	N	.	.	N	.	.
NC_030808.1	5475594	Intergenic	G	A	N	.	.	N	.	.	N	.	.	N	.	.	N	.	.	N	.	.	N	.	.	N	.	.	N	.	.	N	.	.	N	.	.	N	.	.	A	2	0,2	N	.	.	N	.	.
NC_030808.1	5475611	Intergenic	T	C	N	.	.	N	.	.	N	.	.	N	.	.	N	.	.	N	.	.	N	.	.	N	.	.	N	.	.	N	.	.	N	.	.	N	.	.	C	2	0,2	N	.	.	N	.	.
NC_030808.1	5483353	gene-CCT8	C	G	C	7	7,0	S	9	2,7	C	7	7,0	C	24	24,0	C	7	7,0	C	7	7,0	C	24	24,0	S	41	16,25	C	7	7,0	N	.	.	C	2	2,0	C	20	20,0	N	.	.	S	30	10,20	C	22	22,0
NC_030808.1	5483376	gene-CCT8	C	G	G	16	0,16	C	10	10,0	G	12	0,12	S	65	41,24	S	11	7,4	G	12	0,12	G	82	0,82	C	42	42,0	G	11	0,11	N	.	.	S	8	4,4	G	23	0,23	N	.	.	C	34	34,0	G	41	1,40
NC_030808.1	5488346	gene-CCT8	A	G	A	47	47,0	A	35	35,0	A	38	38,0	A	114	114,0	R	16	6,10	A	40	40,0	A	141	141,0	A	98	98,0	A	23	23,0	A	2	2,0	R	12	5,7	A	29	29,0	A	3	3,0	A	64	64,0	A	56	56,0
NC_030808.1	5488356	gene-CCT8	G	A	A	52	0,52	A	38	0,38	A	47	0,47	A	123	0,123	A	16	0,16	A	48	0,48	A	155	2,153	A	109	0,109	A	19	0,19	A	4	0,4	A	13	0,13	A	30	0,30	A	5	0,5	A	69	0,69	A	61	0,61
NC_030808.1	5488392	gene-CCT8	G	A	G	57	57,0	R	42	17,25	G	41	41,0	G	131	131,0	G	17	17,0	G	50	50,0	G	162	162,0	R	131	72,59	G	22	22,0	G	3	3,0	G	15	15,0	G	28	28,0	G	3	3,0	R	75	41,34	G	63	63,0
NC_030808.1	5491042	gene-CCT8	T	C	N	.	.	N	.	.	N	.	.	N	.	.	N	.	.	N	.	.	N	.	.	N	.	.	N	.	.	N	.	.	N	.	.	N	.	.	N	.	.	N	.	.	C	2	0,2
NC_030808.1	5491788	gene-CCT8	A	G	A	156	156,0	A	146	146,0	A	55	55,0	A	210	210,0	R	25	12,13	A	132	132,0	A	166	166,0	A	213	213,0	A	32	32,0	A	24	24,0	R	31	17,14	A	62	62,0	A	28	28,0	A	127	127,0	A	145	145,0
NC_030808.1	5492312	gene-CCT8	A	G	G	2	0,2	N	.	.	N	.	.	N	.	.	N	.	.	N	.	.	N	.	.	N	.	.	N	.	.	N	.	.	N	.	.	N	.	.	N	.	.	N	.	.	N	.	.
NC_030808.1	5495005	gene-USP16	C	G	C	2	2,0	N	.	.	N	.	.	N	.	.	N	.	.	N	.	.	N	.	.	N	.	.	N	.	.	N	.	.	N	.	.	N	.	.	N	.	.	N	.	.	N	.	.
NC_030808.1	5495035	gene-USP16	A	G	G	4	0,4	N	.	.	N	.	.	N	.	.	N	.	.	N	.	.	N	.	.	N	.	.	N	.	.	N	.	.	N	.	.	N	.	.	N	.	.	N	.	.	N	.	.
NC_030808.1	5495379	gene-USP16	G	T	T	7	0,7	N	.	.	N	.	.	N	.	.	N	.	.	N	.	.	N	.	.	N	.	.	N	.	.	N	.	.	N	.	.	N	.	.	N	.	.	N	.	.	N	.	.
NC_030808.1	5495445	gene-USP16	A	G	G	7	0,7	N	.	.	N	.	.	N	.	.	N	.	.	N	.	.	N	.	.	N	.	.	N	.	.	N	.	.	N	.	.	N	.	.	N	.	.	N	.	.	N	.	.
NC_030808.1	5496585	gene-USP16	A	G	G	7	0,7	N	.	.	N	.	.	N	.	.	N	.	.	G	3	0,3	N	.	.	N	.	.	N	.	.	N	.	.	N	.	.	N	.	.	N	.	.	N	.	.	N	.	.
NC_030808.1	5496809	gene-CCT8	C	T	C	18	18,0	C	13	13,0	N	.	.	C	13	13,0	N	.	.	C	12	12,0	C	12	12,0	C	24	24,0	N	.	.	C	10	10,0	Y	6	3,3	C	4	4,0	C	14	14,0	C	7	7,0	C	6	6,0
NC_030808.1	5496814	gene-CCT8	G	A	G	14	14,0	G	13	13,0	N	.	.	G	13	13,0	N	.	.	G	12	12,0	G	12	12,0	G	24	24,0	N	.	.	G	10	10,0	R	4	2,2	G	4	4,0	G	14	14,0	G	3	3,0	G	6	6,0
NC_030808.1	5498440	gene-USP16	T	C	T	48	48,0	T	53	53,0	T	8	8,0	T	30	30,0	Y	8	6,2	T	53	53,0	T	50	50,0	T	36	36,0	T	5	5,0	T	28	28,0	T	7	7,0	T	8	8,0	T	34	34,0	T	16	16,0	T	22	22,0
NC_030808.1	5501892	gene-USP16	G	A	G	78	78,0	G	57	57,0	R	7	3,4	G	30	30,0	G	7	7,0	R	44	22,22	G	46	46,0	G	55	55,0	R	13	11,2	G	15	15,0	G	8	8,0	R	7	1,6	G	24	24,0	G	20	20,0	R	29	17,12
NC_030808.1	5503085	gene-USP16	T	C	T	36	36,0	C	51	0,51	T	8	8,0	Y	27	15,12	Y	6	2,4	T	24	24,0	T	34	34,0	C	64	0,64	T	6	6,0	Y	19	10,9	Y	10	5,5	T	9	9,0	T	14	14,0	C	27	0,27	T	23	23,0
NC_030808.1	5503386	gene-USP16	T	C	T	36	36,0	T	29	29,0	T	6	6,0	T	26	26,0	C	2	0,2	T	26	26,0	T	34	34,0	T	48	48,0	T	7	7,0	T	7	7,0	Y	4	2,2	T	8	8,0	T	7	7,0	T	25	25,0	T	28	28,0
NC_030808.1	5503577	gene-USP16	C	T	T	34	0,34	T	31	0,31	T	8	0,8	T	28	0,28	T	4	0,4	T	12	0,12	T	49	0,49	T	46	0,46	T	13	0,13	T	2	0,2	T	6	0,6	T	17	0,17	T	2	0,2	T	14	0,14	T	29	0,29
NC_030808.1	5503616	gene-USP16	G	A	A	27	0,27	R	24	9,15	R	7	4,3	A	25	0,25	A	6	0,6	R	13	9,4	A	43	0,43	R	47	24,23	R	18	7,11	N	.	.	A	5	0,5	R	18	5,13	A	4	0,4	R	21	15,6	R	28	9,19
NC_030808.1	5507489	gene-USP16	C	A	C	18	18,0	M	11	5,6	C	15	15,0	M	27	13,14	C	7	7,0	N	.	.	C	42	42,0	M	29	10,19	C	6	6,0	N	.	.	C	5	5,0	C	9	9,0	N	.	.	M	15	9,6	C	22	22,0
NC_030808.1	5507929	gene-USP16	G	A	G	24	24,0	G	20	20,0	G	12	12,0	R	30	14,16	G	3	3,0	G	4	4,0	G	35	35,0	G	24	24,0	G	3	3,0	N	.	.	G	2	2,0	G	8	8,0	N	.	.	G	15	15,0	G	28	28,0
NC_030808.1	5512557	gene-USP16	C	T	C	9	9,0	C	8	8,0	C	10	10,0	C	20	20,0	C	2	2,0	C	7	7,0	C	27	27,0	C	18	18,0	C	3	3,0	N	.	.	N	.	.	Y	8	4,4	N	.	.	C	10	10,0	C	18	18,0
NC_030808.1	5512580	gene-USP16	A	G	A	9	9,0	A	3	3,0	A	10	10,0	A	16	16,0	G	2	0,2	A	7	7,0	A	27	27,0	A	21	21,0	A	3	3,0	N	.	.	A	3	3,0	A	7	7,0	N	.	.	A	10	10,0	A	10	10,0
NC_030808.1	5523187	gene-USP16	T	C	T	2	2,0	N	.	.	N	.	.	T	10	10,0	N	.	.	N	.	.	T	10	10,0	T	6	6,0	N	.	.	N	.	.	T	1	1,0	T	2	2,0	N	.	.	T	4	4,0	T	8	8,0
NC_030808.1	5523297	gene-USP16	T	C	N	.	.	N	.	.	T	2	2,0	T	10	10,0	C	2	0,2	N	.	.	T	10	10,0	T	4	4,0	N	.	.	N	.	.	C	2	0,2	T	2	2,0	N	.	.	T	6	6,0	T	7	7,0
NC_030808.1	5527626	gene-RWDD2B	C	T	N	.	.	C	6	6,0	N	.	.	C	2	2,0	N	.	.	N	.	.	C	7	7,0	C	2	2,0	N	.	.	C	7	7,0	N	.	.	N	.	.	C	9	9,0	C	2	2,0	Y	8	3,5
NC_030808.1	5527778	gene-RWDD2B	A	G	A	2	2,0	A	4	4,0	A	1	1,0	A	7	7,0	N	.	.	G	2	0,2	A	12	12,0	A	5	5,0	N	.	.	A	9	9,0	N	.	.	N	.	.	A	8	8,0	A	2	2,0	A	2	2,0
NC_030808.1	5531473	gene-RWDD2B	G	A	G	22	22,0	R	22	7,15	G	22	22,0	G	35	35,0	G	12	12,0	G	7	7,0	G	94	94,0	R	60	33,27	G	21	21,0	N	.	.	G	8	8,0	G	14	14,0	G	3	3,0	R	25	16,9	G	36	36,0
NC_030808.1	5537422	gene-RWDD2B	T	A	A	42	0,42	T	33	33,0	A	17	0,17	W	38	19,19	W	6	1,5	W	36	13,23	A	124	0,124	T	56	56,0	A	19	0,19	W	9	3,6	W	12	5,7	W	24	8,16	A	2	0,2	T	29	29,0	A	42	0,42
NC_030808.1	5537850	gene-RWDD2B	G	T	T	2	0,2	N	.	.	N	.	.	N	.	.	N	.	.	N	.	.	N	.	.	N	.	.	N	.	.	N	.	.	N	.	.	N	.	.	N	.	.	N	.	.	N	.	.
NC_030808.1	5538340	gene-RWDD2B	T	C	T	2	2,0	N	.	.	N	.	.	N	.	.	N	.	.	N	.	.	T	2	2,0	N	.	.	N	.	.	N	.	.	N	.	.	N	.	.	N	.	.	N	.	.	N	.	.
NC_030808.1	5538784	gene-RWDD2B	C	T	C	1	1,0	C	2	2,0	N	.	.	C	2	2,0	N	.	.	N	.	.	C	2	2,0	N	.	.	C	2	2,0	N	.	.	N	.	.	N	.	.	N	.	.	N	.	.	C	2	2,0
NC_030808.1	5538989	gene-RWDD2B	C	T	N	.	.	N	.	.	N	.	.	N	.	.	N	.	.	N	.	.	N	.	.	N	.	.	N	.	.	N	.	.	N	.	.	N	.	.	N	.	.	N	.	.	N	.	.
NC_030808.1	5539440	gene-RWDD2B	A	C	N	.	.	N	.	.	N	.	.	N	.	.	N	.	.	A	1	1,0	N	.	.	C	2	0,2	N	.	.	N	.	.	N	.	.	A	2	2,0	N	.	.	N	.	.	N	.	.
NC_030808.1	5539630	gene-RWDD2B	A	G	A	33	33,0	R	43	20,23	A	21	21,0	A	39	39,0	A	7	7,0	A	26	26,0	A	28	28,0	R	82	45,37	A	21	21,0	A	7	7,0	A	10	10,0	A	13	13,0	A	7	7,0	R	32	18,14	A	30	30,0
NC_030808.1	5540320	gene-RWDD2B	A	G	A	33	33,0	A	32	32,0	A	8	8,0	A	33	33,0	A	12	12,0	R	58	21,37	A	28	28,0	A	31	31,0	A	20	20,0	A	24	24,0	A	10	10,0	R	25	9,16	A	23	23,0	A	22	22,0	A	31	31,0
NC_030808.1	5540895	gene-RWDD2B	C	T	T	8	0,8	C	6	6,0	N	.	.	T	4	0,4	N	.	.	T	2	0,2	T	3	0,3	Y	3	1,2	N	.	.	N	.	.	C	3	3,0	N	.	.	N	.	.	N	.	.	N	.	.
NC_030808.1	5541068	gene-RWDD2B	T	C	T	3	3,0	Y	5	3,2	N	.	.	T	5	5,0	N	.	.	T	7	7,0	T	2	2,0	N	.	.	N	.	.	N	.	.	N	.	.	N	.	.	N	.	.	T	1	1,0	N	.	.
NC_030808.1	5541409	gene-RWDD2B	G	C	C	9	0,9	G	2	2,0	N	.	.	N	.	.	N	.	.	S	5	3,2	N	.	.	G	7	7,0	N	.	.	N	.	.	N	.	.	S	3	1,2	N	.	.	N	.	.	N	.	.
NC_030808.1	5541491	gene-RWDD2B	T	C	T	12	12,0	T	4	4,0	N	.	.	T	2	2,0	N	.	.	T	3	3,0	T	2	2,0	Y	9	2,7	N	.	.	N	.	.	N	.	.	N	.	.	N	.	.	T	2	2,0	T	2	2,0
NC_030808.1	5544344	gene-RWDD2B	A	G	N	.	.	N	.	.	N	.	.	N	.	.	N	.	.	N	.	.	G	2	0,2	N	.	.	N	.	.	N	.	.	N	.	.	N	.	.	N	.	.	N	.	.	N	.	.
NC_030808.1	5544367	gene-RWDD2B	A	G	N	.	.	N	.	.	N	.	.	N	.	.	N	.	.	N	.	.	G	2	0,2	N	.	.	N	.	.	N	.	.	N	.	.	N	.	.	N	.	.	N	.	.	N	.	.
NC_030808.1	5552020	gene-LTN1	C	A	N	.	.	N	.	.	N	.	.	N	.	.	N	.	.	N	.	.	A	2	0,2	N	.	.	N	.	.	N	.	.	N	.	.	N	.	.	N	.	.	N	.	.	N	.	.
NC_030808.1	5555040	gene-LTN1	A	G	N	.	.	N	.	.	N	.	.	G	2	0,2	N	.	.	N	.	.	N	.	.	N	.	.	N	.	.	N	.	.	N	.	.	N	.	.	N	.	.	N	.	.	N	.	.
NC_030808.1	5557765	gene-LTN1	A	C	N	.	.	N	.	.	N	.	.	N	.	.	N	.	.	N	.	.	C	2	0,2	N	.	.	N	.	.	N	.	.	N	.	.	N	.	.	N	.	.	N	.	.	N	.	.
NC_030808.1	5568219	gene-LTN1	C	T	N	.	.	N	.	.	N	.	.	T	7	0,7	N	.	.	N	.	.	T	10	0,10	N	.	.	N	.	.	N	.	.	N	.	.	N	.	.	N	.	.	C	2	2,0	T	2	0,2
NC_030808.1	5571241	gene-LTN1	A	G	N	.	.	N	.	.	N	.	.	N	.	.	N	.	.	N	.	.	N	.	.	N	.	.	N	.	.	N	.	.	N	.	.	N	.	.	G	2	0,2	N	.	.	N	.	.
NC_030808.1	5572558	gene-LTN1	G	A	N	.	.	N	.	.	N	.	.	A	3	0,3	N	.	.	N	.	.	A	7	0,7	A	2	0,2	N	.	.	N	.	.	N	.	.	A	3	0,3	N	.	.	N	.	.	N	.	.
NC_030808.1	5572587	gene-LTN1	A	G	N	.	.	N	.	.	G	2	0,2	G	4	0,4	N	.	.	N	.	.	G	8	0,8	A	2	2,0	N	.	.	N	.	.	N	.	.	G	3	0,3	N	.	.	N	.	.	N	.	.
NC_030808.1	5573195	gene-LTN1	A	G	N	.	.	N	.	.	N	.	.	G	6	0,6	N	.	.	N	.	.	G	3	0,3	N	.	.	N	.	.	N	.	.	N	.	.	N	.	.	N	.	.	N	.	.	N	.	.
NC_030808.1	5577506	gene-LTN1	G	A	N	.	.	N	.	.	N	.	.	A	4	0,4	G	2	2,0	N	.	.	A	7	0,7	G	3	3,0	G	2	2,0	N	.	.	N	.	.	N	.	.	N	.	.	G	2	2,0	G	1	1,0
NC_030808.1	5578292	gene-LTN1	G	A	N	.	.	N	.	.	N	.	.	G	7	7,0	N	.	.	N	.	.	G	7	7,0	G	4	4,0	N	.	.	N	.	.	N	.	.	N	.	.	N	.	.	G	2	2,0	G	5	5,0
NC_030808.1	5579855	gene-LTN1	A	G	N	.	.	N	.	.	A	2	2,0	A	7	7,0	N	.	.	N	.	.	A	7	7,0	R	6	4,2	N	.	.	N	.	.	G	2	0,2	A	2	2,0	N	.	.	N	.	.	A	7	7,0
NC_030808.1	5581594	gene-LTN1	C	T	N	.	.	N	.	.	N	.	.	C	9	9,0	N	.	.	N	.	.	C	10	10,0	T	2	0,2	N	.	.	N	.	.	N	.	.	C	3	3,0	N	.	.	N	.	.	C	7	7,0
NC_030808.1	5581623	gene-LTN1	T	C	N	.	.	N	.	.	N	.	.	C	10	0,10	N	.	.	N	.	.	C	10	0,10	N	.	.	N	.	.	N	.	.	N	.	.	C	2	0,2	N	.	.	T	2	2,0	C	7	0,7
NC_030808.1	5581689	gene-LTN1	G	A	N	.	.	N	.	.	N	.	.	A	8	0,8	A	2	0,2	N	.	.	A	8	0,8	A	4	0,4	N	.	.	N	.	.	N	.	.	A	4	0,4	N	.	.	A	3	0,3	A	3	0,3
NC_030808.1	5590649	gene-LTN1	G	C	C	3	0,3	N	.	.	C	6	0,6	C	10	0,10	N	.	.	N	.	.	C	11	0,11	S	12	7,5	N	.	.	N	.	.	C	2	0,2	N	.	.	N	.	.	S	5	2,3	C	10	0,10
NC_030808.1	5590746	gene-LTN1	C	T	C	2	2,0	N	.	.	C	6	6,0	C	9	9,0	N	.	.	N	.	.	C	11	11,0	C	10	10,0	N	.	.	N	.	.	Y	3	1,2	N	.	.	N	.	.	C	5	5,0	C	8	8,0
NC_030808.1	5596279	gene-LTN1	T	C	C	4	0,4	N	.	.	C	2	0,2	C	16	0,16	N	.	.	N	.	.	C	13	0,13	C	8	0,8	N	.	.	N	.	.	C	2	0,2	C	3	0,3	N	.	.	N	.	.	C	10	0,10
NC_030808.1	5607388	gene-LTN1	A	T	A	17	17,0	W	5	3,2	A	2	2,0	A	18	18,0	A	2	2,0	A	2	2,0	A	19	19,0	A	19	19,0	N	.	.	N	.	.	A	4	4,0	N	.	.	N	.	.	A	6	6,0	A	7	7,0
NC_030808.1	5607398	gene-LTN1	T	A	A	19	0,19	T	5	5,0	A	3	0,3	W	18	9,9	A	2	0,2	T	2	2,0	A	21	0,21	T	20	20,0	N	.	.	N	.	.	T	3	3,0	N	.	.	N	.	.	T	7	7,0	W	16	11,5
NC_030808.1	5607959	gene-LTN1	A	G	G	40	0,40	G	18	0,18	G	2	0,2	G	29	0,29	G	1	0,1	G	18	0,18	G	28	0,28	G	28	0,28	G	1	0,1	G	13	0,13	N	.	.	G	12	0,12	G	13	0,13	G	12	0,12	G	28	0,28
NC_030808.1	5607969	gene-LTN1	C	T	T	39	0,39	C	18	18,0	N	.	.	Y	29	12,17	T	1	0,1	Y	19	10,9	T	30	0,30	C	28	28,0	N	.	.	Y	16	8,8	N	.	.	Y	12	8,4	T	13	0,13	C	12	12,0	Y	28	14,14
NC_030808.1	5608213	gene-LTN1	A	C	C	35	0,35	C	9	0,9	C	9	0,9	C	26	0,26	C	5	1,4	C	8	0,8	C	28	0,28	C	28	0,28	N	.	.	C	2	0,2	C	4	0,4	C	8	0,8	N	.	.	C	20	0,20	C	13	0,13
NC_030808.1	5608405	gene-LTN1	T	C	C	41	0,41	C	14	0,14	C	6	0,6	C	39	0,39	C	6	0,6	C	7	0,7	C	37	0,37	C	32	0,32	N	.	.	N	.	.	C	4	0,4	C	3	0,3	N	.	.	C	9	0,9	C	25	0,25
NC_030808.1	5608786	gene-LTN1	A	T	T	46	0,46	T	18	0,18	T	6	0,6	T	21	0,21	T	5	0,5	T	22	0,22	T	20	0,20	T	40	0,40	T	2	0,2	T	9	0,9	T	6	0,6	T	15	0,15	T	12	0,12	T	11	0,11	T	26	0,26
NC_030808.1	5625102	Intergenic	C	T	T	3	0,3	N	.	.	N	.	.	N	.	.	N	.	.	N	.	.	N	.	.	N	.	.	N	.	.	N	.	.	N	.	.	N	.	.	N	.	.	N	.	.	N	.	.
NC_030808.1	5631541	gene-N6AMT1	T	C	N	.	.	N	.	.	N	.	.	N	.	.	N	.	.	N	.	.	C	2	0,2	N	.	.	N	.	.	N	.	.	N	.	.	N	.	.	N	.	.	N	.	.	N	.	.
NC_030808.1	5631988	gene-N6AMT1	C	T	N	.	.	N	.	.	N	.	.	T	2	0,2	N	.	.	N	.	.	N	.	.	N	.	.	N	.	.	N	.	.	N	.	.	N	.	.	N	.	.	N	.	.	N	.	.
NC_030808.1	5631996	gene-N6AMT1	C	G	N	.	.	N	.	.	N	.	.	G	2	0,2	N	.	.	N	.	.	N	.	.	N	.	.	N	.	.	N	.	.	N	.	.	N	.	.	N	.	.	N	.	.	N	.	.
NC_030808.1	5632295	gene-N6AMT1	C	T	T	5	0,5	C	4	4,0	N	.	.	N	.	.	N	.	.	N	.	.	T	2	0,2	T	2	0,2	N	.	.	T	4	0,4	N	.	.	N	.	.	T	4	0,4	N	.	.	N	.	.
NC_030808.1	5632297	gene-N6AMT1	C	T	C	5	5,0	Y	4	1,3	N	.	.	N	.	.	N	.	.	N	.	.	C	2	2,0	C	2	2,0	N	.	.	C	4	4,0	N	.	.	N	.	.	C	4	4,0	N	.	.	N	.	.
NC_030808.1	5632367	gene-N6AMT1	T	C	C	7	0,7	Y	7	5,2	N	.	.	C	3	0,3	N	.	.	N	.	.	C	4	0,4	C	4	0,4	N	.	.	C	8	0,8	N	.	.	N	.	.	C	5	0,5	Y	4	2,2	C	7	0,7
NC_030808.1	5632442	gene-N6AMT1	C	T	C	5	5,0	Y	9	5,4	N	.	.	C	1	1,0	N	.	.	N	.	.	C	3	3,0	T	4	0,4	N	.	.	Y	5	2,3	N	.	.	N	.	.	C	2	2,0	Y	4	1,3	C	4	4,0
NC_030808.1	5632511	gene-N6AMT1	A	T	A	7	7,0	W	9	5,4	N	.	.	A	2	2,0	A	2	2,0	N	.	.	N	.	.	A	2	2,0	N	.	.	N	.	.	N	.	.	N	.	.	A	2	2,0	A	1	1,0	A	5	5,0
NC_030808.1	5632746	gene-N6AMT1	A	G	G	9	0,9	G	6	0,6	N	.	.	G	4	0,4	N	.	.	G	3	0,3	G	5	0,5	A	4	4,0	N	.	.	N	.	.	N	.	.	N	.	.	N	.	.	G	3	0,3	G	3	0,3
NC_030808.1	5632782	gene-N6AMT1	G	C	C	12	0,12	C	5	0,5	N	.	.	C	5	0,5	N	.	.	C	3	0,3	C	4	0,4	S	7	4,3	N	.	.	N	.	.	N	.	.	N	.	.	N	.	.	C	2	0,2	C	3	0,3
NC_030808.1	5632870	gene-N6AMT1	A	G	A	7	7,0	N	.	.	N	.	.	R	4	2,2	N	.	.	A	1	1,0	A	6	6,0	R	8	2,6	N	.	.	G	2	0,2	N	.	.	N	.	.	N	.	.	A	2	2,0	A	3	3,0
NC_030808.1	5632871	gene-N6AMT1	T	C	T	7	7,0	N	.	.	N	.	.	Y	4	2,2	N	.	.	T	3	3,0	T	6	6,0	Y	8	2,6	N	.	.	C	2	0,2	N	.	.	N	.	.	N	.	.	T	2	2,0	T	3	3,0
NC_030808.1	5632938	gene-N6AMT1	A	G	A	5	5,0	A	2	2,0	N	.	.	A	7	7,0	N	.	.	A	5	5,0	A	6	6,0	A	8	8,0	N	.	.	A	1	1,0	N	.	.	N	.	.	N	.	.	A	2	2,0	A	7	7,0
NC_030808.1	5632939	gene-N6AMT1	C	G	C	5	5,0	C	2	2,0	N	.	.	C	7	7,0	N	.	.	C	5	5,0	C	6	6,0	C	8	8,0	N	.	.	C	1	1,0	N	.	.	N	.	.	N	.	.	C	2	2,0	C	7	7,0
NC_030808.1	5633006	gene-N6AMT1	T	G	T	7	7,0	T	3	3,0	N	.	.	T	8	8,0	N	.	.	T	5	5,0	T	5	5,0	T	12	12,0	N	.	.	T	2	2,0	N	.	.	N	.	.	N	.	.	T	2	2,0	T	7	7,0
NC_030808.1	5633047	gene-N6AMT1	G	A	G	7	7,0	G	2	2,0	G	2	2,0	R	7	2,5	N	.	.	N	.	.	G	7	7,0	R	9	6,3	N	.	.	N	.	.	N	.	.	N	.	.	N	.	.	R	5	2,3	G	7	7,0
NC_030808.1	5633909	gene-N6AMT1	T	G	G	2	0,2	N	.	.	N	.	.	N	.	.	N	.	.	N	.	.	N	.	.	N	.	.	N	.	.	N	.	.	N	.	.	N	.	.	N	.	.	N	.	.	N	.	.
NC_030808.1	5635087	gene-N6AMT1	G	A	N	.	.	N	.	.	A	2	0,2	N	.	.	N	.	.	N	.	.	N	.	.	N	.	.	N	.	.	N	.	.	N	.	.	N	.	.	N	.	.	N	.	.	N	.	.
NC_030808.1	5642116	gene-N6AMT1	T	C	T	6	6,0	Y	9	7,2	Y	7	3,4	T	5	5,0	N	.	.	T	2	2,0	T	9	9,0	C	5	0,5	N	.	.	N	.	.	T	2	2,0	N	.	.	N	.	.	T	3	3,0	T	4	4,0
NC_030808.1	5647338	gene-N6AMT1	G	A	A	5	0,5	G	4	4,0	N	.	.	G	3	3,0	N	.	.	R	4	2,2	A	6	0,6	G	5	5,0	N	.	.	N	.	.	N	.	.	N	.	.	N	.	.	G	2	2,0	N	.	.
NC_030808.1	5650063	gene-N6AMT1	T	C	T	3	3,0	C	2	0,2	N	.	.	C	4	0,4	N	.	.	Y	3	1,2	T	8	8,0	C	5	0,5	N	.	.	N	.	.	N	.	.	N	.	.	T	2	2,0	C	2	0,2	N	.	.
NC_030808.1	5719417	Intergenic	G	T	N	.	.	N	.	.	N	.	.	N	.	.	N	.	.	N	.	.	N	.	.	N	.	.	N	.	.	N	.	.	N	.	.	N	.	.	T	2	0,2	N	.	.	N	.	.
NC_030808.1	5838319	Intergenic	C	T	N	.	.	N	.	.	N	.	.	N	.	.	N	.	.	N	.	.	N	.	.	N	.	.	N	.	.	N	.	.	N	.	.	N	.	.	N	.	.	T	2	0,2	N	.	.
NC_030808.1	5875125	Intergenic	C	A	A	2	0,2	A	6	0,6	N	.	.	N	.	.	N	.	.	N	.	.	A	2	0,2	A	4	0,4	N	.	.	N	.	.	N	.	.	A	2	0,2	N	.	.	N	.	.	N	.	.
NC_030808.1	5875582	Intergenic	T	C	T	21	21,0	T	25	25,0	Y	15	6,9	T	13	13,0	T	2	2,0	T	10	10,0	T	24	24,0	T	18	18,0	T	2	2,0	T	4	4,0	T	9	9,0	T	12	12,0	T	8	8,0	T	22	22,0	T	13	13,0
NC_030808.1	5875913	Intergenic	C	A	N	.	.	N	.	.	N	.	.	N	.	.	N	.	.	N	.	.	N	.	.	N	.	.	N	.	.	N	.	.	N	.	.	N	.	.	N	.	.	N	.	.	N	.	.
NC_030808.1	6016987	Intergenic	T	C	N	.	.	N	.	.	N	.	.	N	.	.	N	.	.	N	.	.	N	.	.	N	.	.	N	.	.	N	.	.	N	.	.	N	.	.	C	1	0,1	N	.	.	N	.	.
NC_030808.1	6017032	Intergenic	G	A	N	.	.	N	.	.	N	.	.	N	.	.	N	.	.	N	.	.	N	.	.	N	.	.	N	.	.	N	.	.	N	.	.	N	.	.	A	2	0,2	N	.	.	N	.	.
NC_030808.1	6017041	Intergenic	G	A	N	.	.	N	.	.	N	.	.	N	.	.	N	.	.	N	.	.	N	.	.	N	.	.	N	.	.	N	.	.	N	.	.	N	.	.	A	2	0,2	N	.	.	N	.	.
NC_030808.1	6017148	Intergenic	T	C	N	.	.	N	.	.	N	.	.	N	.	.	N	.	.	C	2	0,2	N	.	.	N	.	.	N	.	.	N	.	.	N	.	.	N	.	.	N	.	.	N	.	.	N	.	.
NC_030808.1	6017176	Intergenic	G	T	N	.	.	N	.	.	N	.	.	N	.	.	N	.	.	T	2	0,2	N	.	.	N	.	.	N	.	.	N	.	.	N	.	.	N	.	.	N	.	.	N	.	.	N	.	.
NC_030808.1	6017319	Intergenic	A	G	N	.	.	N	.	.	N	.	.	N	.	.	G	2	0,2	N	.	.	N	.	.	N	.	.	N	.	.	N	.	.	N	.	.	N	.	.	G	3	0,3	N	.	.	N	.	.
NC_030808.1	6095610	Intergenic	C	T	N	.	.	N	.	.	N	.	.	N	.	.	N	.	.	N	.	.	N	.	.	N	.	.	N	.	.	N	.	.	N	.	.	N	.	.	T	2	0,2	N	.	.	N	.	.
NC_030808.1	6170419	Intergenic	C	G	N	.	.	N	.	.	N	.	.	N	.	.	N	.	.	N	.	.	N	.	.	N	.	.	N	.	.	N	.	.	N	.	.	N	.	.	G	2	0,2	N	.	.	N	.	.
NC_030808.1	6170480	Intergenic	T	C	N	.	.	N	.	.	N	.	.	N	.	.	N	.	.	N	.	.	N	.	.	N	.	.	N	.	.	N	.	.	N	.	.	N	.	.	C	2	0,2	N	.	.	N	.	.
NC_030808.1	6170490	Intergenic	G	A	N	.	.	N	.	.	N	.	.	N	.	.	N	.	.	N	.	.	N	.	.	N	.	.	N	.	.	N	.	.	N	.	.	N	.	.	A	2	0,2	N	.	.	N	.	.
NC_030808.1	6265126	Intergenic	T	C	N	.	.	N	.	.	N	.	.	N	.	.	N	.	.	N	.	.	N	.	.	N	.	.	N	.	.	N	.	.	N	.	.	N	.	.	C	2	0,2	N	.	.	N	.	.
NC_030808.1	6332215	Intergenic	T	C	N	.	.	N	.	.	N	.	.	N	.	.	N	.	.	N	.	.	N	.	.	N	.	.	N	.	.	N	.	.	N	.	.	N	.	.	N	.	.	N	.	.	N	.	.
NC_030808.1	6334438	Intergenic	C	A	N	.	.	N	.	.	N	.	.	N	.	.	N	.	.	N	.	.	N	.	.	N	.	.	N	.	.	N	.	.	N	.	.	N	.	.	A	3	0,3	N	.	.	N	.	.
NC_030808.1	6334569	Intergenic	G	A	N	.	.	N	.	.	N	.	.	N	.	.	N	.	.	N	.	.	N	.	.	N	.	.	N	.	.	N	.	.	N	.	.	N	.	.	A	2	0,2	N	.	.	N	.	.
NC_030808.1	6334687	Intergenic	T	C	N	.	.	N	.	.	N	.	.	N	.	.	N	.	.	C	2	0,2	N	.	.	N	.	.	N	.	.	N	.	.	N	.	.	N	.	.	N	.	.	N	.	.	N	.	.
NC_030808.1	6335455	Intergenic	G	A	N	.	.	N	.	.	N	.	.	N	.	.	N	.	.	N	.	.	N	.	.	N	.	.	N	.	.	N	.	.	N	.	.	N	.	.	A	2	0,2	N	.	.	A	3	0,3
NC_030808.1	6335882	Intergenic	G	A	A	2	0,2	N	.	.	N	.	.	N	.	.	N	.	.	N	.	.	N	.	.	N	.	.	N	.	.	N	.	.	N	.	.	N	.	.	A	2	0,2	N	.	.	A	2	0,2
NC_030808.1	6336420	Intergenic	G	C	N	.	.	N	.	.	N	.	.	N	.	.	N	.	.	N	.	.	C	2	0,2	N	.	.	N	.	.	N	.	.	N	.	.	N	.	.	N	.	.	N	.	.	N	.	.
NC_030808.1	6336427	Intergenic	G	T	N	.	.	N	.	.	N	.	.	N	.	.	N	.	.	N	.	.	T	1	0,1	N	.	.	N	.	.	N	.	.	N	.	.	N	.	.	N	.	.	N	.	.	N	.	.
NC_030808.1	6336888	Intergenic	G	A	A	1	0,1	N	.	.	N	.	.	N	.	.	N	.	.	N	.	.	N	.	.	N	.	.	N	.	.	N	.	.	N	.	.	N	.	.	N	.	.	N	.	.	N	.	.
NC_030808.1	6337103	Intergenic	C	T	N	.	.	N	.	.	N	.	.	N	.	.	N	.	.	N	.	.	N	.	.	N	.	.	N	.	.	N	.	.	N	.	.	N	.	.	N	.	.	N	.	.	N	.	.
NC_030808.1	6337359	Intergenic	A	G	N	.	.	N	.	.	N	.	.	N	.	.	N	.	.	N	.	.	N	.	.	N	.	.	N	.	.	N	.	.	N	.	.	N	.	.	N	.	.	N	.	.	G	2	0,2
NC_030808.1	6337446	Intergenic	T	C	N	.	.	N	.	.	N	.	.	N	.	.	N	.	.	N	.	.	C	3	0,3	N	.	.	N	.	.	N	.	.	N	.	.	N	.	.	N	.	.	N	.	.	C	2	0,2
NC_030808.1	6337455	Intergenic	G	A	N	.	.	N	.	.	N	.	.	N	.	.	N	.	.	N	.	.	A	3	0,3	N	.	.	N	.	.	G	2	2,0	N	.	.	N	.	.	N	.	.	N	.	.	A	2	0,2
NC_030808.1	6337554	Intergenic	A	C	N	.	.	N	.	.	N	.	.	N	.	.	N	.	.	N	.	.	C	2	0,2	N	.	.	N	.	.	N	.	.	N	.	.	N	.	.	N	.	.	N	.	.	C	2	0,2
NC_030808.1	6338020	Intergenic	T	C	N	.	.	N	.	.	C	2	0,2	T	2	2,0	T	3	3,0	N	.	.	C	3	0,3	N	.	.	N	.	.	T	2	2,0	T	2	2,0	N	.	.	C	9	0,9	N	.	.	C	4	0,4
NC_030808.1	6338072	Intergenic	T	C	C	2	0,2	N	.	.	C	2	0,2	T	2	2,0	T	3	3,0	N	.	.	N	.	.	N	.	.	N	.	.	T	6	6,0	T	2	2,0	N	.	.	C	8	0,8	N	.	.	C	5	0,5
NC_030808.1	6338226	Intergenic	T	C	C	2	0,2	N	.	.	N	.	.	T	2	2,0	T	2	2,0	N	.	.	C	2	0,2	N	.	.	N	.	.	N	.	.	T	2	2,0	N	.	.	C	3	0,3	N	.	.	C	2	0,2
NC_030808.1	6338275	Intergenic	A	T	N	.	.	N	.	.	N	.	.	A	2	2,0	N	.	.	N	.	.	N	.	.	N	.	.	N	.	.	N	.	.	A	2	2,0	N	.	.	T	2	0,2	N	.	.	N	.	.
NC_030808.1	6338299	Intergenic	C	T	N	.	.	N	.	.	N	.	.	T	3	0,3	N	.	.	N	.	.	N	.	.	N	.	.	N	.	.	N	.	.	C	2	2,0	N	.	.	N	.	.	N	.	.	N	.	.
NC_030808.1	6338477	Intergenic	C	A	A	2	0,2	N	.	.	N	.	.	C	2	2,0	N	.	.	N	.	.	N	.	.	C	2	2,0	N	.	.	N	.	.	N	.	.	N	.	.	N	.	.	N	.	.	N	.	.
NC_030808.1	6338545	Intergenic	C	T	N	.	.	N	.	.	N	.	.	T	2	0,2	N	.	.	N	.	.	N	.	.	T	2	0,2	N	.	.	N	.	.	N	.	.	N	.	.	N	.	.	N	.	.	N	.	.
NC_030808.1	6338621	Intergenic	T	C	N	.	.	N	.	.	N	.	.	N	.	.	N	.	.	N	.	.	N	.	.	T	2	2,0	N	.	.	N	.	.	N	.	.	N	.	.	N	.	.	N	.	.	C	3	0,3
NC_030808.1	6338653	Intergenic	G	A	N	.	.	N	.	.	N	.	.	N	.	.	N	.	.	N	.	.	N	.	.	N	.	.	N	.	.	N	.	.	N	.	.	N	.	.	N	.	.	N	.	.	A	3	0,3
NC_030808.1	6338661	Intergenic	T	G	N	.	.	N	.	.	N	.	.	N	.	.	N	.	.	N	.	.	N	.	.	N	.	.	N	.	.	N	.	.	N	.	.	N	.	.	N	.	.	N	.	.	G	3	0,3
NC_030808.1	6338871	Intergenic	C	T	N	.	.	N	.	.	N	.	.	N	.	.	T	2	0,2	N	.	.	N	.	.	N	.	.	N	.	.	N	.	.	N	.	.	N	.	.	N	.	.	N	.	.	N	.	.
NC_030808.1	6339569	Intergenic	T	A	A	2	0,2	N	.	.	N	.	.	N	.	.	N	.	.	N	.	.	N	.	.	N	.	.	N	.	.	N	.	.	N	.	.	N	.	.	N	.	.	N	.	.	N	.	.
NC_030808.1	6341181	Intergenic	A	C	N	.	.	N	.	.	N	.	.	N	.	.	N	.	.	N	.	.	N	.	.	N	.	.	N	.	.	N	.	.	N	.	.	N	.	.	N	.	.	N	.	.	C	3	0,3
NC_030808.1	6342732	Intergenic	T	C	N	.	.	N	.	.	N	.	.	N	.	.	N	.	.	N	.	.	N	.	.	N	.	.	N	.	.	N	.	.	N	.	.	N	.	.	N	.	.	N	.	.	C	2	0,2
NC_030808.1	6342806	Intergenic	A	T	N	.	.	N	.	.	N	.	.	N	.	.	N	.	.	N	.	.	N	.	.	N	.	.	N	.	.	N	.	.	N	.	.	N	.	.	N	.	.	N	.	.	T	2	0,2
NC_030808.1	6343388	Intergenic	C	T	T	9	0,9	N	.	.	N	.	.	N	.	.	N	.	.	N	.	.	T	8	0,8	N	.	.	T	4	0,4	N	.	.	N	.	.	N	.	.	T	21	0,21	N	.	.	T	7	0,7
NC_030808.1	6343431	Intergenic	C	T	N	.	.	N	.	.	N	.	.	N	.	.	N	.	.	N	.	.	N	.	.	N	.	.	N	.	.	N	.	.	N	.	.	N	.	.	T	3	0,3	N	.	.	N	.	.
NC_030808.1	6343444	Intergenic	G	A	N	.	.	N	.	.	N	.	.	N	.	.	N	.	.	N	.	.	N	.	.	N	.	.	N	.	.	N	.	.	N	.	.	N	.	.	A	3	0,3	N	.	.	N	.	.
NC_030808.1	6343487	Intergenic	T	C	N	.	.	N	.	.	N	.	.	N	.	.	N	.	.	N	.	.	N	.	.	N	.	.	N	.	.	C	2	0,2	N	.	.	N	.	.	T	2	2,0	N	.	.	N	.	.
NC_030808.1	6343560	Intergenic	C	G	N	.	.	N	.	.	N	.	.	N	.	.	N	.	.	N	.	.	N	.	.	N	.	.	N	.	.	N	.	.	N	.	.	N	.	.	N	.	.	N	.	.	G	2	0,2
NC_030808.1	6343607	Intergenic	T	G	N	.	.	N	.	.	N	.	.	T	2	2,0	N	.	.	N	.	.	N	.	.	N	.	.	N	.	.	N	.	.	N	.	.	N	.	.	N	.	.	N	.	.	G	2	0,2
NC_030808.1	6343660	Intergenic	T	C	N	.	.	N	.	.	N	.	.	T	2	2,0	N	.	.	N	.	.	N	.	.	N	.	.	N	.	.	N	.	.	N	.	.	N	.	.	N	.	.	N	.	.	C	2	0,2
NC_030808.1	6344046	Intergenic	A	G	G	16	0,16	A	2	2,0	G	6	0,6	A	2	2,0	N	.	.	G	7	0,7	G	18	0,18	N	.	.	G	4	0,4	N	.	.	A	2	2,0	G	3	0,3	G	32	0,32	N	.	.	G	12	0,12
NC_030808.1	6344361	Intergenic	T	G	G	14	0,14	G	2	0,2	G	3	0,3	N	.	.	N	.	.	G	6	0,6	G	16	0,16	N	.	.	G	4	0,4	N	.	.	G	3	0,3	G	4	0,4	G	33	0,33	N	.	.	G	9	0,9
NC_030808.1	6344478	Intergenic	T	C	N	.	.	N	.	.	N	.	.	N	.	.	N	.	.	C	3	0,3	C	9	0,9	N	.	.	C	5	0,5	N	.	.	N	.	.	N	.	.	C	4	0,4	T	2	2,0	N	.	.
NC_030808.1	6344491	Intergenic	T	C	C	3	0,3	N	.	.	N	.	.	N	.	.	N	.	.	C	4	0,4	C	11	0,11	N	.	.	C	5	0,5	N	.	.	N	.	.	N	.	.	C	6	0,6	N	.	.	C	5	0,5
NC_030808.1	6344549	Intergenic	T	C	C	6	0,6	N	.	.	N	.	.	N	.	.	N	.	.	C	6	0,6	C	19	0,19	N	.	.	C	9	0,9	N	.	.	N	.	.	C	3	0,3	C	10	0,10	N	.	.	C	9	0,9
NC_030808.1	6344611	Intergenic	A	G	G	3	0,3	N	.	.	N	.	.	N	.	.	N	.	.	N	.	.	N	.	.	N	.	.	N	.	.	N	.	.	N	.	.	N	.	.	N	.	.	N	.	.	N	.	.
NC_030808.1	6344754	Intergenic	C	T	N	.	.	N	.	.	N	.	.	N	.	.	N	.	.	N	.	.	T	2	0,2	N	.	.	N	.	.	N	.	.	N	.	.	N	.	.	N	.	.	N	.	.	N	.	.
NC_030808.1	6481747	Intergenic	A	G	N	.	.	N	.	.	N	.	.	N	.	.	N	.	.	N	.	.	N	.	.	N	.	.	N	.	.	N	.	.	N	.	.	N	.	.	G	2	0,2	N	.	.	N	.	.
NC_030808.1	6481760	Intergenic	T	C	N	.	.	N	.	.	N	.	.	N	.	.	N	.	.	N	.	.	N	.	.	N	.	.	N	.	.	N	.	.	N	.	.	N	.	.	C	2	0,2	N	.	.	N	.	.
NC_030808.1	6536805	Intergenic	G	T	N	.	.	N	.	.	N	.	.	N	.	.	N	.	.	N	.	.	N	.	.	N	.	.	N	.	.	N	.	.	N	.	.	N	.	.	T	2	0,2	N	.	.	N	.	.
NC_030808.1	6536855	Intergenic	T	C	N	.	.	N	.	.	N	.	.	N	.	.	N	.	.	N	.	.	N	.	.	N	.	.	N	.	.	N	.	.	N	.	.	N	.	.	C	2	0,2	N	.	.	N	.	.
NC_030808.1	6536888	Intergenic	A	G	N	.	.	N	.	.	N	.	.	N	.	.	N	.	.	N	.	.	N	.	.	N	.	.	N	.	.	N	.	.	N	.	.	N	.	.	G	2	0,2	N	.	.	N	.	.
NC_030808.1	6764287	Intergenic	G	A	N	.	.	N	.	.	N	.	.	N	.	.	N	.	.	N	.	.	N	.	.	N	.	.	N	.	.	N	.	.	N	.	.	N	.	.	A	2	0,2	N	.	.	N	.	.
NC_030808.1	7099359	Intergenic	G	A	N	.	.	N	.	.	N	.	.	N	.	.	N	.	.	N	.	.	N	.	.	N	.	.	N	.	.	N	.	.	N	.	.	N	.	.	A	2	0,2	N	.	.	N	.	.
NC_030808.1	7099405	Intergenic	G	C	N	.	.	N	.	.	N	.	.	N	.	.	N	.	.	N	.	.	N	.	.	N	.	.	N	.	.	N	.	.	N	.	.	N	.	.	C	2	0,2	N	.	.	N	.	.
NC_030808.1	7099406	Intergenic	G	A	N	.	.	N	.	.	N	.	.	N	.	.	N	.	.	N	.	.	N	.	.	N	.	.	N	.	.	N	.	.	N	.	.	N	.	.	A	2	0,2	N	.	.	N	.	.
NC_030808.1	7477458	Intergenic	A	C	C	2	0,2	N	.	.	N	.	.	N	.	.	N	.	.	N	.	.	N	.	.	N	.	.	N	.	.	N	.	.	N	.	.	N	.	.	N	.	.	N	.	.	N	.	.
NC_030808.1	7477532	Intergenic	A	G	G	2	0,2	N	.	.	N	.	.	N	.	.	N	.	.	N	.	.	N	.	.	N	.	.	N	.	.	N	.	.	N	.	.	N	.	.	N	.	.	N	.	.	N	.	.
NC_030808.1	7477541	Intergenic	A	G	G	2	0,2	N	.	.	N	.	.	N	.	.	N	.	.	N	.	.	N	.	.	N	.	.	N	.	.	N	.	.	N	.	.	N	.	.	N	.	.	N	.	.	N	.	.
NC_030808.1	7522951	Intergenic	G	T	N	.	.	N	.	.	N	.	.	N	.	.	N	.	.	N	.	.	N	.	.	N	.	.	N	.	.	N	.	.	N	.	.	N	.	.	T	2	0,2	N	.	.	N	.	.
NC_030808.1	7620282	Intergenic	T	G	N	.	.	N	.	.	N	.	.	N	.	.	N	.	.	N	.	.	N	.	.	N	.	.	N	.	.	N	.	.	N	.	.	N	.	.	G	2	0,2	N	.	.	N	.	.
NC_030808.1	7757185	Intergenic	C	T	N	.	.	N	.	.	N	.	.	N	.	.	N	.	.	N	.	.	N	.	.	N	.	.	N	.	.	N	.	.	N	.	.	N	.	.	T	2	0,2	N	.	.	N	.	.
NC_030808.1	7757205	Intergenic	C	T	N	.	.	N	.	.	N	.	.	N	.	.	N	.	.	N	.	.	N	.	.	N	.	.	N	.	.	N	.	.	N	.	.	N	.	.	T	2	0,2	N	.	.	N	.	.
NC_030808.1	7757222	Intergenic	C	T	N	.	.	N	.	.	N	.	.	N	.	.	N	.	.	N	.	.	N	.	.	N	.	.	N	.	.	N	.	.	N	.	.	N	.	.	T	2	0,2	N	.	.	N	.	.
NC_030808.1	7819706	gene-ADAMTS5	C	T	N	.	.	N	.	.	N	.	.	N	.	.	N	.	.	N	.	.	N	.	.	N	.	.	N	.	.	N	.	.	N	.	.	N	.	.	N	.	.	C	2	2,0	T	2	0,2
NC_030808.1	7833422	gene-ADAMTS5	C	T	N	.	.	N	.	.	N	.	.	Y	3	1,2	C	2	2,0	N	.	.	T	5	0,5	N	.	.	N	.	.	N	.	.	N	.	.	N	.	.	N	.	.	N	.	.	N	.	.
NC_030808.1	7839423	gene-ADAMTS5	A	G	N	.	.	N	.	.	N	.	.	N	.	.	N	.	.	N	.	.	N	.	.	N	.	.	N	.	.	N	.	.	N	.	.	N	.	.	G	2	0,2	N	.	.	N	.	.
NC_030808.1	7843435	gene-ADAMTS5	A	C	N	.	.	N	.	.	N	.	.	N	.	.	N	.	.	N	.	.	N	.	.	N	.	.	N	.	.	N	.	.	N	.	.	N	.	.	N	.	.	N	.	.	C	2	0,2
NC_030808.1	7845892	gene-ADAMTS5	G	A	N	.	.	G	2	2,0	N	.	.	N	.	.	N	.	.	N	.	.	A	2	0,2	N	.	.	N	.	.	N	.	.	N	.	.	N	.	.	N	.	.	N	.	.	N	.	.
NC_030808.1	7853285	gene-ADAMTS5	T	A	N	.	.	N	.	.	N	.	.	N	.	.	N	.	.	N	.	.	N	.	.	N	.	.	N	.	.	N	.	.	N	.	.	N	.	.	A	2	0,2	N	.	.	N	.	.
NC_030808.1	7856905	gene-ADAMTS5	G	A	N	.	.	N	.	.	N	.	.	N	.	.	N	.	.	N	.	.	A	2	0,2	N	.	.	N	.	.	N	.	.	N	.	.	N	.	.	N	.	.	N	.	.	N	.	.
NC_030808.1	7856963	gene-ADAMTS5	G	A	N	.	.	N	.	.	N	.	.	N	.	.	N	.	.	N	.	.	A	2	0,2	N	.	.	N	.	.	N	.	.	N	.	.	N	.	.	N	.	.	N	.	.	N	.	.
NC_030808.1	7858851	gene-ADAMTS5	A	G	A	2	2,0	N	.	.	N	.	.	A	2	2,0	A	3	3,0	N	.	.	A	5	5,0	N	.	.	N	.	.	N	.	.	N	.	.	N	.	.	N	.	.	A	2	2,0	A	2	2,0
NC_030808.1	7869163	gene-ADAMTS5	T	C	N	.	.	C	2	0,2	N	.	.	N	.	.	C	2	0,2	N	.	.	C	4	0,4	C	2	0,2	N	.	.	C	2	0,2	N	.	.	N	.	.	N	.	.	C	3	0,3	N	.	.
NC_030808.1	7869242	gene-ADAMTS5	C	T	N	.	.	N	.	.	C	2	2,0	N	.	.	N	.	.	C	1	1,0	C	3	3,0	N	.	.	N	.	.	N	.	.	N	.	.	N	.	.	N	.	.	T	3	0,3	N	.	.
NC_030808.1	7869423	gene-ADAMTS5	A	G	N	.	.	A	2	2,0	N	.	.	A	2	2,0	N	.	.	N	.	.	R	7	4,3	N	.	.	N	.	.	N	.	.	A	2	2,0	N	.	.	N	.	.	A	2	2,0	A	2	2,0
NC_030808.1	7869995	gene-ADAMTS5	A	G	A	3	3,0	N	.	.	G	5	0,5	N	.	.	N	.	.	N	.	.	N	.	.	N	.	.	N	.	.	N	.	.	N	.	.	N	.	.	N	.	.	G	2	0,2	G	6	0,6
NC_030808.1	7870242	gene-ADAMTS5	C	A	C	1	1,0	C	1	1,0	N	.	.	C	2	2,0	C	1	1,0	N	.	.	M	8	3,5	N	.	.	N	.	.	N	.	.	C	3	3,0	N	.	.	N	.	.	C	2	2,0	C	3	3,0
NC_030808.1	7871093	gene-ADAMTS5	T	C	T	2	2,0	T	4	4,0	N	.	.	C	2	0,2	T	2	2,0	T	2	2,0	T	4	4,0	T	1	1,0	N	.	.	N	.	.	T	2	2,0	N	.	.	N	.	.	T	2	2,0	T	2	2,0
NC_030808.1	7871236	gene-ADAMTS5	A	G	G	3	0,3	G	7	0,7	G	2	0,2	N	.	.	G	2	0,2	G	10	0,10	G	7	0,7	G	10	0,10	G	2	0,2	N	.	.	G	2	0,2	G	4	0,4	G	2	0,2	G	7	0,7	G	5	0,5
NC_030808.1	7871328	gene-ADAMTS5	C	T	Y	7	3,4	C	10	10,0	N	.	.	C	3	3,0	N	.	.	Y	11	9,2	C	5	5,0	C	3	3,0	Y	3	2,1	N	.	.	N	.	.	T	1	0,1	Y	3	1,2	C	7	7,0	Y	5	3,2
NC_030808.1	7871445	gene-ADAMTS5	G	C	S	8	4,4	G	8	8,0	N	.	.	G	2	2,0	N	.	.	G	7	7,0	S	8	4,4	G	2	2,0	G	2	2,0	N	.	.	G	2	2,0	N	.	.	S	6	3,3	G	3	3,0	G	5	5,0
NC_030808.1	7871477	gene-ADAMTS5	A	G	A	8	8,0	A	8	8,0	N	.	.	R	3	1,2	N	.	.	R	5	1,4	A	7	7,0	A	8	8,0	A	2	2,0	N	.	.	A	2	2,0	N	.	.	A	2	2,0	A	3	3,0	A	3	3,0
NC_030808.1	7871561	gene-ADAMTS5	A	G	R	6	3,3	A	7	7,0	A	2	2,0	A	2	2,0	N	.	.	A	4	4,0	A	4	4,0	A	7	7,0	A	2	2,0	N	.	.	A	1	1,0	A	2	2,0	G	2	0,2	A	3	3,0	A	3	3,0
NC_030808.1	7871758	gene-ADAMTS5	G	A	R	10	7,3	G	7	7,0	G	3	3,0	G	3	3,0	G	1	1,0	G	9	9,0	G	4	4,0	G	3	3,0	G	2	2,0	N	.	.	G	3	3,0	G	2	2,0	N	.	.	G	7	7,0	G	3	3,0
NC_030808.1	7871783	gene-ADAMTS5	T	C	T	8	8,0	T	7	7,0	T	3	3,0	T	3	3,0	N	.	.	Y	11	2,9	T	2	2,0	T	3	3,0	T	2	2,0	N	.	.	Y	5	3,2	Y	3	1,2	N	.	.	T	7	7,0	T	3	3,0
NC_030808.1	7871897	gene-ADAMTS5	A	G	R	11	3,8	A	8	8,0	A	3	3,0	A	3	3,0	A	2	2,0	A	4	4,0	N	.	.	A	3	3,0	A	4	4,0	A	2	2,0	A	6	6,0	A	2	2,0	R	3	1,2	A	7	7,0	A	7	7,0
NC_030808.1	7872099	gene-ADAMTS5	G	A	R	12	6,6	G	10	10,0	G	2	2,0	G	2	2,0	G	2	2,0	G	7	7,0	R	10	3,7	G	6	6,0	G	2	2,0	G	3	3,0	G	7	7,0	G	2	2,0	R	7	3,4	G	2	2,0	G	7	7,0
NC_030808.1	7872129	gene-ADAMTS5	C	G	C	9	9,0	C	10	10,0	C	2	2,0	S	4	2,2	C	2	2,0	S	11	8,3	C	7	7,0	C	7	7,0	C	1	1,0	C	3	3,0	C	8	8,0	S	4	1,3	C	7	7,0	C	2	2,0	C	7	7,0
NC_030808.1	7873015	gene-ADAMTS5	G	A	N	.	.	N	.	.	A	2	0,2	N	.	.	N	.	.	N	.	.	A	3	0,3	A	6	0,6	N	.	.	N	.	.	N	.	.	N	.	.	N	.	.	A	5	0,5	A	2	0,2
NC_030808.1	7873226	gene-ADAMTS5	A	G	N	.	.	N	.	.	A	3	3,0	G	2	0,2	N	.	.	N	.	.	A	7	7,0	A	7	7,0	N	.	.	N	.	.	N	.	.	N	.	.	N	.	.	A	7	7,0	A	2	2,0
NC_030808.1	7873755	gene-ADAMTS5	T	C	C	4	0,4	C	2	0,2	C	3	0,3	Y	3	1,2	C	2	0,2	N	.	.	T	8	8,0	C	5	0,5	N	.	.	N	.	.	C	2	0,2	N	.	.	N	.	.	N	.	.	C	5	0,5
NC_030808.1	7873830	gene-ADAMTS5	A	G	G	2	0,2	G	2	0,2	N	.	.	G	2	0,2	N	.	.	N	.	.	G	8	0,8	G	4	0,4	N	.	.	N	.	.	G	2	0,2	N	.	.	N	.	.	G	2	0,2	G	5	0,5
NC_030808.1	7874134	gene-ADAMTS5	C	A	N	.	.	N	.	.	N	.	.	N	.	.	N	.	.	N	.	.	N	.	.	N	.	.	N	.	.	N	.	.	N	.	.	N	.	.	N	.	.	A	3	0,0	A	3	0,3
NC_030808.1	7874136	gene-ADAMTS5	A	C	N	.	.	N	.	.	N	.	.	N	.	.	N	.	.	N	.	.	N	.	.	N	.	.	N	.	.	N	.	.	N	.	.	N	.	.	N	.	.	C	3	0,3	C	3	0,3
NC_030808.1	7874307	gene-ADAMTS5	T	C	T	2	2,0	T	2	2,0	N	.	.	C	2	0,2	N	.	.	N	.	.	T	7	7,0	N	.	.	T	2	2,0	N	.	.	N	.	.	T	2	2,0	N	.	.	T	3	3,0	T	2	2,0
NC_030808.1	7875170	gene-ADAMTS5	C	A	C	13	13,0	C	22	22,0	C	7	7,0	N	.	.	C	2	2,0	M	22	5,17	C	20	20,0	C	16	16,0	N	.	.	N	.	.	N	.	.	M	6	3,3	C	7	7,0	M	15	13,2	C	11	11,0
NC_030808.1	7875412	gene-ADAMTS5	G	A	R	18	10,8	G	29	29,0	R	11	5,6	R	5	2,3	N	.	.	R	16	9,7	R	26	12,14	G	20	20,0	R	5	2,3	R	15	11,4	G	3	3,0	R	7	4,3	R	19	9,10	G	16	16,0	R	18	11,7
NC_030808.1	7875834	gene-ADAMTS5	G	A	N	.	.	A	2	0,2	N	.	.	N	.	.	N	.	.	N	.	.	N	.	.	N	.	.	N	.	.	N	.	.	N	.	.	N	.	.	N	.	.	N	.	.	N	.	.
NC_030808.1	7876609	gene-ADAMTS5	C	T	N	.	.	N	.	.	N	.	.	N	.	.	N	.	.	N	.	.	N	.	.	N	.	.	N	.	.	T	4	0,4	N	.	.	N	.	.	N	.	.	N	.	.	N	.	.
NC_030808.1	7876657	gene-ADAMTS5	T	C	N	.	.	N	.	.	N	.	.	N	.	.	N	.	.	N	.	.	N	.	.	N	.	.	N	.	.	Y	3	1,2	N	.	.	N	.	.	N	.	.	N	.	.	N	.	.
NC_030808.1	7974698	gene-ADAMTS1	A	G	N	.	.	A	4	4,0	A	7	7,0	R	30	18,12	A	10	10,0	A	2	2,0	A	9	9,0	N	.	.	A	7	7,0	N	.	.	A	12	12,0	A	11	11,0	N	.	.	A	7	7,0	A	14	14,0
NC_030808.1	7974853	gene-ADAMTS1	A	G	N	.	.	A	4	4,0	A	2	2,0	A	11	11,0	R	4	1,3	A	2	2,0	A	7	7,0	N	.	.	A	2	2,0	N	.	.	R	7	3,4	A	9	9,0	N	.	.	A	7	7,0	A	8	8,0
NC_030808.1	7974854	gene-ADAMTS1	A	C	N	.	.	A	4	4,0	A	2	2,0	A	11	11,0	M	4	1,3	A	2	2,0	A	7	7,0	N	.	.	A	2	2,0	N	.	.	M	7	3,4	A	9	9,0	N	.	.	A	7	7,0	A	8	8,0
NC_030808.1	7974975	gene-ADAMTS1	G	A	N	.	.	G	2	2,0	N	.	.	R	10	5,5	G	7	7,0	G	2	2,0	G	4	4,0	N	.	.	G	2	2,0	N	.	.	G	3	3,0	G	5	5,0	N	.	.	G	9	9,0	G	7	7,0
NC_030808.1	7975042	gene-ADAMTS1	T	C	N	.	.	T	2	2,0	N	.	.	T	13	13,0	Y	4	2,2	T	2	2,0	T	7	7,0	N	.	.	T	2	2,0	N	.	.	T	4	4,0	T	5	5,0	N	.	.	T	5	5,0	T	7	7,0
NC_030808.1	7975406	gene-ADAMTS1	G	C	N	.	.	G	7	7,0	G	2	2,0	G	18	18,0	S	3	1,2	G	2	2,0	G	7	7,0	N	.	.	G	7	7,0	N	.	.	S	7	4,3	G	11	11,0	N	.	.	G	11	11,0	G	8	8,0
NC_030808.1	7977537	gene-ADAMTS1	T	C	T	2	2,0	T	8	8,0	T	20	20,0	Y	41	20,21	Y	23	9,14	T	2	2,0	T	32	32,0	T	5	5,0	T	11	11,0	N	.	.	Y	26	11,15	T	30	30,0	N	.	.	T	23	23,0	T	29	29,0
NC_030808.1	7979798	gene-ADAMTS1	A	G	A	9	9,0	A	25	25,0	A	9	9,0	R	51	25,26	R	16	13,3	A	18	18,0	A	37	37,0	A	6	6,0	A	21	21,0	N	.	.	R	24	14,10	A	46	46,0	N	.	.	A	29	29,0	A	35	35,0
NC_030808.1	7980561	gene-ADAMTS1	T	C	T	2	2,0	N	.	.	N	.	.	N	.	.	N	.	.	N	.	.	N	.	.	N	.	.	N	.	.	N	.	.	C	2	0,2	N	.	.	N	.	.	N	.	.	N	.	.
NC_030808.1	7983521	gene-ADAMTS1	G	A	G	26	26,0	G	51	51,0	G	23	23,0	R	78	37,41	G	28	28,0	G	59	59,0	G	26	26,0	G	23	23,0	G	27	27,0	R	50	32,18	G	28	28,0	G	26	26,0	G	43	43,0	G	21	21,0	G	30	30,0
NC_030808.1	8275094	gene-CYYR1	G	T	K	5	3,2	G	7	7,0	G	3	3,0	G	29	29,0	G	8	8,0	G	2	2,0	G	22	22,0	G	7	7,0	G	9	9,0	G	2	2,0	G	7	7,0	G	7	7,0	G	4	4,0	G	7	7,0	G	20	20,0
NC_030808.1	8278437	gene-CYYR1	C	G	G	1	0,1	N	.	.	N	.	.	N	.	.	N	.	.	N	.	.	N	.	.	N	.	.	N	.	.	N	.	.	N	.	.	N	.	.	N	.	.	N	.	.	N	.	.
NC_030808.1	8282311	gene-CYYR1	G	A	N	.	.	G	2	2,0	N	.	.	G	2	2,0	A	2	0,2	R	3	1,2	G	3	3,0	N	.	.	N	.	.	G	2	2,0	N	.	.	A	2	0,2	N	.	.	G	2	2,0	N	.	.
NC_030808.1	8282342	gene-CYYR1	C	T	N	.	.	N	.	.	N	.	.	C	2	2,0	T	2	0,2	Y	3	1,2	Y	3	1,2	N	.	.	N	.	.	C	2	2,0	N	.	.	N	.	.	N	.	.	T	2	0,2	T	2	0,2
NC_030808.1	8282726	gene-CYYR1	A	G	A	1	1,0	A	3	3,0	N	.	.	A	1	1,0	N	.	.	N	.	.	A	2	2,0	A	2	2,0	N	.	.	N	.	.	N	.	.	N	.	.	A	2	2,0	N	.	.	N	.	.
NC_030808.1	8282871	gene-CYYR1	A	G	A	2	2,0	A	2	2,0	N	.	.	A	2	2,0	N	.	.	A	2	2,0	A	9	9,0	A	2	2,0	N	.	.	A	7	7,0	N	.	.	N	.	.	A	2	2,0	A	2	2,0	A	2	2,0
NC_030808.1	8282972	gene-CYYR1	G	A	R	3	1,2	A	2	0,2	N	.	.	G	2	2,0	N	.	.	G	4	4,0	R	7	2,5	N	.	.	N	.	.	G	9	9,0	N	.	.	N	.	.	R	7	6,1	N	.	.	R	8	5,3
NC_030808.1	8293120	gene-CYYR1	C	T	T	2	0,2	N	.	.	N	.	.	N	.	.	N	.	.	N	.	.	N	.	.	N	.	.	N	.	.	N	.	.	N	.	.	N	.	.	N	.	.	N	.	.	N	.	.
NC_030808.1	8293846	gene-CYYR1	A	G	N	.	.	A	2	2,0	N	.	.	G	3	0,3	N	.	.	N	.	.	N	.	.	N	.	.	N	.	.	N	.	.	N	.	.	N	.	.	N	.	.	N	.	.	N	.	.
NC_030808.1	8293951	gene-CYYR1	A	G	N	.	.	N	.	.	N	.	.	N	.	.	N	.	.	G	3	0,3	N	.	.	N	.	.	N	.	.	N	.	.	N	.	.	N	.	.	N	.	.	N	.	.	G	4	0,4
NC_030808.1	8293991	gene-CYYR1	A	G	N	.	.	N	.	.	N	.	.	N	.	.	N	.	.	A	2	2,0	N	.	.	N	.	.	N	.	.	A	2	2,0	N	.	.	N	.	.	N	.	.	N	.	.	G	4	0,4
NC_030808.1	8294004	gene-CYYR1	A	G	N	.	.	N	.	.	N	.	.	N	.	.	N	.	.	G	2	0,2	N	.	.	N	.	.	N	.	.	A	2	2,0	N	.	.	N	.	.	N	.	.	N	.	.	A	3	3,0
NC_030808.1	8294027	gene-CYYR1	A	G	N	.	.	N	.	.	N	.	.	N	.	.	N	.	.	G	2	0,2	N	.	.	N	.	.	N	.	.	G	2	0,2	N	.	.	N	.	.	N	.	.	N	.	.	N	.	.
NC_030808.1	8311032	gene-CYYR1	C	A	N	.	.	N	.	.	N	.	.	N	.	.	A	2	0,2	N	.	.	N	.	.	N	.	.	N	.	.	N	.	.	N	.	.	N	.	.	N	.	.	N	.	.	N	.	.
NC_030808.1	8312679	gene-CYYR1	A	G	N	.	.	N	.	.	N	.	.	G	3	0,3	N	.	.	N	.	.	N	.	.	N	.	.	N	.	.	N	.	.	N	.	.	N	.	.	N	.	.	N	.	.	N	.	.
NC_030808.1	8323227	gene-CYYR1	C	T	N	.	.	N	.	.	N	.	.	N	.	.	N	.	.	N	.	.	N	.	.	N	.	.	N	.	.	N	.	.	N	.	.	N	.	.	N	.	.	N	.	.	T	2	0,2
NC_030808.1	8335284	gene-CYYR1	T	C	N	.	.	T	2	2,0	N	.	.	N	.	.	N	.	.	N	.	.	Y	4	1,3	N	.	.	N	.	.	N	.	.	N	.	.	N	.	.	N	.	.	T	2	2,0	N	.	.
NC_030808.1	8335393	gene-CYYR1	G	A	N	.	.	N	.	.	N	.	.	N	.	.	N	.	.	N	.	.	A	2	0,2	N	.	.	N	.	.	N	.	.	N	.	.	N	.	.	N	.	.	N	.	.	N	.	.
NC_030808.1	8335551	gene-CYYR1	A	G	N	.	.	N	.	.	N	.	.	N	.	.	N	.	.	N	.	.	N	.	.	N	.	.	N	.	.	N	.	.	N	.	.	N	.	.	N	.	.	N	.	.	R	4	2,2
NC_030808.1	8335553	gene-CYYR1	A	G	N	.	.	N	.	.	N	.	.	N	.	.	N	.	.	N	.	.	N	.	.	N	.	.	N	.	.	N	.	.	N	.	.	N	.	.	N	.	.	N	.	.	R	4	2,2
NC_030808.1	8386801	gene-CYYR1	A	G	N	.	.	N	.	.	N	.	.	N	.	.	N	.	.	N	.	.	G	3	0,3	N	.	.	N	.	.	N	.	.	N	.	.	N	.	.	N	.	.	N	.	.	N	.	.
NC_030808.1	8389878	gene-CYYR1	C	T	C	9	9,0	C	7	7,0	C	7	7,0	C	34	34,0	Y	9	3,6	C	7	7,0	C	57	57,0	C	16	16,0	C	3	3,0	N	.	.	Y	18	8,10	C	23	23,0	N	.	.	C	21	21,0	C	24	24,0
NC_030808.1	8390194	gene-CYYR1	T	C	T	14	14,0	T	11	11,0	T	2	2,0	T	34	34,0	T	7	7,0	Y	9	7,2	T	57	57,0	T	25	25,0	T	8	8,0	N	.	.	T	10	10,0	Y	30	14,16	N	.	.	T	28	28,0	T	23	23,0
NC_030808.1	8390286	gene-CYYR1	C	T	C	28	28,0	C	8	8,0	C	2	2,0	C	34	34,0	Y	8	3,5	C	4	4,0	C	57	57,0	C	28	28,0	C	8	8,0	N	.	.	Y	5	3,2	C	30	30,0	N	.	.	C	28	28,0	C	23	23,0
NC_030808.1	8390316	gene-CYYR1	C	T	C	28	28,0	C	8	8,0	C	1	1,0	C	34	34,0	Y	10	4,6	C	4	4,0	C	57	57,0	C	28	28,0	C	8	8,0	N	.	.	C	4	4,0	C	28	28,0	N	.	.	C	28	28,0	C	23	23,0
NC_030808.1	8390462	gene-CYYR1	C	T	C	23	23,0	C	8	8,0	C	2	2,0	C	34	34,0	C	3	3,0	Y	13	7,6	C	57	57,0	C	30	30,0	Y	7	4,3	N	.	.	C	7	7,0	Y	22	16,6	N	.	.	C	23	23,0	Y	51	23,28
NC_030808.1	8390487	gene-CYYR1	G	A	G	20	20,0	G	8	8,0	G	1	1,0	R	60	31,29	G	3	3,0	G	13	13,0	G	57	57,0	G	30	30,0	G	6	6,0	N	.	.	G	7	7,0	G	17	17,0	N	.	.	G	23	23,0	G	48	48,0
NC_030808.1	8390586	gene-CYYR1	C	T	C	20	20,0	C	8	8,0	C	2	2,0	C	51	51,0	Y	6	1,5	Y	16	9,7	C	57	57,0	C	30	30,0	C	6	6,0	N	.	.	Y	11	5,6	Y	27	5,22	N	.	.	C	20	20,0	C	48	48,0
NC_030808.1	8390673	gene-CYYR1	T	C	Y	21	16,5	T	8	8,0	T	7	7,0	Y	71	39,32	C	7	0,7	Y	8	5,3	Y	88	52,36	T	27	27,0	T	9	9,0	N	.	.	C	9	0,9	Y	27	8,19	N	.	.	T	21	21,0	T	48	48,0
NC_030808.1	8390688	gene-CYYR1	C	T	C	21	21,0	C	8	8,0	C	7	7,0	C	74	74,0	C	6	6,0	C	8	8,0	C	78	78,0	C	31	31,0	C	8	8,0	N	.	.	Y	11	6,5	C	22	22,0	N	.	.	C	22	22,0	C	48	48,0
NC_030808.1	8390788	gene-CYYR1	A	G	A	22	22,0	A	13	13,0	A	11	11,0	A	74	74,0	R	8	6,2	A	12	12,0	A	78	78,0	A	31	31,0	A	10	10,0	N	.	.	R	13	6,7	A	22	22,0	A	2	2,0	A	30	30,0	A	48	48,0
NC_030808.1	8390983	gene-CYYR1	T	C	T	33	33,0	T	12	12,0	T	9	9,0	T	74	74,0	Y	5	3,2	T	17	17,0	T	78	78,0	T	31	31,0	T	8	8,0	N	.	.	Y	11	1,10	T	25	25,0	T	2	2,0	T	30	30,0	T	49	49,0
NC_030808.1	8391019	gene-CYYR1	T	C	T	33	33,0	T	16	16,0	T	9	9,0	T	74	74,0	C	8	0,8	Y	20	8,12	T	78	78,0	T	31	31,0	T	8	8,0	T	3	3,0	C	12	0,12	Y	31	17,14	N	.	.	T	30	30,0	T	49	49,0
NC_030808.1	8391124	gene-CYYR1	T	A	T	33	33,0	T	23	23,0	T	10	10,0	T	74	74,0	W	14	6,8	T	33	33,0	T	78	78,0	T	40	40,0	T	8	8,0	T	8	8,0	W	14	6,8	T	39	39,0	T	7	7,0	T	30	30,0	T	56	56,0
NC_030808.1	8391250	gene-CYYR1	G	A	G	33	33,0	G	32	32,0	G	8	8,0	G	74	74,0	R	11	6,5	G	29	29,0	G	78	78,0	G	40	40,0	G	14	14,0	G	10	10,0	R	23	13,10	G	39	39,0	G	10	10,0	G	36	36,0	G	56	56,0
NC_030808.1	8391453	gene-CYYR1	A	G	A	33	33,0	A	25	25,0	A	7	7,0	A	74	74,0	R	6	4,2	A	30	30,0	A	78	78,0	A	40	40,0	A	12	12,0	A	4	4,0	R	19	14,5	A	33	33,0	A	7	7,0	A	34	34,0	A	56	56,0
NC_030808.1	8391513	gene-CYYR1	G	A	G	33	33,0	G	25	25,0	G	7	7,0	G	74	74,0	R	9	6,3	G	30	30,0	G	78	78,0	G	40	40,0	G	12	12,0	G	5	5,0	R	13	9,4	G	33	33,0	G	7	7,0	G	34	34,0	G	56	56,0
NC_030808.1	8391829	gene-CYYR1	A	G	G	87	0,87	G	55	0,55	R	17	10,7	R	103	57,46	A	16	16,0	A	30	30,0	G	145	0,145	G	74	0,74	R	12	9,3	R	13	6,7	A	11	11,0	A	33	33,0	G	32	0,32	G	41	0,41	R	94	41,53
NC_030808.1	8391899	gene-CYYR1	A	G	A	24	24,0	A	52	52,0	A	9	9,0	A	34	34,0	R	19	13,6	A	30	30,0	A	31	31,0	A	22	22,0	A	12	12,0	A	10	10,0	R	17	5,12	A	33	33,0	A	32	32,0	A	34	34,0	A	85	85,0
NC_030808.1	8392059	gene-CYYR1	T	C	T	24	24,0	T	52	52,0	Y	4	2,2	T	34	34,0	T	11	11,0	Y	99	46,53	T	31	31,0	T	22	22,0	Y	14	9,5	T	34	34,0	T	17	17,0	Y	37	19,18	T	32	32,0	T	34	34,0	Y	89	53,36
NC_030808.1	8392444	gene-CYYR1	T	C	C	12	0,12	C	10	0,10	N	.	.	C	7	0,7	C	2	0,2	C	18	0,18	C	18	0,18	C	8	0,8	N	.	.	C	16	0,16	C	2	0,2	C	2	0,2	C	24	0,24	C	8	0,8	C	13	0,13
NC_030808.1	8395802	gene-CYYR1	A	C	N	.	.	N	.	.	N	.	.	N	.	.	N	.	.	N	.	.	C	2	0,2	N	.	.	N	.	.	N	.	.	N	.	.	N	.	.	N	.	.	N	.	.	N	.	.
NC_030808.1	8395900	gene-CYYR1	T	G	N	.	.	N	.	.	N	.	.	N	.	.	N	.	.	N	.	.	K	3	1,2	N	.	.	N	.	.	N	.	.	N	.	.	N	.	.	N	.	.	N	.	.	N	.	.
NC_030808.1	8395964	gene-CYYR1	A	T	N	.	.	N	.	.	N	.	.	N	.	.	N	.	.	N	.	.	T	3	0,3	N	.	.	N	.	.	N	.	.	N	.	.	N	.	.	N	.	.	N	.	.	N	.	.
NC_030808.1	8396064	gene-CYYR1	C	T	N	.	.	N	.	.	N	.	.	N	.	.	N	.	.	N	.	.	N	.	.	T	2	0,2	N	.	.	N	.	.	N	.	.	N	.	.	N	.	.	N	.	.	N	.	.
NC_030808.1	8396337	gene-CYYR1	G	A	N	.	.	N	.	.	N	.	.	N	.	.	N	.	.	N	.	.	N	.	.	N	.	.	N	.	.	A	2	0,2	N	.	.	N	.	.	N	.	.	N	.	.	N	.	.
NC_030808.1	8396413	gene-CYYR1	C	T	N	.	.	N	.	.	N	.	.	N	.	.	N	.	.	N	.	.	N	.	.	N	.	.	N	.	.	T	2	0,2	N	.	.	N	.	.	N	.	.	N	.	.	N	.	.
NC_030808.1	8396414	gene-CYYR1	T	C	N	.	.	N	.	.	N	.	.	N	.	.	N	.	.	N	.	.	N	.	.	N	.	.	N	.	.	C	2	0,2	N	.	.	N	.	.	N	.	.	N	.	.	N	.	.
NC_030808.1	8396769	gene-CYYR1	T	C	N	.	.	N	.	.	N	.	.	N	.	.	N	.	.	N	.	.	N	.	.	N	.	.	N	.	.	C	2	0,2	N	.	.	N	.	.	N	.	.	N	.	.	N	.	.
NC_030808.1	8398344	gene-CYYR1	T	C	N	.	.	N	.	.	N	.	.	N	.	.	N	.	.	N	.	.	T	2	2,0	N	.	.	N	.	.	N	.	.	N	.	.	N	.	.	N	.	.	N	.	.	N	.	.
NC_030808.1	8403633	Intergenic	A	T	N	.	.	N	.	.	N	.	.	N	.	.	N	.	.	N	.	.	A	2	2,0	N	.	.	N	.	.	N	.	.	N	.	.	N	.	.	A	3	3,0	N	.	.	T	2	0,2
NC_030808.1	8403716	Intergenic	T	C	N	.	.	N	.	.	N	.	.	N	.	.	N	.	.	N	.	.	T	1	1,0	N	.	.	N	.	.	N	.	.	N	.	.	N	.	.	N	.	.	N	.	.	C	2	0,2
NC_030808.1	8420831	Intergenic	G	A	A	4	0,4	N	.	.	N	.	.	A	3	0,3	N	.	.	A	4	0,4	N	.	.	N	.	.	N	.	.	A	2	0,2	N	.	.	N	.	.	N	.	.	N	.	.	N	.	.
NC_030808.1	8621290	Intergenic	G	A	N	.	.	N	.	.	N	.	.	N	.	.	N	.	.	N	.	.	A	2	0,2	N	.	.	N	.	.	N	.	.	N	.	.	N	.	.	N	.	.	N	.	.	N	.	.
NC_030808.1	8622318	Intergenic	G	A	N	.	.	N	.	.	N	.	.	N	.	.	N	.	.	N	.	.	N	.	.	N	.	.	N	.	.	N	.	.	N	.	.	N	.	.	N	.	.	N	.	.	A	2	0,2
NC_030808.1	8625831	Intergenic	T	C	N	.	.	C	2	0,2	N	.	.	N	.	.	N	.	.	N	.	.	N	.	.	N	.	.	N	.	.	N	.	.	N	.	.	N	.	.	N	.	.	N	.	.	N	.	.
NC_030808.1	8625891	Intergenic	C	T	N	.	.	T	2	0,2	N	.	.	N	.	.	N	.	.	N	.	.	N	.	.	N	.	.	N	.	.	N	.	.	N	.	.	N	.	.	N	.	.	N	.	.	N	.	.
NC_030808.1	8625892	Intergenic	T	G	N	.	.	G	2	0,2	N	.	.	N	.	.	N	.	.	N	.	.	N	.	.	N	.	.	N	.	.	N	.	.	N	.	.	N	.	.	N	.	.	N	.	.	N	.	.
NC_030808.1	8625947	Intergenic	A	G	N	.	.	N	.	.	N	.	.	N	.	.	N	.	.	N	.	.	G	2	0,2	N	.	.	N	.	.	N	.	.	N	.	.	N	.	.	N	.	.	N	.	.	N	.	.
NC_030808.1	8626116	Intergenic	A	T	N	.	.	N	.	.	N	.	.	N	.	.	N	.	.	N	.	.	T	3	0,3	N	.	.	N	.	.	N	.	.	N	.	.	N	.	.	N	.	.	N	.	.	N	.	.
NC_030808.1	8639599	gene-APP	T	C	N	.	.	N	.	.	N	.	.	N	.	.	N	.	.	N	.	.	C	2	0,2	N	.	.	N	.	.	N	.	.	N	.	.	N	.	.	N	.	.	N	.	.	N	.	.
NC_030808.1	8709624	gene-APP	T	C	C	14	0,14	Y	26	14,12	C	18	0,18	Y	103	56,47	C	26	0,26	C	15	0,15	C	220	1,217	Y	14	9,5	C	29	1,28	N	.	.	C	23	0,23	C	70	0,70	N	.	.	Y	83	36,47	C	97	0,97
NC_030808.1	8709675	gene-APP	A	G	A	12	12,0	R	23	13,10	A	17	17,0	R	115	61,54	R	31	17,14	R	17	7,10	A	224	224,0	R	19	11,8	A	32	32,0	N	.	.	R	33	17,16	R	72	38,34	N	.	.	R	85	37,48	A	82	82,0
NC_030808.1	8739419	gene-APP	A	T	A	31	31,0	A	26	26,0	A	25	25,0	A	124	124,0	A	21	21,0	A	22	22,0	A	242	242,0	A	27	27,0	A	31	31,0	W	3	1,2	A	38	38,0	A	72	72,0	N	.	.	A	100	100,0	A	75	75,0
NC_030808.1	8739435	gene-APP	C	T	C	31	31,0	C	26	26,0	C	26	26,0	Y	135	75,60	C	21	21,0	C	22	22,0	C	242	242,0	C	27	27,0	C	31	31,0	C	3	3,0	C	38	38,0	C	72	72,0	N	.	.	C	100	100,0	C	75	75,0
NC_030808.1	8772462	gene-APP	T	G	G	2	0,2	N	.	.	N	.	.	N	.	.	N	.	.	N	.	.	N	.	.	N	.	.	N	.	.	N	.	.	N	.	.	N	.	.	N	.	.	N	.	.	N	.	.
NC_030808.1	8814085	gene-APP	C	T	Y	41	23,18	Y	47	22,25	Y	53	29,24	T	189	0,189	Y	45	27,18	C	30	30,0	Y	317	159,158	Y	46	28,18	Y	49	26,23	T	3	0,3	Y	50	18,32	C	101	101,0	C	4	4,0	Y	142	80,62	Y	122	70,52
NC_030808.1	8859396	gene-APP	T	C	C	133	0,133	Y	115	65,50	C	67	0,67	C	246	0,246	C	59	0,59	C	78	0,78	C	506	1,505	Y	88	44,44	C	82	0,82	C	2	0,2	C	72	0,72	C	133	0,133	C	8	0,8	Y	194	101,93	C	214	0,214
NC_030808.1	8859432	gene-APP	C	T	N	.	.	Y	115	65,50	N	.	.	T	261	1,260	T	56	0,56	T	68	0,68	N	.	.	Y	84	44,40	T	85	0,85	T	5	0,5	T	62	0,62	N	.	.	T	13	0,13	Y	197	112,85	T	218	0,218
NC_030808.1	8886546	gene-APP	C	T	C	161	161,0	Y	108	54,54	C	83	83,0	C	244	244,0	C	58	58,0	C	81	81,0	C	240	240,0	Y	91	50,41	C	81	81,0	C	3	3,0	C	63	63,0	C	145	145,0	C	15	15,0	Y	226	109,117	C	225	225,0
NC_030808.1	8922917	gene-APP	G	A	R	184	94,90	G	119	119,0	G	78	78,0	R	244	136,108	G	64	64,0	G	90	90,0	R	262	136,126	G	107	107,0	G	87	87,0	G	8	8,0	G	70	70,0	G	141	141,0	R	23	12,11	G	242	242,0	G	228	228,0
NC_030808.1	8931310	gene-APP	A	C	N	.	.	N	.	.	N	.	.	N	.	.	N	.	.	N	.	.	C	2	0,2	N	.	.	N	.	.	N	.	.	N	.	.	N	.	.	N	.	.	N	.	.	N	.	.
NC_030808.1	8933441	gene-APP	A	G	N	.	.	N	.	.	N	.	.	N	.	.	N	.	.	N	.	.	G	2	0,2	N	.	.	N	.	.	N	.	.	N	.	.	N	.	.	N	.	.	N	.	.	N	.	.
NC_030808.1	8934728	gene-APP	G	A	N	.	.	N	.	.	N	.	.	N	.	.	N	.	.	N	.	.	A	2	0,2	N	.	.	N	.	.	N	.	.	N	.	.	N	.	.	N	.	.	N	.	.	N	.	.
NC_030808.1	8935172	gene-APP	A	G	N	.	.	N	.	.	N	.	.	N	.	.	N	.	.	N	.	.	G	2	0,2	N	.	.	N	.	.	N	.	.	N	.	.	N	.	.	N	.	.	N	.	.	N	.	.
NC_030808.1	8935191	gene-APP	T	G	N	.	.	N	.	.	N	.	.	N	.	.	N	.	.	N	.	.	G	2	0,2	N	.	.	N	.	.	N	.	.	N	.	.	N	.	.	N	.	.	N	.	.	N	.	.
NC_030808.1	8938429	gene-APP	G	C	C	2	0,2	N	.	.	N	.	.	N	.	.	N	.	.	N	.	.	N	.	.	N	.	.	N	.	.	N	.	.	N	.	.	N	.	.	N	.	.	N	.	.	N	.	.
NC_030808.1	8939016	gene-APP	C	T	T	225	0,225	Y	153	73,80	Y	91	49,42	T	308	0,308	T	72	1,71	Y	124	74,50	N	.	.	Y	183	82,101	Y	95	51,44	T	17	0,17	T	65	1,64	Y	170	98,72	T	31	0,31	Y	246	117,129	Y	241	119,122
NC_030808.1	8942474	gene-APP	A	G	R	270	146,124	G	193	0,193	G	109	0,109	R	312	169,143	G	77	0,77	G	159	0,159	R	592	301,291	G	188	0,188	G	104	0,104	R	23	8,15	G	64	0,64	G	179	0,179	R	57	34,23	G	260	0,260	G	271	1,270
NC_030808.1	8954666	gene-APP	T	C	T	210	210,0	T	186	186,0	T	107	107,0	T	253	253,0	Y	100	55,45	T	149	149,0	T	268	268,0	T	195	195,0	T	139	139,0	T	52	52,0	Y	104	62,42	T	203	203,0	T	118	118,0	T	182	182,0	T	179	179,0
NC_030808.1	8954770	gene-APP	A	C	A	210	210,0	A	186	186,0	A	107	107,0	M	368	194,174	A	101	101,0	A	149	149,0	A	268	268,0	A	195	195,0	A	139	139,0	M	113	50,63	A	106	106,0	A	203	203,0	A	118	118,0	A	182	182,0	A	179	179,0
NC_030808.1	8955590	gene-APP	G	A	G	7	7,0	R	30	17,13	G	3	3,0	R	12	7,5	G	2	2,0	G	21	21,0	G	29	29,0	R	13	9,4	G	4	4,0	R	23	12,11	G	4	4,0	G	5	5,0	G	30	30,0	R	12	7,5	G	18	18,0
NC_030808.1	8957987	gene-APP	A	T	N	.	.	N	.	.	N	.	.	N	.	.	N	.	.	N	.	.	N	.	.	N	.	.	N	.	.	N	.	.	N	.	.	N	.	.	N	.	.	T	2	0,2	N	.	.
NC_030808.1	9059389	gene-GABPA	T	C	N	.	.	N	.	.	N	.	.	N	.	.	N	.	.	N	.	.	N	.	.	N	.	.	N	.	.	N	.	.	N	.	.	N	.	.	C	2	0,2	N	.	.	N	.	.
NC_030808.1	9059691	gene-GABPA	G	A	N	.	.	N	.	.	N	.	.	N	.	.	N	.	.	N	.	.	A	2	0,2	N	.	.	N	.	.	N	.	.	N	.	.	N	.	.	N	.	.	N	.	.	N	.	.
NC_030808.1	9059757	gene-GABPA	C	T	N	.	.	N	.	.	N	.	.	N	.	.	N	.	.	N	.	.	T	2	0,2	N	.	.	N	.	.	N	.	.	N	.	.	N	.	.	N	.	.	N	.	.	N	.	.
NC_030808.1	9062077	gene-GABPA	C	T	N	.	.	N	.	.	N	.	.	N	.	.	N	.	.	T	2	0,2	N	.	.	N	.	.	N	.	.	N	.	.	N	.	.	N	.	.	N	.	.	N	.	.	N	.	.
NC_030808.1	9062191	gene-GABPA	C	T	N	.	.	N	.	.	N	.	.	N	.	.	N	.	.	N	.	.	T	3	0,3	N	.	.	N	.	.	N	.	.	N	.	.	N	.	.	N	.	.	N	.	.	N	.	.
NC_030808.1	9062506	gene-GABPA	T	C	C	52	0,52	T	32	32,0	C	6	0,6	C	26	0,26	Y	5	1,4	C	31	0,31	C	36	0,36	T	21	21,0	C	3	0,3	C	33	0,33	Y	6	4,2	C	6	0,6	C	37	0,37	T	21	21,0	C	30	0,30
NC_030808.1	9062806	gene-GABPA	T	A	A	64	0,64	T	23	23,0	A	7	0,7	A	25	0,25	N	.	.	A	15	0,15	A	42	0,42	T	21	21,0	A	3	0,3	A	12	0,12	N	.	.	A	8	0,8	A	14	0,14	T	17	17,0	A	36	0,36
NC_030808.1	9062945	gene-GABPA	C	A	A	69	0,69	C	23	23,0	A	8	0,8	A	25	0,25	C	2	2,0	A	8	0,8	A	22	0,22	C	25	25,0	A	2	0,2	A	3	0,3	C	3	3,0	A	6	0,6	A	7	0,7	C	18	18,0	A	35	0,35
NC_030808.1	9063053	gene-GABPA	A	C	M	51	30,21	A	23	23,0	M	5	3,2	M	23	9,14	A	2	2,0	M	8	4,4	M	15	5,10	A	22	22,0	A	4	4,0	M	3	1,2	N	.	.	M	5	3,2	M	6	3,3	A	8	8,0	M	23	13,10
NC_030808.1	9063082	gene-GABPA	C	T	T	51	0,51	C	25	25,0	T	6	0,6	T	23	0,23	C	2	2,0	T	8	0,8	T	18	0,18	C	22	22,0	T	2	0,2	T	2	0,2	T	2	0,2	T	4	0,4	T	6	0,6	C	8	8,0	T	20	0,20
NC_030808.1	9063206	gene-GABPA	G	T	K	38	19,19	G	21	21,0	K	5	2,3	K	15	7,8	G	2	2,0	K	11	5,6	K	22	12,10	G	28	28,0	N	.	.	N	.	.	N	.	.	K	13	2,11	G	4	4,0	G	8	8,0	K	22	11,11
NC_030808.1	9063473	gene-GABPA	T	C	Y	34	20,14	T	5	5,0	Y	6	4,2	Y	28	14,14	Y	3	1,2	Y	9	6,3	Y	16	13,3	T	24	24,0	T	2	2,0	N	.	.	N	.	.	Y	8	3,5	N	.	.	T	8	8,0	Y	21	9,12
NC_030808.1	9064038	gene-GABPA	A	G	A	22	22,0	G	6	0,6	A	2	2,0	A	21	21,0	A	3	3,0	A	2	2,0	A	24	24,0	G	8	0,8	N	.	.	N	.	.	R	4	1,3	A	2	2,0	N	.	.	G	9	0,9	A	20	20,0
NC_030808.1	9064133	gene-GABPA	G	A	A	12	0,12	G	4	4,0	A	2	0,2	A	15	0,15	G	1	1,0	A	3	0,3	A	19	0,19	G	8	8,0	N	.	.	N	.	.	R	4	2,2	A	2	0,2	N	.	.	G	7	7,0	A	11	0,11
NC_030808.1	9064380	gene-GABPA	T	C	C	11	0,11	N	.	.	C	2	0,2	C	4	0,4	N	.	.	N	.	.	C	3	0,3	T	10	10,0	N	.	.	N	.	.	N	.	.	N	.	.	N	.	.	T	3	3,0	C	4	0,4
NC_030808.1	9064647	gene-GABPA	T	A	W	14	9,5	T	2	2,0	T	3	3,0	W	12	8,4	T	2	2,0	N	.	.	W	14	9,5	T	8	8,0	T	3	3,0	N	.	.	N	.	.	W	5	1,4	N	.	.	T	3	3,0	W	7	5,2
NC_030808.1	9065262	gene-GABPA	G	A	A	6	0,6	A	8	0,8	A	8	0,8	A	18	0,18	N	.	.	A	13	0,13	A	14	0,14	A	11	0,11	N	.	.	A	8	0,8	N	.	.	A	4	0,4	A	6	0,6	A	4	0,4	A	16	1,15
NC_030808.1	9072594	gene-GABPA	T	C	N	.	.	N	.	.	N	.	.	N	.	.	N	.	.	N	.	.	N	.	.	N	.	.	N	.	.	N	.	.	N	.	.	N	.	.	N	.	.	C	2	0,2	N	.	.
NC_030808.1	9073491	gene-GABPA	A	G	G	19	0,19	A	11	11,0	G	11	0,11	G	20	0,20	N	.	.	G	10	0,10	G	40	0,40	A	12	12,0	G	10	0,10	G	2	0,2	R	5	2,3	G	9	0,9	G	3	0,3	A	7	7,0	G	13	0,13
NC_030808.1	9073602	gene-GABPA	A	G	N	.	.	G	11	0,11	N	.	.	N	.	.	N	.	.	N	.	.	N	.	.	G	12	0,12	N	.	.	N	.	.	R	6	3,3	N	.	.	N	.	.	G	7	0,7	N	.	.
NC_030808.1	9077119	gene-GABPA	C	T	T	10	0,10	T	11	0,11	T	3	0,3	T	9	0,9	N	.	.	T	8	0,8	T	30	0,30	T	15	0,15	T	12	0,12	N	.	.	T	7	0,7	T	5	0,5	T	2	0,2	T	8	0,8	T	5	0,5
NC_030808.1	9098721	gene-GABPA	C	T	N	.	.	N	.	.	N	.	.	C	6	6,0	N	.	.	N	.	.	C	3	3,0	T	4	0,4	N	.	.	N	.	.	N	.	.	C	2	2,0	N	.	.	T	2	0,2	C	2	2,0
NC_030808.1	9098740	gene-GABPA	T	C	N	.	.	N	.	.	N	.	.	Y	6	3,3	N	.	.	N	.	.	Y	6	2,4	C	3	0,3	N	.	.	N	.	.	N	.	.	N	.	.	N	.	.	C	3	0,3	C	2	0,2
NC_030808.1	9098762	gene-GABPA	T	C	N	.	.	T	2	2,0	N	.	.	T	5	5,0	N	.	.	N	.	.	T	3	3,0	T	5	5,0	N	.	.	N	.	.	N	.	.	N	.	.	N	.	.	T	2	2,0	C	2	0,2
NC_030808.1	9100937	gene-ATP5J	C	T	N	.	.	T	3	0,3	N	.	.	N	.	.	N	.	.	N	.	.	C	2	2,0	N	.	.	N	.	.	N	.	.	N	.	.	N	.	.	N	.	.	N	.	.	N	.	.
NC_030808.1	9102885	gene-GABPA	A	G	N	.	.	A	2	2,0	N	.	.	N	.	.	N	.	.	N	.	.	N	.	.	N	.	.	N	.	.	N	.	.	N	.	.	N	.	.	N	.	.	N	.	.	N	.	.
NC_030808.1	9102886	gene-GABPA	C	A	N	.	.	C	2	2,0	N	.	.	N	.	.	N	.	.	N	.	.	N	.	.	N	.	.	N	.	.	N	.	.	N	.	.	N	.	.	N	.	.	N	.	.	N	.	.
NC_030808.1	9106613	gene-ATP5J	T	G	G	265	0,265	G	236	0,236	G	267	0,267	G	253	0,253	G	95	0,95	G	241	0,241	G	177	0,177	G	239	4,235	G	274	0,274	G	238	0,238	G	193	0,193	G	270	0,270	G	244	0,244	G	264	0,264	G	270	0,270
NC_030808.1	9108579	gene-ATP5J	T	C	C	3	0,3	N	.	.	N	.	.	N	.	.	N	.	.	N	.	.	N	.	.	N	.	.	N	.	.	N	.	.	N	.	.	N	.	.	N	.	.	N	.	.	N	.	.
NC_030808.1	9109308	gene-ATP5J	C	T	N	.	.	N	.	.	N	.	.	N	.	.	N	.	.	N	.	.	C	2	2,0	N	.	.	N	.	.	N	.	.	N	.	.	N	.	.	T	2	0,2	N	.	.	N	.	.
NC_030808.1	9110135	gene-ATP5J	T	C	Y	5	2,3	N	.	.	N	.	.	N	.	.	N	.	.	N	.	.	N	.	.	N	.	.	N	.	.	N	.	.	N	.	.	N	.	.	N	.	.	N	.	.	N	.	.
NC_030808.1	9110388	gene-ATP5J	A	G	R	143	77,66	G	193	1,192	R	62	35,27	R	146	78,68	R	39	19,20	R	170	86,84	R	261	147,114	G	198	1,197	R	65	41,24	R	360	186,174	R	57	38,19	R	82	46,36	R	252	136,116	G	122	0,122	R	98	61,37
NC_030808.1	9111008	gene-ATP5J	A	G	N	.	.	N	.	.	N	.	.	N	.	.	N	.	.	N	.	.	N	.	.	N	.	.	N	.	.	N	.	.	N	.	.	N	.	.	N	.	.	N	.	.	N	.	.
NC_030808.1	9111543	gene-ATP5J	C	A	N	.	.	N	.	.	N	.	.	N	.	.	N	.	.	N	.	.	N	.	.	N	.	.	N	.	.	N	.	.	N	.	.	N	.	.	N	.	.	N	.	.	N	.	.
NC_030808.1	9116138	gene-JAM2	A	G	G	2	0,2	N	.	.	N	.	.	N	.	.	N	.	.	N	.	.	A	2	2,0	N	.	.	N	.	.	N	.	.	N	.	.	N	.	.	R	5	2,3	N	.	.	G	2	0,2
NC_030808.1	9116463	gene-JAM2	A	G	R	22	13,9	A	7	7,0	N	.	.	R	10	1,9	N	.	.	R	11	5,6	R	21	12,9	A	7	7,0	R	5	2,3	R	12	9,3	N	.	.	G	2	0,2	R	15	10,5	A	2	2,0	R	12	7,5
NC_030808.1	9117228	gene-JAM2	C	T	Y	12	5,7	C	9	9,0	C	3	3,0	Y	13	9,4	C	2	2,0	T	4	0,4	Y	38	15,23	C	8	8,0	N	.	.	C	1	1,0	N	.	.	Y	6	5,1	C	4	4,0	C	7	7,0	Y	13	10,3
NC_030808.1	9117676	gene-JAM2	G	A	R	9	7,2	G	3	3,0	N	.	.	R	6	4,2	A	2	0,2	G	6	6,0	R	22	8,14	G	2	2,0	N	.	.	N	.	.	N	.	.	A	3	0,3	N	.	.	G	9	9,0	R	9	5,4
NC_030808.1	9118203	gene-JAM2	T	G	T	3	3,0	N	.	.	N	.	.	G	5	0,5	N	.	.	N	.	.	K	8	6,2	G	2	0,2	N	.	.	N	.	.	N	.	.	N	.	.	N	.	.	G	4	0,4	K	3	1,2
NC_030808.1	9120266	gene-JAM2	T	C	N	.	.	C	2	0,2	N	.	.	N	.	.	N	.	.	N	.	.	N	.	.	N	.	.	N	.	.	N	.	.	N	.	.	N	.	.	N	.	.	N	.	.	N	.	.
NC_030808.1	9129928	gene-JAM2	T	C	T	37	37,0	C	23	0,23	T	2	2,0	T	20	20,0	Y	8	5,3	T	19	19,0	T	82	82,0	C	26	0,26	T	6	6,0	T	6	6,0	Y	10	6,4	T	13	13,0	T	10	10,0	C	26	0,26	T	32	32,0
NC_030808.1	9132662	gene-JAM2	G	A	G	45	45,0	A	36	0,36	G	4	4,0	G	33	33,0	R	6	3,3	G	22	22,0	G	87	87,0	A	29	0,29	G	8	8,0	G	2	2,0	R	14	6,8	G	11	11,0	G	10	10,0	A	27	1,26	G	34	34,0
NC_030808.1	9135185	gene-JAM2	C	G	C	30	30,0	G	24	0,24	C	8	8,0	C	33	33,0	S	6	1,5	C	27	27,0	C	76	76,0	G	29	0,29	C	10	10,0	N	.	.	S	15	13,2	C	29	29,0	C	3	3,0	G	44	1,43	C	30	30,0
NC_030808.1	9141459	gene-JAM2	A	G	A	12	12,0	A	16	16,0	R	8	4,4	A	23	23,0	N	.	.	A	5	5,0	A	60	60,0	A	11	11,0	A	7	7,0	N	.	.	A	5	5,0	A	10	10,0	A	3	3,0	A	10	10,0	R	23	15,8
NC_030808.1	9149269	gene-JAM2	C	T	C	11	11,0	C	10	10,0	Y	6	3,3	C	22	22,0	N	.	.	C	3	3,0	C	32	32,0	C	6	6,0	C	6	6,0	N	.	.	C	4	4,0	C	4	4,0	C	2	2,0	C	7	7,0	Y	13	6,7
NC_030808.1	9198976	gene-JAM2	C	A	N	.	.	C	7	7,0	N	.	.	A	6	0,6	C	2	2,0	N	.	.	A	6	0,6	C	2	2,0	N	.	.	N	.	.	C	1	1,0	N	.	.	N	.	.	C	2	2,0	M	3	1,2
NC_030808.1	9199099	gene-JAM2	T	C	N	.	.	N	.	.	N	.	.	T	8	8,0	T	3	3,0	N	.	.	T	3	3,0	C	4	0,4	N	.	.	N	.	.	T	1	1,0	N	.	.	N	.	.	N	.	.	T	2	2,0
NC_030808.1	9199168	gene-JAM2	G	A	N	.	.	N	.	.	N	.	.	G	7	7,0	G	3	3,0	N	.	.	A	3	0,3	A	3	0,3	G	2	2,0	N	.	.	G	1	1,0	G	1	1,0	N	.	.	N	.	.	G	8	8,0
NC_030808.1	9230621	Intergenic	T	C	N	.	.	N	.	.	N	.	.	N	.	.	N	.	.	N	.	.	N	.	.	N	.	.	N	.	.	N	.	.	N	.	.	N	.	.	C	2	0,2	N	.	.	N	.	.
NC_030808.1	9238251	gene-MRPL39	T	C	C	77	0,77	T	22	22,0	C	39	0,39	C	120	0,120	C	25	0,25	C	73	0,73	C	190	1,189	T	20	20,0	C	35	0,35	C	15	0,15	C	28	0,28	C	45	0,45	C	19	0,19	T	20	20,0	C	76	0,76
NC_030808.1	9238255	gene-MRPL39	C	T	Y	85	53,32	C	22	22,0	Y	42	16,26	T	123	0,123	Y	25	14,11	T	73	0,73	Y	196	102,94	C	20	20,0	Y	36	17,19	T	16	0,16	Y	30	14,16	T	45	0,45	Y	20	10,10	C	20	20,0	Y	82	41,41
NC_030808.1	9239193	gene-MRPL39	G	A	R	127	68,59	G	108	108,0	R	48	21,27	A	177	0,177	R	30	16,14	A	108	0,108	R	273	147,126	G	146	146,0	R	57	32,25	A	25	0,25	R	43	25,18	A	64	0,64	R	30	13,17	G	95	95,0	R	113	55,58
NC_030808.1	9248827	gene-MRPL39	A	G	N	.	.	N	.	.	N	.	.	N	.	.	N	.	.	N	.	.	N	.	.	N	.	.	N	.	.	N	.	.	N	.	.	N	.	.	G	2	0,2	N	.	.	N	.	.
NC_030808.1	9252468	gene-MRPL39	A	G	R	5	3,2	A	3	3,0	N	.	.	N	.	.	N	.	.	A	2	2,0	N	.	.	A	3	3,0	N	.	.	A	3	3,0	N	.	.	A	2	2,0	N	.	.	N	.	.	A	2	2,0
NC_030808.1	9255640	gene-MRPL39	G	A	N	.	.	N	.	.	A	2	0,2	N	.	.	N	.	.	N	.	.	N	.	.	N	.	.	N	.	.	N	.	.	N	.	.	N	.	.	N	.	.	N	.	.	N	.	.
NC_030808.1	9257427	gene-MRPL39	G	A	N	.	.	N	.	.	N	.	.	N	.	.	N	.	.	N	.	.	N	.	.	N	.	.	N	.	.	N	.	.	N	.	.	N	.	.	N	.	.	N	.	.	A	3	0,3
NC_030808.1	9787677	Intergenic	G	A	N	.	.	N	.	.	N	.	.	N	.	.	N	.	.	N	.	.	N	.	.	N	.	.	N	.	.	N	.	.	A	2	0,2	N	.	.	N	.	.	N	.	.	N	.	.
NC_030808.1	10244509	Intergenic	A	G	N	.	.	N	.	.	N	.	.	N	.	.	N	.	.	N	.	.	N	.	.	N	.	.	N	.	.	N	.	.	N	.	.	N	.	.	G	2	0,2	N	.	.	N	.	.
NC_030808.1	10244554	Intergenic	C	T	N	.	.	N	.	.	N	.	.	N	.	.	N	.	.	N	.	.	N	.	.	N	.	.	N	.	.	N	.	.	N	.	.	N	.	.	T	2	0,2	N	.	.	N	.	.
NC_030808.1	10365188	Intergenic	C	A	N	.	.	N	.	.	N	.	.	N	.	.	N	.	.	N	.	.	N	.	.	N	.	.	N	.	.	N	.	.	N	.	.	N	.	.	A	2	0,2	N	.	.	N	.	.
NC_030808.1	10365229	Intergenic	G	T	N	.	.	N	.	.	N	.	.	N	.	.	N	.	.	N	.	.	N	.	.	N	.	.	N	.	.	N	.	.	N	.	.	N	.	.	T	2	0,2	N	.	.	N	.	.
NC_030808.1	10365253	Intergenic	A	G	N	.	.	N	.	.	N	.	.	N	.	.	N	.	.	N	.	.	N	.	.	N	.	.	N	.	.	N	.	.	N	.	.	N	.	.	G	1	0,1	N	.	.	N	.	.
NC_030808.1	10365274	Intergenic	G	T	N	.	.	N	.	.	N	.	.	N	.	.	N	.	.	N	.	.	N	.	.	N	.	.	N	.	.	N	.	.	N	.	.	N	.	.	T	1	0,1	N	.	.	N	.	.
NC_030808.1	10689386	Intergenic	G	A	N	.	.	N	.	.	N	.	.	N	.	.	N	.	.	N	.	.	N	.	.	N	.	.	N	.	.	N	.	.	N	.	.	N	.	.	A	2	0,2	N	.	.	N	.	.
NC_030808.1	10689412	Intergenic	G	A	N	.	.	N	.	.	N	.	.	N	.	.	N	.	.	N	.	.	N	.	.	N	.	.	N	.	.	N	.	.	N	.	.	N	.	.	A	2	0,2	N	.	.	N	.	.
NC_030808.1	10689446	Intergenic	G	A	N	.	.	N	.	.	N	.	.	N	.	.	N	.	.	N	.	.	N	.	.	N	.	.	N	.	.	N	.	.	N	.	.	N	.	.	A	2	0,2	N	.	.	N	.	.
NC_030808.1	10689468	Intergenic	T	A	N	.	.	N	.	.	N	.	.	N	.	.	N	.	.	N	.	.	N	.	.	N	.	.	N	.	.	N	.	.	N	.	.	N	.	.	A	2	0,2	N	.	.	N	.	.
NC_030808.1	10689482	Intergenic	C	T	N	.	.	N	.	.	N	.	.	N	.	.	N	.	.	N	.	.	N	.	.	N	.	.	N	.	.	N	.	.	N	.	.	N	.	.	T	1	0,1	N	.	.	N	.	.
NC_030808.1	11231528	Intergenic	G	A	N	.	.	N	.	.	N	.	.	N	.	.	N	.	.	N	.	.	N	.	.	N	.	.	N	.	.	N	.	.	N	.	.	N	.	.	A	2	0,2	N	.	.	N	.	.
NC_030808.1	11231537	Intergenic	G	T	N	.	.	N	.	.	N	.	.	N	.	.	N	.	.	N	.	.	N	.	.	N	.	.	N	.	.	N	.	.	N	.	.	N	.	.	T	2	0,2	N	.	.	N	.	.
NC_030808.1	11942258	Intergenic	C	G	N	.	.	N	.	.	N	.	.	N	.	.	N	.	.	N	.	.	N	.	.	N	.	.	N	.	.	N	.	.	N	.	.	N	.	.	G	2	0,2	N	.	.	N	.	.
NC_030808.1	12036452	Intergenic	G	A	N	.	.	N	.	.	N	.	.	N	.	.	N	.	.	N	.	.	N	.	.	N	.	.	N	.	.	N	.	.	N	.	.	N	.	.	A	2	0,2	N	.	.	N	.	.
NC_030808.1	12436485	Intergenic	T	C	N	.	.	N	.	.	N	.	.	N	.	.	N	.	.	N	.	.	N	.	.	N	.	.	N	.	.	N	.	.	N	.	.	N	.	.	C	2	0,2	N	.	.	N	.	.
NC_030808.1	12436487	Intergenic	A	G	N	.	.	N	.	.	N	.	.	N	.	.	N	.	.	N	.	.	N	.	.	N	.	.	N	.	.	N	.	.	N	.	.	N	.	.	G	2	0,2	N	.	.	N	.	.
NC_030808.1	13215749	Intergenic	G	T	N	.	.	N	.	.	N	.	.	N	.	.	N	.	.	N	.	.	N	.	.	N	.	.	N	.	.	N	.	.	N	.	.	N	.	.	T	2	0,2	N	.	.	N	.	.
NC_030808.1	13215784	Intergenic	C	T	N	.	.	N	.	.	N	.	.	N	.	.	N	.	.	N	.	.	N	.	.	N	.	.	N	.	.	N	.	.	N	.	.	N	.	.	T	2	0,2	N	.	.	N	.	.
NC_030808.1	13357189	Intergenic	G	A	N	.	.	N	.	.	N	.	.	N	.	.	N	.	.	N	.	.	N	.	.	N	.	.	N	.	.	N	.	.	N	.	.	N	.	.	A	2	0,2	N	.	.	N	.	.
NC_030808.1	13778147	Intergenic	C	T	N	.	.	N	.	.	N	.	.	N	.	.	N	.	.	T	2	0,2	T	2	0,2	T	2	0,2	N	.	.	N	.	.	N	.	.	N	.	.	N	.	.	N	.	.	N	.	.
NC_030808.1	13778249	Intergenic	G	A	N	.	.	N	.	.	N	.	.	N	.	.	N	.	.	A	2	0,2	A	2	0,2	A	3	0,3	N	.	.	N	.	.	N	.	.	N	.	.	N	.	.	N	.	.	N	.	.
NC_030808.1	13778251	Intergenic	C	T	N	.	.	N	.	.	N	.	.	N	.	.	N	.	.	T	2	0,2	T	2	0,2	T	3	0,3	N	.	.	N	.	.	N	.	.	N	.	.	N	.	.	N	.	.	N	.	.
NC_030808.1	13778285	Intergenic	A	C	N	.	.	N	.	.	N	.	.	N	.	.	N	.	.	C	2	0,2	N	.	.	C	2	0,2	N	.	.	N	.	.	N	.	.	N	.	.	N	.	.	N	.	.	N	.	.
NC_030808.1	13852154	gene-NCAM2	C	T	N	.	.	N	.	.	N	.	.	N	.	.	N	.	.	N	.	.	N	.	.	N	.	.	N	.	.	N	.	.	N	.	.	N	.	.	N	.	.	T	2	0,2	N	.	.
NC_030808.1	13852506	gene-NCAM2	G	T	G	2	2,0	T	3	0,3	N	.	.	N	.	.	N	.	.	N	.	.	G	2	2,0	N	.	.	N	.	.	N	.	.	N	.	.	N	.	.	N	.	.	N	.	.	N	.	.
NC_030808.1	13852679	gene-NCAM2	C	T	C	2	2,0	T	3	0,3	N	.	.	N	.	.	N	.	.	N	.	.	C	2	2,0	N	.	.	N	.	.	N	.	.	N	.	.	N	.	.	N	.	.	N	.	.	N	.	.
NC_030808.1	13885008	gene-NCAM2	C	T	N	.	.	N	.	.	N	.	.	N	.	.	N	.	.	N	.	.	N	.	.	T	2	0,2	N	.	.	N	.	.	N	.	.	N	.	.	N	.	.	N	.	.	N	.	.
NC_030808.1	13885009	gene-NCAM2	T	A	N	.	.	N	.	.	N	.	.	N	.	.	N	.	.	N	.	.	N	.	.	T	2	2,0	N	.	.	N	.	.	N	.	.	N	.	.	N	.	.	N	.	.	N	.	.
NC_030808.1	13886870	gene-NCAM2	A	G	N	.	.	N	.	.	N	.	.	N	.	.	N	.	.	N	.	.	G	2	0,2	N	.	.	N	.	.	N	.	.	N	.	.	N	.	.	N	.	.	N	.	.	N	.	.
NC_030808.1	13887241	gene-NCAM2	A	G	N	.	.	N	.	.	N	.	.	N	.	.	N	.	.	N	.	.	G	2	0,2	N	.	.	N	.	.	N	.	.	N	.	.	N	.	.	N	.	.	N	.	.	N	.	.
NC_030808.1	13888724	gene-NCAM2	G	T	N	.	.	N	.	.	N	.	.	N	.	.	N	.	.	N	.	.	T	2	0,2	N	.	.	N	.	.	N	.	.	N	.	.	N	.	.	N	.	.	N	.	.	N	.	.
NC_030808.1	13889546	gene-NCAM2	G	A	N	.	.	N	.	.	N	.	.	N	.	.	N	.	.	N	.	.	N	.	.	N	.	.	N	.	.	N	.	.	N	.	.	N	.	.	N	.	.	A	2	0,2	N	.	.
NC_030808.1	13913353	gene-NCAM2	G	T	N	.	.	N	.	.	N	.	.	N	.	.	N	.	.	N	.	.	N	.	.	N	.	.	N	.	.	N	.	.	N	.	.	N	.	.	T	2	0,2	N	.	.	N	.	.
NC_030808.1	13959044	gene-NCAM2	C	T	N	.	.	N	.	.	N	.	.	N	.	.	N	.	.	N	.	.	T	2	0,2	N	.	.	N	.	.	N	.	.	N	.	.	N	.	.	N	.	.	N	.	.	N	.	.
NC_030808.1	13959131	gene-NCAM2	T	C	N	.	.	N	.	.	N	.	.	N	.	.	N	.	.	N	.	.	C	4	0,4	N	.	.	N	.	.	N	.	.	N	.	.	N	.	.	N	.	.	N	.	.	N	.	.
NC_030808.1	13959161	gene-NCAM2	A	G	N	.	.	N	.	.	N	.	.	N	.	.	N	.	.	N	.	.	G	3	0,3	N	.	.	N	.	.	N	.	.	N	.	.	N	.	.	N	.	.	N	.	.	N	.	.
NC_030808.1	14090353	gene-NCAM2	T	C	C	2	0,2	N	.	.	N	.	.	N	.	.	N	.	.	N	.	.	N	.	.	N	.	.	N	.	.	N	.	.	N	.	.	N	.	.	N	.	.	N	.	.	N	.	.
NC_030808.1	14090415	gene-NCAM2	T	C	C	2	0,2	N	.	.	N	.	.	N	.	.	N	.	.	N	.	.	N	.	.	N	.	.	N	.	.	N	.	.	N	.	.	N	.	.	N	.	.	N	.	.	N	.	.
NC_030808.1	14569682	Intergenic	A	G	N	.	.	N	.	.	N	.	.	N	.	.	N	.	.	N	.	.	N	.	.	N	.	.	N	.	.	N	.	.	N	.	.	N	.	.	G	2	0,2	N	.	.	N	.	.
NC_030808.1	15173422	Intergenic	C	A	N	.	.	N	.	.	N	.	.	N	.	.	N	.	.	N	.	.	N	.	.	N	.	.	N	.	.	N	.	.	N	.	.	N	.	.	A	2	0,2	N	.	.	N	.	.
NC_030808.1	16523145	Intergenic	A	C	N	.	.	N	.	.	N	.	.	N	.	.	N	.	.	N	.	.	N	.	.	N	.	.	N	.	.	N	.	.	N	.	.	N	.	.	C	2	0,2	N	.	.	N	.	.
NC_030808.1	16779928	Intergenic	C	A	N	.	.	N	.	.	N	.	.	N	.	.	N	.	.	N	.	.	N	.	.	N	.	.	N	.	.	N	.	.	N	.	.	N	.	.	A	2	0,2	N	.	.	N	.	.
NC_030808.1	16779946	Intergenic	A	T	N	.	.	N	.	.	N	.	.	N	.	.	N	.	.	N	.	.	N	.	.	N	.	.	N	.	.	N	.	.	N	.	.	N	.	.	T	2	0,2	N	.	.	N	.	.
NC_030808.1	17307983	gene-CHODL	G	A	G	7	7,0	A	9	0,9	G	1	1,0	G	6	6,0	N	.	.	G	3	3,0	G	11	11,0	A	4	0,4	N	.	.	G	7	7,0	N	.	.	N	.	.	G	2	2,0	N	.	.	R	4	1,3
NC_030808.1	17308063	gene-CHODL	C	T	C	13	13,0	T	9	0,9	N	.	.	C	7	7,0	N	.	.	C	6	6,0	C	16	16,0	T	4	0,4	N	.	.	C	7	7,0	N	.	.	N	.	.	C	4	4,0	N	.	.	Y	3	1,2
NC_030808.1	17308064	gene-CHODL	G	T	G	13	13,0	T	9	0,9	N	.	.	G	7	7,0	N	.	.	G	6	6,0	G	16	16,0	T	4	0,4	N	.	.	G	7	7,0	N	.	.	N	.	.	G	4	4,0	N	.	.	K	3	1,2
NC_030808.1	17308099	gene-CHODL	G	A	G	13	13,0	A	8	0,8	N	.	.	G	7	7,0	N	.	.	G	6	6,0	G	16	16,0	A	3	0,3	N	.	.	G	7	7,0	N	.	.	N	.	.	G	4	4,0	N	.	.	R	3	1,2
NC_030808.1	17308456	gene-CHODL	C	T	C	20	20,0	T	7	0,7	N	.	.	C	9	9,0	N	.	.	C	3	3,0	C	11	11,0	T	5	0,5	C	2	2,0	N	.	.	N	.	.	C	4	4,0	C	2	2,0	N	.	.	C	3	3,0
NC_030808.1	17308766	gene-CHODL	A	C	M	16	6,10	N	.	.	N	.	.	A	3	3,0	N	.	.	A	3	3,0	A	7	7,0	C	4	0,4	N	.	.	A	2	2,0	C	2	0,2	N	.	.	C	2	0,2	N	.	.	M	6	3,3
NC_030808.1	17308862	gene-CHODL	T	C	Y	12	6,6	T	2	2,0	N	.	.	C	6	0,6	N	.	.	C	2	0,2	Y	4	2,2	T	3	3,0	N	.	.	N	.	.	N	.	.	N	.	.	N	.	.	N	.	.	T	2	2,0
NC_030808.1	17320030	gene-CHODL	G	A	G	5	5,0	N	.	.	N	.	.	A	8	0,8	N	.	.	N	.	.	R	11	6,5	N	.	.	R	3	1,2	N	.	.	N	.	.	N	.	.	N	.	.	A	3	0,3	N	.	.
NC_030808.1	17331495	gene-CHODL	G	C	G	2	2,0	N	.	.	N	.	.	G	2	2,0	N	.	.	N	.	.	G	2	2,0	N	.	.	N	.	.	N	.	.	N	.	.	N	.	.	N	.	.	N	.	.	S	5	2,3
NC_030808.1	17331730	gene-CHODL	A	C	A	2	2,0	N	.	.	N	.	.	A	7	7,0	N	.	.	N	.	.	A	2	2,0	N	.	.	N	.	.	N	.	.	N	.	.	N	.	.	N	.	.	C	3	0,3	N	.	.
NC_030808.1	17468096	Intergenic	A	G	G	1	0,1	N	.	.	N	.	.	N	.	.	N	.	.	N	.	.	N	.	.	N	.	.	N	.	.	N	.	.	N	.	.	N	.	.	N	.	.	N	.	.	N	.	.
NC_030808.1	17531254	Intergenic	A	C	N	.	.	N	.	.	N	.	.	N	.	.	N	.	.	N	.	.	N	.	.	N	.	.	N	.	.	N	.	.	N	.	.	N	.	.	C	2	0,2	N	.	.	N	.	.
NC_030808.1	17531309	Intergenic	C	T	N	.	.	N	.	.	N	.	.	N	.	.	N	.	.	N	.	.	N	.	.	N	.	.	N	.	.	N	.	.	N	.	.	N	.	.	T	2	0,2	N	.	.	N	.	.
NC_030808.1	17658380	Intergenic	C	G	N	.	.	N	.	.	N	.	.	N	.	.	N	.	.	N	.	.	G	2	0,2	N	.	.	N	.	.	N	.	.	N	.	.	N	.	.	N	.	.	N	.	.	N	.	.
NC_030808.1	17682022	Intergenic	C	T	N	.	.	N	.	.	N	.	.	N	.	.	N	.	.	N	.	.	N	.	.	N	.	.	N	.	.	T	3	0,3	N	.	.	N	.	.	N	.	.	N	.	.	N	.	.
NC_030808.1	17725543	Intergenic	C	A	N	.	.	N	.	.	N	.	.	N	.	.	N	.	.	N	.	.	N	.	.	N	.	.	N	.	.	N	.	.	N	.	.	N	.	.	N	.	.	N	.	.	A	2	0,2
NC_030808.1	17739543	Intergenic	A	T	N	.	.	T	1	0,1	N	.	.	N	.	.	N	.	.	N	.	.	N	.	.	N	.	.	N	.	.	N	.	.	N	.	.	N	.	.	N	.	.	N	.	.	N	.	.
NC_030808.1	17739602	Intergenic	T	C	N	.	.	T	2	2,0	N	.	.	N	.	.	N	.	.	N	.	.	Y	3	1,2	N	.	.	N	.	.	N	.	.	N	.	.	N	.	.	N	.	.	N	.	.	N	.	.
NC_030808.1	17739603	Intergenic	T	C	N	.	.	T	2	2,0	N	.	.	N	.	.	N	.	.	N	.	.	Y	3	1,2	N	.	.	N	.	.	N	.	.	N	.	.	N	.	.	N	.	.	N	.	.	N	.	.
NC_030808.1	17739699	Intergenic	T	C	N	.	.	N	.	.	N	.	.	N	.	.	N	.	.	N	.	.	C	2	0,2	N	.	.	N	.	.	N	.	.	N	.	.	N	.	.	N	.	.	N	.	.	N	.	.
NC_030808.1	17740871	Intergenic	A	G	N	.	.	N	.	.	N	.	.	N	.	.	N	.	.	N	.	.	N	.	.	N	.	.	N	.	.	N	.	.	N	.	.	N	.	.	N	.	.	G	2	0,2	N	.	.
NC_030808.1	17741069	Intergenic	T	G	N	.	.	N	.	.	N	.	.	N	.	.	N	.	.	N	.	.	N	.	.	N	.	.	N	.	.	N	.	.	N	.	.	N	.	.	N	.	.	G	2	0,2	N	.	.
NC_030808.1	17741159	Intergenic	G	A	N	.	.	N	.	.	N	.	.	N	.	.	N	.	.	R	3	1,2	G	2	2,0	N	.	.	N	.	.	N	.	.	N	.	.	N	.	.	N	.	.	N	.	.	N	.	.
NC_030808.1	17741181	Intergenic	C	G	N	.	.	N	.	.	N	.	.	N	.	.	N	.	.	S	3	1,2	C	2	2,0	N	.	.	N	.	.	N	.	.	N	.	.	N	.	.	N	.	.	N	.	.	N	.	.
NC_030808.1	17741513	Intergenic	T	C	N	.	.	N	.	.	N	.	.	N	.	.	N	.	.	N	.	.	C	1	0,1	N	.	.	N	.	.	N	.	.	N	.	.	N	.	.	N	.	.	N	.	.	N	.	.
NC_030808.1	17779640	Intergenic	C	G	C	2	2,0	C	2	2,0	N	.	.	G	2	0,2	N	.	.	N	.	.	C	7	7,0	C	1	1,0	N	.	.	N	.	.	N	.	.	G	3	0,3	C	2	2,0	N	.	.	N	.	.
NC_030808.1	17779697	Intergenic	C	T	C	2	2,0	C	2	2,0	N	.	.	Y	3	1,2	N	.	.	N	.	.	C	7	7,0	N	.	.	N	.	.	N	.	.	N	.	.	T	2	0,2	N	.	.	N	.	.	N	.	.
NC_030808.1	17779713	Intergenic	T	A	T	2	2,0	A	2	0,2	N	.	.	T	2	2,0	N	.	.	N	.	.	T	7	7,0	N	.	.	N	.	.	N	.	.	N	.	.	N	.	.	N	.	.	N	.	.	N	.	.
NC_030808.1	17819333	Intergenic	A	G	N	.	.	N	.	.	N	.	.	N	.	.	N	.	.	N	.	.	N	.	.	N	.	.	N	.	.	N	.	.	N	.	.	N	.	.	N	.	.	N	.	.	G	2	0,2
NC_030808.1	17819423	Intergenic	A	G	N	.	.	N	.	.	N	.	.	N	.	.	N	.	.	N	.	.	N	.	.	N	.	.	N	.	.	G	2	0,2	N	.	.	N	.	.	N	.	.	N	.	.	N	.	.
NC_030808.1	17819480	Intergenic	C	T	N	.	.	N	.	.	N	.	.	N	.	.	N	.	.	T	2	0,2	N	.	.	N	.	.	N	.	.	N	.	.	C	2	2,0	N	.	.	N	.	.	N	.	.	N	.	.
NC_030808.1	17819897	Intergenic	C	A	N	.	.	N	.	.	N	.	.	N	.	.	N	.	.	N	.	.	N	.	.	N	.	.	N	.	.	N	.	.	N	.	.	N	.	.	N	.	.	N	.	.	N	.	.
NC_030808.1	17819934	Intergenic	C	T	N	.	.	T	2	0,2	N	.	.	N	.	.	N	.	.	N	.	.	N	.	.	N	.	.	N	.	.	N	.	.	N	.	.	T	2	0,2	N	.	.	N	.	.	N	.	.
NC_030808.1	17820002	Intergenic	C	T	N	.	.	N	.	.	N	.	.	N	.	.	N	.	.	T	3	0,3	N	.	.	N	.	.	N	.	.	N	.	.	N	.	.	N	.	.	N	.	.	N	.	.	N	.	.
NC_030808.1	17820406	Intergenic	T	C	N	.	.	N	.	.	N	.	.	N	.	.	N	.	.	C	2	0,2	N	.	.	N	.	.	N	.	.	N	.	.	N	.	.	N	.	.	N	.	.	N	.	.	N	.	.
NC_030808.1	17835531	gene-C1H21orf91	C	G	N	.	.	G	2	0,2	N	.	.	N	.	.	N	.	.	N	.	.	N	.	.	N	.	.	N	.	.	N	.	.	N	.	.	N	.	.	N	.	.	N	.	.	N	.	.
NC_030808.1	17835555	gene-C1H21orf91	T	C	N	.	.	C	1	0,1	N	.	.	N	.	.	N	.	.	N	.	.	N	.	.	N	.	.	N	.	.	N	.	.	N	.	.	N	.	.	N	.	.	N	.	.	N	.	.
NC_030808.1	17835828	gene-C1H21orf91	C	T	T	3	0,3	N	.	.	N	.	.	C	3	3,0	N	.	.	C	3	3,0	Y	9	2,7	N	.	.	N	.	.	N	.	.	C	2	2,0	N	.	.	N	.	.	N	.	.	N	.	.
NC_030808.1	17838004	gene-C1H21orf91	A	G	N	.	.	G	2	0,2	N	.	.	N	.	.	N	.	.	N	.	.	R	7	2,5	N	.	.	N	.	.	N	.	.	N	.	.	A	2	2,0	N	.	.	N	.	.	N	.	.
NC_030808.1	17853867	gene-C1H21orf91	A	T	N	.	.	N	.	.	N	.	.	N	.	.	N	.	.	N	.	.	N	.	.	N	.	.	N	.	.	N	.	.	N	.	.	N	.	.	N	.	.	N	.	.	T	2	0,2
NC_030808.1	17859144	gene-C1H21orf91	T	C	N	.	.	C	2	0,2	N	.	.	N	.	.	N	.	.	N	.	.	N	.	.	N	.	.	N	.	.	N	.	.	N	.	.	N	.	.	N	.	.	N	.	.	N	.	.
NC_030808.1	17861149	gene-C1H21orf91	G	A	A	5	0,5	A	3	0,3	A	2	0,2	A	2	0,2	N	.	.	N	.	.	A	15	0,15	N	.	.	N	.	.	N	.	.	A	3	0,3	N	.	.	N	.	.	N	.	.	A	4	0,4
NC_030808.1	17861365	gene-C1H21orf91	T	G	G	4	0,4	T	2	2,0	N	.	.	G	6	0,6	G	3	0,3	K	3	1,2	G	10	0,10	N	.	.	T	3	3,0	G	2	0,2	G	3	0,3	N	.	.	N	.	.	T	2	2,0	K	8	4,4
NC_030808.1	17861436	gene-C1H21orf91	A	G	A	2	2,0	G	2	0,2	N	.	.	A	4	4,0	G	2	0,2	R	3	1,2	R	5	1,4	N	.	.	G	4	0,4	A	2	2,0	G	3	0,3	R	3	1,2	N	.	.	G	6	0,6	G	8	0,8
NC_030808.1	17864362	gene-C1H21orf91	G	A	N	.	.	G	2	2,0	N	.	.	R	8	3,5	A	2	0,2	N	.	.	A	15	0,15	G	2	2,0	N	.	.	A	3	0,3	N	.	.	G	2	2,0	A	2	0,2	N	.	.	A	7	0,7
NC_030808.1	17864847	gene-C1H21orf91	T	C	T	3	3,0	N	.	.	N	.	.	T	7	7,0	T	2	2,0	T	1	1,0	T	6	6,0	T	2	2,0	N	.	.	N	.	.	T	1	1,0	Y	3	1,2	N	.	.	T	2	2,0	T	2	2,0
NC_030808.1	17865121	gene-C1H21orf91	G	A	G	3	3,0	G	2	2,0	N	.	.	G	6	6,0	R	3	1,2	G	2	2,0	G	10	10,0	G	2	2,0	N	.	.	N	.	.	N	.	.	G	1	1,0	N	.	.	G	2	2,0	G	3	3,0
NC_030808.1	17865166	gene-C1H21orf91	G	C	N	.	.	G	2	2,0	N	.	.	G	6	6,0	C	4	0,4	G	1	1,0	S	10	5,5	G	2	2,0	N	.	.	N	.	.	N	.	.	G	2	2,0	N	.	.	G	2	2,0	C	3	0,3
NC_030808.1	17865440	gene-C1H21orf91	A	G	N	.	.	G	2	0,2	N	.	.	N	.	.	N	.	.	A	2	2,0	N	.	.	G	5	0,5	N	.	.	N	.	.	N	.	.	N	.	.	N	.	.	G	2	0,2	N	.	.
NC_030808.1	17866051	gene-C1H21orf91	A	G	R	9	5,4	N	.	.	A	2	2,0	R	9	1,8	N	.	.	A	2	2,0	R	12	8,4	A	7	7,0	N	.	.	N	.	.	N	.	.	A	2	2,0	N	.	.	A	4	4,0	A	2	2,0
NC_030808.1	17866115	gene-C1H21orf91	T	G	T	10	10,0	N	.	.	T	1	1,0	T	7	7,0	T	2	2,0	N	.	.	T	9	9,0	T	5	5,0	N	.	.	N	.	.	T	2	2,0	K	5	3,2	N	.	.	T	4	4,0	T	2	2,0
NC_030808.1	17866142	gene-C1H21orf91	G	A	A	9	0,9	N	.	.	A	2	0,2	A	8	0,8	A	2	0,2	N	.	.	A	8	0,8	A	6	0,6	N	.	.	N	.	.	A	2	0,2	A	5	0,5	N	.	.	A	4	0,4	A	4	0,4
NC_030808.1	17866222	gene-C1H21orf91	G	A	A	5	0,5	N	.	.	G	2	2,0	R	10	4,6	A	3	0,3	N	.	.	A	11	0,11	G	5	5,0	N	.	.	N	.	.	A	3	0,3	R	5	2,3	N	.	.	G	2	2,0	G	2	2,0
NC_030808.1	17866637	gene-C1H21orf91	T	C	T	2	2,0	T	2	2,0	T	2	2,0	T	2	2,0	T	2	2,0	N	.	.	T	12	12,0	T	9	9,0	N	.	.	N	.	.	N	.	.	N	.	.	N	.	.	N	.	.	T	3	3,0
NC_030808.1	17866762	gene-C1H21orf91	G	A	A	8	0,8	N	.	.	R	3	1,2	R	9	2,7	A	2	0,2	N	.	.	A	12	0,12	G	9	9,0	N	.	.	N	.	.	A	3	0,3	N	.	.	N	.	.	G	3	3,0	N	.	.
NC_030808.1	17867268	gene-C1H21orf91	A	C	A	21	21,0	A	2	2,0	N	.	.	A	4	4,0	N	.	.	N	.	.	A	21	21,0	A	10	10,0	N	.	.	N	.	.	N	.	.	C	3	0,3	N	.	.	A	2	2,0	A	8	8,0
NC_030808.1	17867364	gene-C1H21orf91	T	C	T	21	21,0	C	6	0,6	T	4	4,0	T	4	4,0	N	.	.	T	3	3,0	T	23	23,0	C	16	0,16	C	2	0,2	N	.	.	T	2	2,0	T	3	3,0	N	.	.	C	4	0,4	Y	6	3,3
NC_030808.1	17867462	gene-C1H21orf91	T	G	T	30	30,0	T	7	7,0	T	6	6,0	T	12	12,0	N	.	.	K	5	1,4	T	23	23,0	T	9	9,0	T	2	2,0	T	2	2,0	T	7	7,0	K	3	1,2	N	.	.	T	7	7,0	T	9	9,0
NC_030808.1	17868090	gene-C1H21orf91	G	T	G	30	30,0	G	21	21,0	G	2	2,0	G	7	7,0	G	2	2,0	K	27	13,14	G	20	20,0	G	21	21,0	G	2	2,0	G	2	2,0	G	4	4,0	K	10	4,6	G	7	7,0	G	7	7,0	G	21	21,0
NC_030808.1	17869261	gene-C1H21orf91	C	T	N	.	.	N	.	.	N	.	.	N	.	.	T	2	0,2	N	.	.	T	2	0,2	N	.	.	N	.	.	N	.	.	N	.	.	N	.	.	T	2	0,2	N	.	.	N	.	.
NC_030808.1	17872554	gene-C1H21orf91	A	C	N	.	.	N	.	.	N	.	.	N	.	.	N	.	.	C	2	0,2	N	.	.	N	.	.	N	.	.	N	.	.	N	.	.	N	.	.	N	.	.	N	.	.	N	.	.
NC_030808.1	17956888	Intergenic	G	A	N	.	.	N	.	.	N	.	.	N	.	.	N	.	.	N	.	.	N	.	.	N	.	.	N	.	.	N	.	.	N	.	.	N	.	.	A	2	0,2	N	.	.	N	.	.
NC_030808.1	18025065	gene-BTG3	G	T	N	.	.	N	.	.	N	.	.	N	.	.	N	.	.	N	.	.	N	.	.	N	.	.	N	.	.	T	2	0,2	N	.	.	N	.	.	N	.	.	N	.	.	N	.	.
NC_030808.1	18044772	gene-CXADR	C	T	N	.	.	N	.	.	N	.	.	N	.	.	N	.	.	T	2	0,2	N	.	.	N	.	.	N	.	.	N	.	.	N	.	.	N	.	.	N	.	.	N	.	.	N	.	.
NC_030808.1	18048533	gene-BTG3	T	C	C	142	0,142	C	125	0,125	C	16	0,16	C	104	0,104	Y	9	5,4	C	105	0,105	C	146	1,145	C	100	0,100	C	21	0,21	C	26	0,26	Y	21	12,9	C	37	0,37	C	47	0,47	C	50	0,50	C	76	0,76
NC_030808.1	18048853	gene-BTG3	T	A	T	43	43,0	T	26	26,0	W	24	16,8	T	27	27,0	T	8	8,0	T	35	35,0	T	22	22,0	T	30	30,0	W	14	9,5	T	24	24,0	T	7	7,0	T	19	19,0	T	32	32,0	T	30	30,0	W	47	21,26
NC_030808.1	18049208	gene-CXADR	C	T	T	50	0,50	T	24	0,24	T	6	0,6	T	24	0,24	C	3	3,0	T	29	0,29	T	23	0,23	T	15	0,15	T	7	0,7	T	24	0,24	Y	5	2,3	T	7	0,7	T	27	0,27	T	17	0,17	T	20	0,20
NC_030808.1	18049351	gene-CXADR	A	C	C	20	0,20	A	21	21,0	M	6	4,2	C	14	0,14	N	.	.	C	22	0,22	C	19	0,19	A	2	2,0	N	.	.	C	22	0,22	N	.	.	C	8	0,8	C	14	0,14	A	8	8,0	M	7	3,4
NC_030808.1	18049409	gene-CXADR	A	G	G	10	0,10	A	10	10,0	A	4	4,0	G	7	0,7	N	.	.	G	10	0,10	G	16	0,16	A	2	2,0	N	.	.	G	11	0,11	R	4	2,2	G	5	0,5	G	4	0,4	A	7	7,0	R	4	2,2
NC_030808.1	18049434	gene-CXADR	T	A	A	6	0,6	A	10	0,10	A	4	0,4	A	7	0,7	N	.	.	A	10	0,10	A	11	0,11	A	5	0,5	N	.	.	A	9	0,9	W	4	2,2	A	4	0,4	N	.	.	A	4	0,4	N	.	.
NC_030808.1	18049829	gene-BTG3	G	A	N	.	.	N	.	.	A	2	0,2	N	.	.	N	.	.	N	.	.	N	.	.	N	.	.	N	.	.	N	.	.	N	.	.	A	3	0,3	N	.	.	N	.	.	A	4	0,4
NC_030808.1	18050362	gene-BTG3	C	T	C	2	2,0	N	.	.	N	.	.	N	.	.	N	.	.	C	2	2,0	C	1	1,0	N	.	.	N	.	.	N	.	.	N	.	.	N	.	.	N	.	.	T	3	0,3	Y	8	5,3
NC_030808.1	18050429	gene-BTG3	A	G	A	2	2,0	N	.	.	N	.	.	N	.	.	N	.	.	N	.	.	A	2	2,0	N	.	.	N	.	.	N	.	.	N	.	.	N	.	.	N	.	.	G	3	0,3	A	8	8,0
NC_030808.1	18064039	gene-CXADR	T	C	N	.	.	N	.	.	N	.	.	N	.	.	N	.	.	N	.	.	N	.	.	N	.	.	N	.	.	N	.	.	N	.	.	N	.	.	C	2	0,2	N	.	.	N	.	.
NC_030808.1	18064059	gene-CXADR	T	C	N	.	.	N	.	.	N	.	.	N	.	.	N	.	.	N	.	.	N	.	.	N	.	.	N	.	.	N	.	.	N	.	.	N	.	.	C	1	0,1	N	.	.	N	.	.
NC_030808.1	18067021	gene-CXADR	A	G	G	82	0,82	G	25	0,25	G	22	0,22	G	57	0,57	A	2	2,0	G	17	0,17	G	70	0,70	G	58	0,58	G	15	0,15	G	4	0,4	R	11	5,6	G	22	0,22	N	.	.	G	18	0,18	G	44	0,44
NC_030808.1	18067943	gene-CXADR	T	C	T	29	29,0	T	7	7,0	Y	18	10,8	T	28	28,0	T	2	2,0	T	3	3,0	T	26	26,0	T	27	27,0	Y	7	3,4	N	.	.	T	2	2,0	T	12	12,0	N	.	.	T	7	7,0	Y	21	12,9
NC_030808.1	18068131	gene-CXADR	A	G	A	29	29,0	N	.	.	R	15	9,6	A	24	24,0	A	1	1,0	A	2	2,0	A	21	21,0	A	13	13,0	R	6	3,3	N	.	.	N	.	.	A	2	2,0	N	.	.	A	7	7,0	R	24	15,9
NC_030808.1	18068412	gene-CXADR	G	A	G	21	21,0	N	.	.	G	10	10,0	G	23	23,0	N	.	.	N	.	.	G	26	26,0	A	14	0,14	G	7	7,0	N	.	.	G	2	2,0	G	7	7,0	N	.	.	A	7	0,7	G	20	20,0
NC_030808.1	18068948	gene-CXADR	C	T	T	7	0,7	T	2	0,2	T	7	0,7	T	22	0,22	N	.	.	N	.	.	T	22	0,22	T	19	0,19	T	8	0,8	N	.	.	T	3	0,3	T	10	0,10	N	.	.	T	2	0,2	T	21	0,21
NC_030808.1	18069067	gene-CXADR	T	G	G	11	0,11	N	.	.	G	4	0,4	G	19	0,19	N	.	.	G	3	0,3	G	24	0,24	G	15	0,15	G	5	0,5	N	.	.	G	3	0,3	G	8	0,8	N	.	.	G	3	0,3	G	21	0,21
NC_030808.1	18069214	gene-CXADR	G	A	A	11	0,11	A	2	0,2	A	10	0,10	A	25	0,25	R	4	2,2	A	2	0,2	A	8	0,8	A	13	0,13	A	4	0,4	N	.	.	R	5	1,4	A	2	0,2	N	.	.	A	4	0,4	A	16	0,16
NC_030808.1	18069593	gene-CXADR	T	C	C	6	0,6	N	.	.	C	12	0,12	C	21	0,21	Y	4	2,2	N	.	.	C	19	0,19	C	4	0,4	C	3	0,3	N	.	.	T	4	4,0	C	8	0,8	C	2	0,2	C	2	0,2	Y	13	1,12
NC_030808.1	18069995	gene-CXADR	A	C	A	2	2,0	N	.	.	M	5	3,2	A	9	9,0	N	.	.	N	.	.	A	21	21,0	C	6	0,6	M	5	3,2	N	.	.	A	2	2,0	N	.	.	N	.	.	C	3	0,3	M	13	8,5
NC_030808.1	18070266	gene-CXADR	G	A	A	3	0,3	G	2	2,0	R	8	5,3	A	24	0,24	N	.	.	A	6	0,6	A	21	0,21	G	5	5,0	R	8	5,3	A	4	0,4	N	.	.	A	6	0,6	N	.	.	G	6	6,0	R	10	5,5
NC_030808.1	18070527	gene-CXADR	C	T	N	.	.	N	.	.	T	2	0,2	N	.	.	N	.	.	N	.	.	N	.	.	N	.	.	N	.	.	N	.	.	N	.	.	N	.	.	N	.	.	N	.	.	N	.	.
NC_030808.1	18073469	gene-CXADR	C	T	C	3	3,0	N	.	.	Y	7	1,6	C	14	14,0	N	.	.	C	3	3,0	C	20	20,0	C	7	7,0	Y	4	2,2	N	.	.	C	4	4,0	C	7	7,0	N	.	.	C	3	3,0	Y	15	9,6
NC_030808.1	18148556	Intergenic	G	A	N	.	.	N	.	.	N	.	.	N	.	.	N	.	.	N	.	.	N	.	.	N	.	.	N	.	.	N	.	.	N	.	.	N	.	.	A	2	0,2	N	.	.	N	.	.
NC_030808.1	18170216	Intergenic	G	T	N	.	.	N	.	.	N	.	.	N	.	.	N	.	.	N	.	.	N	.	.	N	.	.	N	.	.	N	.	.	N	.	.	N	.	.	T	2	0,2	N	.	.	N	.	.
NC_030808.1	18170222	Intergenic	C	A	N	.	.	N	.	.	N	.	.	N	.	.	N	.	.	N	.	.	N	.	.	N	.	.	N	.	.	N	.	.	N	.	.	N	.	.	A	2	0,2	N	.	.	N	.	.
NC_030808.1	18170253	Intergenic	C	A	N	.	.	N	.	.	N	.	.	N	.	.	N	.	.	N	.	.	N	.	.	N	.	.	N	.	.	N	.	.	N	.	.	N	.	.	A	2	0,2	N	.	.	N	.	.
NC_030808.1	18351135	Intergenic	T	G	N	.	.	G	4	0,4	N	.	.	N	.	.	N	.	.	N	.	.	N	.	.	N	.	.	N	.	.	N	.	.	N	.	.	N	.	.	N	.	.	N	.	.	N	.	.
NC_030808.1	18927135	Intergenic	G	A	A	2	0,2	N	.	.	N	.	.	N	.	.	N	.	.	N	.	.	N	.	.	N	.	.	N	.	.	N	.	.	N	.	.	N	.	.	N	.	.	N	.	.	N	.	.
NC_030808.1	18927217	Intergenic	T	C	C	2	0,2	N	.	.	N	.	.	N	.	.	N	.	.	N	.	.	N	.	.	N	.	.	N	.	.	N	.	.	N	.	.	N	.	.	N	.	.	N	.	.	N	.	.
NC_030808.1	18934777	Intergenic	G	A	N	.	.	N	.	.	N	.	.	A	2	0,2	N	.	.	N	.	.	N	.	.	N	.	.	N	.	.	N	.	.	N	.	.	N	.	.	N	.	.	N	.	.	N	.	.
NC_030808.1	18953660	Intergenic	T	G	G	2	0,2	N	.	.	N	.	.	N	.	.	N	.	.	N	.	.	G	4	0,4	N	.	.	N	.	.	N	.	.	N	.	.	N	.	.	N	.	.	N	.	.	N	.	.
NC_030808.1	18957645	Intergenic	T	C	Y	4	2,2	N	.	.	N	.	.	N	.	.	N	.	.	N	.	.	N	.	.	N	.	.	N	.	.	N	.	.	N	.	.	N	.	.	N	.	.	N	.	.	N	.	.
NC_030808.1	18957667	Intergenic	T	C	Y	5	3,2	N	.	.	N	.	.	N	.	.	N	.	.	N	.	.	N	.	.	N	.	.	N	.	.	N	.	.	N	.	.	N	.	.	N	.	.	N	.	.	N	.	.
NC_030808.1	18957940	Intergenic	A	G	G	3	0,3	N	.	.	N	.	.	N	.	.	N	.	.	N	.	.	G	2	0,2	N	.	.	N	.	.	N	.	.	N	.	.	N	.	.	N	.	.	N	.	.	N	.	.
NC_030808.1	18958181	Intergenic	T	A	A	1	0,1	N	.	.	A	2	0,2	A	2	0,2	N	.	.	N	.	.	A	3	0,3	N	.	.	N	.	.	N	.	.	N	.	.	N	.	.	N	.	.	N	.	.	N	.	.
NC_030808.1	18959946	Intergenic	A	G	N	.	.	N	.	.	N	.	.	N	.	.	N	.	.	N	.	.	G	2	0,2	N	.	.	N	.	.	N	.	.	N	.	.	N	.	.	N	.	.	N	.	.	N	.	.
NC_030808.1	18960097	Intergenic	C	T	N	.	.	N	.	.	N	.	.	N	.	.	N	.	.	T	2	0,2	N	.	.	N	.	.	N	.	.	N	.	.	N	.	.	N	.	.	N	.	.	N	.	.	N	.	.
NC_030808.1	18964466	Intergenic	T	C	T	11	11,0	C	3	0,3	N	.	.	T	1	1,0	N	.	.	T	7	7,0	T	7	7,0	N	.	.	N	.	.	T	2	2,0	T	2	2,0	N	.	.	T	3	3,0	C	3	0,3	N	.	.
NC_030808.1	18964682	Intergenic	T	A	W	16	4,12	A	3	0,3	T	2	2,0	W	8	4,4	T	3	3,0	N	.	.	W	9	6,3	A	2	0,2	N	.	.	N	.	.	N	.	.	N	.	.	N	.	.	A	2	0,2	T	2	2,0
NC_030808.1	18964734	Intergenic	T	C	C	13	0,13	C	2	0,2	N	.	.	C	8	0,8	N	.	.	N	.	.	C	5	0,5	N	.	.	N	.	.	N	.	.	C	3	0,3	N	.	.	N	.	.	N	.	.	C	3	0,3
NC_030808.1	18964939	Intergenic	A	G	R	14	8,6	N	.	.	N	.	.	R	4	1,3	N	.	.	G	6	0,6	N	.	.	N	.	.	N	.	.	N	.	.	N	.	.	N	.	.	N	.	.	N	.	.	G	2	0,2
NC_030808.1	18965219	Intergenic	A	C	M	8	5,3	N	.	.	C	2	0,2	A	2	2,0	N	.	.	N	.	.	C	2	0,2	N	.	.	N	.	.	C	2	0,2	N	.	.	C	2	0,2	N	.	.	N	.	.	N	.	.
NC_030808.1	18965612	Intergenic	G	A	A	3	0,3	N	.	.	N	.	.	N	.	.	N	.	.	N	.	.	A	3	0,3	N	.	.	N	.	.	N	.	.	N	.	.	N	.	.	N	.	.	N	.	.	N	.	.
NC_030808.1	18965703	Intergenic	A	G	G	5	0,5	N	.	.	N	.	.	N	.	.	N	.	.	N	.	.	N	.	.	N	.	.	N	.	.	N	.	.	N	.	.	N	.	.	N	.	.	N	.	.	G	3	0,3
NC_030808.1	18966031	Intergenic	T	C	N	.	.	N	.	.	N	.	.	N	.	.	N	.	.	N	.	.	T	2	2,0	N	.	.	N	.	.	N	.	.	N	.	.	N	.	.	N	.	.	N	.	.	N	.	.
NC_030808.1	18966371	Intergenic	T	C	C	2	0,2	N	.	.	N	.	.	N	.	.	N	.	.	N	.	.	C	2	0,2	N	.	.	N	.	.	N	.	.	N	.	.	N	.	.	N	.	.	N	.	.	N	.	.
NC_030808.1	18966852	Intergenic	T	G	N	.	.	N	.	.	N	.	.	T	1	1,0	N	.	.	N	.	.	K	5	3,2	N	.	.	N	.	.	N	.	.	N	.	.	N	.	.	N	.	.	N	.	.	N	.	.
NC_030808.1	18967307	Intergenic	G	A	A	3	0,3	N	.	.	N	.	.	N	.	.	N	.	.	N	.	.	G	1	1,0	N	.	.	N	.	.	N	.	.	N	.	.	N	.	.	N	.	.	N	.	.	N	.	.
NC_030808.1	18968154	Intergenic	A	G	N	.	.	N	.	.	N	.	.	N	.	.	G	2	0,2	N	.	.	N	.	.	N	.	.	N	.	.	N	.	.	N	.	.	N	.	.	N	.	.	N	.	.	A	1	1,0
NC_030808.1	18968922	Intergenic	T	A	N	.	.	N	.	.	N	.	.	N	.	.	N	.	.	N	.	.	N	.	.	N	.	.	N	.	.	N	.	.	N	.	.	A	2	0,2	N	.	.	N	.	.	N	.	.
NC_030808.1	18974717	Intergenic	C	G	G	13	0,13	G	10	0,10	G	2	0,2	G	3	0,3	N	.	.	G	8	0,8	G	4	0,4	G	5	0,5	N	.	.	G	5	0,5	N	.	.	N	.	.	G	9	0,9	G	3	0,3	N	.	.
NC_030808.1	18975184	Intergenic	G	A	R	12	6,6	G	7	7,0	G	2	2,0	R	9	5,4	N	.	.	A	6	0,6	R	6	4,2	G	2	2,0	N	.	.	N	.	.	N	.	.	N	.	.	N	.	.	N	.	.	N	.	.
NC_030808.1	18975245	Intergenic	A	G	G	9	0,9	G	9	0,9	N	.	.	G	4	0,4	N	.	.	G	3	0,3	G	4	0,4	G	2	0,2	N	.	.	N	.	.	N	.	.	N	.	.	N	.	.	G	3	0,3	N	.	.
NC_030808.1	18976023	Intergenic	C	A	C	5	5,0	N	.	.	M	3	1,2	C	2	2,0	N	.	.	N	.	.	C	3	3,0	A	2	0,2	N	.	.	N	.	.	N	.	.	N	.	.	N	.	.	N	.	.	C	2	2,0
NC_030808.1	18976542	Intergenic	G	T	N	.	.	N	.	.	N	.	.	N	.	.	N	.	.	N	.	.	N	.	.	T	2	0,2	N	.	.	N	.	.	N	.	.	G	2	2,0	N	.	.	N	.	.	G	2	2,0
NC_030808.1	18976764	Intergenic	G	T	N	.	.	N	.	.	N	.	.	N	.	.	N	.	.	N	.	.	G	2	2,0	N	.	.	N	.	.	N	.	.	G	1	1,0	N	.	.	N	.	.	T	2	0,2	N	.	.
NC_030808.1	18976957	Intergenic	A	G	A	2	2,0	N	.	.	N	.	.	N	.	.	N	.	.	N	.	.	A	2	2,0	N	.	.	N	.	.	N	.	.	R	4	2,2	N	.	.	N	.	.	N	.	.	N	.	.
NC_030808.1	18977123	Intergenic	G	A	A	2	0,2	N	.	.	N	.	.	A	2	0,2	N	.	.	N	.	.	A	2	0,2	N	.	.	N	.	.	N	.	.	N	.	.	N	.	.	N	.	.	N	.	.	N	.	.
NC_030808.1	18979452	Intergenic	A	G	N	.	.	N	.	.	N	.	.	N	.	.	N	.	.	N	.	.	N	.	.	G	2	0,2	N	.	.	N	.	.	N	.	.	N	.	.	N	.	.	N	.	.	N	.	.
NC_030808.1	18979453	Intergenic	G	A	N	.	.	N	.	.	N	.	.	N	.	.	N	.	.	N	.	.	N	.	.	A	2	0,2	N	.	.	N	.	.	N	.	.	N	.	.	N	.	.	N	.	.	N	.	.
NC_030808.1	18989480	Intergenic	T	C	C	2	0,2	N	.	.	N	.	.	N	.	.	N	.	.	N	.	.	N	.	.	N	.	.	N	.	.	N	.	.	N	.	.	N	.	.	N	.	.	N	.	.	N	.	.
NC_030808.1	18990149	Intergenic	A	G	N	.	.	G	2	0,2	N	.	.	N	.	.	N	.	.	N	.	.	N	.	.	N	.	.	N	.	.	N	.	.	N	.	.	N	.	.	N	.	.	N	.	.	N	.	.
NC_030808.1	18990612	Intergenic	G	T	N	.	.	T	2	0,2	N	.	.	N	.	.	N	.	.	N	.	.	N	.	.	N	.	.	N	.	.	N	.	.	N	.	.	N	.	.	N	.	.	N	.	.	N	.	.
NC_030808.1	19044509	Intergenic	A	C	C	2	0,2	N	.	.	N	.	.	N	.	.	N	.	.	N	.	.	N	.	.	N	.	.	N	.	.	N	.	.	N	.	.	N	.	.	N	.	.	N	.	.	N	.	.
NC_030808.1	19047089	Intergenic	A	G	N	.	.	N	.	.	N	.	.	N	.	.	N	.	.	N	.	.	G	2	0,2	N	.	.	N	.	.	N	.	.	N	.	.	N	.	.	N	.	.	N	.	.	N	.	.
NC_030808.1	19075042	Intergenic	C	T	T	2	0,2	N	.	.	N	.	.	N	.	.	N	.	.	N	.	.	N	.	.	N	.	.	N	.	.	N	.	.	N	.	.	N	.	.	N	.	.	N	.	.	N	.	.
NC_030808.1	19079954	Intergenic	C	A	N	.	.	N	.	.	N	.	.	N	.	.	N	.	.	N	.	.	N	.	.	N	.	.	N	.	.	N	.	.	N	.	.	N	.	.	A	2	0,2	N	.	.	N	.	.
NC_030808.1	19079985	Intergenic	T	C	N	.	.	N	.	.	N	.	.	N	.	.	N	.	.	N	.	.	N	.	.	N	.	.	N	.	.	N	.	.	N	.	.	N	.	.	C	2	0,2	N	.	.	N	.	.
NC_030808.1	19329719	Intergenic	G	C	N	.	.	N	.	.	N	.	.	N	.	.	N	.	.	N	.	.	C	2	0,2	N	.	.	N	.	.	N	.	.	N	.	.	N	.	.	N	.	.	N	.	.	N	.	.
NC_030808.1	19376149	Intergenic	T	C	C	2	0,2	N	.	.	N	.	.	N	.	.	N	.	.	N	.	.	N	.	.	N	.	.	N	.	.	N	.	.	N	.	.	N	.	.	N	.	.	N	.	.	N	.	.
NC_030808.1	19380655	Intergenic	G	A	N	.	.	N	.	.	N	.	.	N	.	.	N	.	.	N	.	.	N	.	.	A	2	0,2	N	.	.	N	.	.	N	.	.	N	.	.	N	.	.	N	.	.	N	.	.
NC_030808.1	19490651	Intergenic	T	C	N	.	.	N	.	.	N	.	.	N	.	.	N	.	.	N	.	.	C	2	0,2	N	.	.	N	.	.	N	.	.	N	.	.	N	.	.	N	.	.	N	.	.	N	.	.
NC_030808.1	19509809	Intergenic	C	T	N	.	.	N	.	.	N	.	.	N	.	.	N	.	.	N	.	.	N	.	.	N	.	.	N	.	.	N	.	.	T	1	0,1	N	.	.	N	.	.	N	.	.	N	.	.
NC_030808.1	19509818	Intergenic	A	G	N	.	.	N	.	.	N	.	.	N	.	.	N	.	.	N	.	.	N	.	.	N	.	.	N	.	.	N	.	.	G	2	0,2	N	.	.	N	.	.	N	.	.	N	.	.
NC_030808.1	19637058	Intergenic	C	T	N	.	.	N	.	.	T	2	0,2	N	.	.	N	.	.	N	.	.	N	.	.	N	.	.	N	.	.	N	.	.	N	.	.	N	.	.	N	.	.	N	.	.	N	.	.
NC_030808.1	19763650	gene-USP25	A	C	C	4	0,4	N	.	.	N	.	.	N	.	.	N	.	.	N	.	.	N	.	.	N	.	.	N	.	.	N	.	.	N	.	.	N	.	.	N	.	.	N	.	.	C	2	0,2
NC_030808.1	19764435	gene-USP25	C	T	Y	132	66,66	T	68	0,68	T	21	0,21	Y	36	15,21	T	9	0,9	T	40	0,40	Y	55	27,28	T	132	0,132	T	9	0,9	Y	11	9,2	T	10	0,10	T	31	0,31	Y	22	13,9	T	23	0,23	T	50	0,50
NC_030808.1	19765227	gene-USP25	C	T	T	56	0,56	T	16	0,16	T	7	0,7	T	24	0,24	T	7	0,7	T	10	0,10	T	39	0,39	T	103	0,103	T	6	0,6	N	.	.	T	7	0,7	T	16	0,16	N	.	.	T	15	0,15	T	30	0,30
NC_030808.1	19765629	gene-USP25	G	A	R	50	30,20	A	18	0,18	A	15	0,15	R	29	19,10	A	5	0,5	A	5	0,5	R	45	25,20	A	92	0,92	A	2	0,2	N	.	.	A	3	0,3	A	13	0,13	N	.	.	A	18	0,18	A	36	0,36
NC_030808.1	19766649	gene-USP25	G	A	G	15	15,0	G	7	7,0	G	8	8,0	R	10	7,3	G	6	6,0	N	.	.	G	21	21,0	G	31	31,0	G	2	2,0	N	.	.	G	2	2,0	G	8	8,0	N	.	.	G	8	8,0	G	20	20,0
NC_030808.1	19766749	gene-USP25	T	C	Y	17	9,8	T	2	2,0	T	6	6,0	Y	9	7,2	T	2	2,0	N	.	.	Y	26	13,13	T	32	32,0	N	.	.	N	.	.	T	2	2,0	T	3	3,0	N	.	.	T	4	4,0	T	9	9,0
NC_030808.1	19768267	gene-USP25	C	T	C	3	3,0	N	.	.	C	8	8,0	Y	6	4,2	N	.	.	N	.	.	C	7	7,0	C	10	10,0	N	.	.	N	.	.	N	.	.	C	4	4,0	N	.	.	C	7	7,0	C	7	7,0
NC_030808.1	19768355	gene-USP25	C	T	T	3	0,3	N	.	.	T	4	0,4	T	8	0,8	N	.	.	N	.	.	T	7	0,7	T	8	0,8	N	.	.	N	.	.	N	.	.	T	4	0,4	N	.	.	T	9	0,9	T	11	0,11
NC_030808.1	19769867	gene-USP25	T	C	C	55	0,55	C	22	0,22	C	17	0,17	C	17	0,17	C	7	0,7	C	16	0,16	C	25	0,25	C	62	0,62	C	7	0,7	C	6	0,6	C	5	0,5	C	14	0,14	C	7	0,7	C	25	0,25	C	25	0,25
NC_030808.1	19771244	gene-USP25	C	T	C	130	130,0	C	128	128,0	Y	41	26,15	C	79	79,0	C	12	12,0	C	77	77,0	C	136	136,0	C	211	211,0	Y	44	25,19	C	8	8,0	C	28	28,0	C	36	36,0	C	11	11,0	C	69	69,0	Y	107	52,55
NC_030808.1	19787274	gene-USP25	G	A	N	.	.	N	.	.	A	2	0,2	N	.	.	N	.	.	N	.	.	N	.	.	N	.	.	N	.	.	N	.	.	N	.	.	N	.	.	N	.	.	N	.	.	N	.	.
NC_030808.1	19808422	gene-USP25	C	T	N	.	.	T	2	0,2	N	.	.	N	.	.	N	.	.	N	.	.	N	.	.	N	.	.	N	.	.	N	.	.	N	.	.	N	.	.	N	.	.	N	.	.	N	.	.
NC_030808.1	19824363	gene-USP25	G	T	G	45	45,0	G	32	32,0	G	33	33,0	K	77	41,36	G	12	12,0	G	12	12,0	G	103	103,0	G	128	128,0	G	13	13,0	N	.	.	G	7	7,0	G	38	38,0	G	2	2,0	G	49	49,0	G	70	70,0
NC_030808.1	19825943	gene-USP25	T	C	T	32	32,0	C	34	0,34	C	37	0,37	T	54	54,0	T	8	8,0	T	9	9,0	T	114	114,0	C	129	0,129	C	12	0,12	N	.	.	T	12	12,0	T	35	35,0	T	2	2,0	C	53	0,53	C	80	0,80
NC_030808.1	19838814	gene-USP25	T	C	C	4	0,4	T	10	10,0	T	1	1,0	T	2	2,0	N	.	.	T	8	8,0	C	17	0,17	T	9	9,0	T	2	2,0	T	2	2,0	N	.	.	T	2	2,0	C	11	0,11	N	.	.	T	9	9,0
NC_030808.1	19844190	gene-USP25	C	G	C	22	22,0	C	15	15,0	C	15	15,0	C	43	43,0	C	8	8,0	C	7	7,0	C	87	87,0	C	69	69,0	C	12	12,0	N	.	.	S	8	6,2	C	11	11,0	C	4	4,0	C	41	41,0	C	45	45,0
NC_030808.1	19875672	gene-USP25	C	T	N	.	.	N	.	.	N	.	.	N	.	.	N	.	.	N	.	.	N	.	.	N	.	.	N	.	.	N	.	.	N	.	.	N	.	.	T	2	0,2	N	.	.	N	.	.
NC_030808.1	19894677	gene-USP25	C	T	N	.	.	N	.	.	N	.	.	N	.	.	N	.	.	N	.	.	N	.	.	N	.	.	N	.	.	N	.	.	N	.	.	N	.	.	N	.	.	N	.	.	N	.	.
NC_030808.1	19894796	gene-USP25	T	A	N	.	.	N	.	.	N	.	.	N	.	.	N	.	.	N	.	.	N	.	.	N	.	.	N	.	.	N	.	.	N	.	.	N	.	.	A	2	0,2	N	.	.	N	.	.
NC_030808.1	19895282	gene-USP25	T	A	N	.	.	N	.	.	N	.	.	N	.	.	N	.	.	N	.	.	N	.	.	A	2	0,2	N	.	.	N	.	.	N	.	.	N	.	.	N	.	.	N	.	.	N	.	.
NC_030808.1	19900249	gene-USP25	G	A	N	.	.	N	.	.	N	.	.	N	.	.	N	.	.	N	.	.	A	1	0,1	N	.	.	N	.	.	N	.	.	N	.	.	N	.	.	N	.	.	N	.	.	N	.	.
NC_030808.1	19900574	gene-USP25	T	C	N	.	.	N	.	.	N	.	.	N	.	.	N	.	.	N	.	.	T	2	2,0	C	3	0,3	N	.	.	N	.	.	N	.	.	N	.	.	N	.	.	C	4	0,4	N	.	.
NC_030808.1	19900636	gene-USP25	T	C	N	.	.	N	.	.	N	.	.	N	.	.	N	.	.	N	.	.	N	.	.	N	.	.	N	.	.	N	.	.	N	.	.	N	.	.	N	.	.	C	4	0,4	N	.	.
NC_030808.1	19907611	gene-USP25	G	A	N	.	.	N	.	.	N	.	.	N	.	.	N	.	.	N	.	.	N	.	.	N	.	.	N	.	.	N	.	.	R	6	5,1	R	7	2,5	N	.	.	N	.	.	N	.	.
NC_030808.1	19977780	Intergenic	C	T	N	.	.	N	.	.	N	.	.	N	.	.	N	.	.	N	.	.	N	.	.	N	.	.	N	.	.	N	.	.	N	.	.	N	.	.	N	.	.	T	2	0,2	N	.	.
NC_030808.1	19978792	Intergenic	T	C	N	.	.	N	.	.	N	.	.	N	.	.	N	.	.	N	.	.	N	.	.	C	1	0,1	N	.	.	N	.	.	N	.	.	N	.	.	N	.	.	N	.	.	N	.	.
NC_030808.1	19983801	Intergenic	C	T	N	.	.	N	.	.	N	.	.	N	.	.	N	.	.	N	.	.	T	2	0,2	N	.	.	N	.	.	N	.	.	N	.	.	N	.	.	N	.	.	N	.	.	N	.	.
NC_030808.1	20063966	Intergenic	A	G	N	.	.	N	.	.	N	.	.	N	.	.	N	.	.	N	.	.	N	.	.	N	.	.	N	.	.	N	.	.	N	.	.	N	.	.	G	2	0,2	N	.	.	N	.	.
NC_030808.1	20567280	gene-LOC108636217	T	C	N	.	.	N	.	.	N	.	.	N	.	.	N	.	.	N	.	.	N	.	.	N	.	.	N	.	.	N	.	.	N	.	.	N	.	.	C	2	0,2	N	.	.	N	.	.
NC_030808.1	20567300	gene-LOC108636217	T	C	N	.	.	N	.	.	N	.	.	N	.	.	N	.	.	N	.	.	N	.	.	N	.	.	N	.	.	N	.	.	N	.	.	N	.	.	C	2	0,2	N	.	.	N	.	.
NC_030808.1	20699880	gene-LOC108636217	T	C	Y	6	3,3	N	.	.	N	.	.	N	.	.	N	.	.	N	.	.	C	2	0,2	N	.	.	N	.	.	N	.	.	N	.	.	N	.	.	N	.	.	N	.	.	N	.	.
NC_030808.1	20700355	gene-LOC108636217	A	G	N	.	.	R	6	1,5	N	.	.	G	2	0,2	N	.	.	N	.	.	G	2	0,2	N	.	.	G	2	0,2	N	.	.	N	.	.	N	.	.	N	.	.	N	.	.	N	.	.
NC_030808.1	20700533	gene-LOC108636217	A	G	N	.	.	G	2	0,2	A	2	2,0	N	.	.	N	.	.	N	.	.	A	1	1,0	N	.	.	N	.	.	N	.	.	N	.	.	N	.	.	N	.	.	N	.	.	G	4	0,4
NC_030808.1	20700715	gene-LOC108636217	G	C	S	4	1,3	N	.	.	G	2	2,0	G	1	1,0	N	.	.	N	.	.	N	.	.	N	.	.	N	.	.	N	.	.	G	2	2,0	N	.	.	N	.	.	N	.	.	G	2	2,0
NC_030808.1	20701953	gene-LOC108636217	G	A	R	11	4,7	A	4	0,4	G	5	5,0	G	10	10,0	N	.	.	R	6	4,2	R	7	3,4	A	8	0,8	N	.	.	N	.	.	N	.	.	A	2	0,2	N	.	.	N	.	.	G	3	3,0
NC_030808.1	20702821	gene-LOC108636217	T	C	T	2	2,0	T	2	2,0	N	.	.	C	3	0,3	N	.	.	N	.	.	T	7	7,0	T	2	2,0	C	6	0,6	N	.	.	N	.	.	N	.	.	N	.	.	N	.	.	C	3	0,3
NC_030808.1	20705144	gene-LOC108636217	A	G	A	2	2,0	N	.	.	G	7	0,7	N	.	.	A	2	2,0	A	2	2,0	A	4	4,0	A	2	2,0	G	2	0,2	N	.	.	A	2	2,0	N	.	.	A	2	2,0	N	.	.	N	.	.
NC_030808.1	20705150	gene-LOC108636217	G	A	G	2	2,0	N	.	.	R	7	2,5	A	2	0,2	G	2	2,0	G	2	2,0	G	4	4,0	G	2	2,0	A	2	0,2	N	.	.	G	2	2,0	N	.	.	G	2	2,0	N	.	.	N	.	.
NC_030808.1	20705784	gene-LOC108636217	C	A	N	.	.	N	.	.	N	.	.	N	.	.	N	.	.	N	.	.	M	11	4,7	N	.	.	N	.	.	N	.	.	N	.	.	N	.	.	N	.	.	N	.	.	A	2	0,2
NC_030808.1	20706191	gene-LOC108636217	G	A	N	.	.	N	.	.	N	.	.	G	2	2,0	G	2	2,0	N	.	.	G	2	2,0	N	.	.	N	.	.	N	.	.	N	.	.	N	.	.	N	.	.	N	.	.	A	3	0,3
NC_030808.1	20728142	gene-LOC108636217	T	C	N	.	.	N	.	.	N	.	.	N	.	.	N	.	.	N	.	.	N	.	.	N	.	.	N	.	.	N	.	.	N	.	.	C	2	0,2	N	.	.	N	.	.	N	.	.
NC_030808.1	20750777	gene-LOC108636217	C	T	N	.	.	N	.	.	N	.	.	N	.	.	N	.	.	N	.	.	N	.	.	N	.	.	N	.	.	N	.	.	N	.	.	N	.	.	T	2	0,2	N	.	.	N	.	.
NC_030808.1	20750835	gene-LOC108636217	C	T	N	.	.	N	.	.	N	.	.	N	.	.	N	.	.	N	.	.	N	.	.	N	.	.	N	.	.	N	.	.	N	.	.	N	.	.	T	2	0,2	N	.	.	N	.	.
NC_030808.1	20795946	gene-NRIP1	G	A	A	3	0,3	N	.	.	N	.	.	N	.	.	N	.	.	N	.	.	N	.	.	N	.	.	N	.	.	N	.	.	N	.	.	N	.	.	N	.	.	N	.	.	N	.	.
NC_030808.1	20797902	gene-NRIP1	C	T	Y	3	1,2	N	.	.	T	5	0,5	C	9	9,0	Y	7	2,5	N	.	.	Y	11	6,5	T	2	0,2	T	4	0,4	N	.	.	N	.	.	C	3	3,0	N	.	.	T	4	0,4	T	3	0,3
NC_030808.1	20798019	gene-NRIP1	T	C	C	4	0,4	N	.	.	C	8	0,8	C	19	0,19	C	8	0,8	N	.	.	C	16	0,16	C	2	0,2	N	.	.	N	.	.	N	.	.	C	3	0,3	N	.	.	N	.	.	C	5	0,5
NC_030808.1	20798817	gene-NRIP1	G	A	N	.	.	N	.	.	G	4	4,0	R	9	4,5	G	2	2,0	N	.	.	R	24	10,14	G	2	2,0	G	4	4,0	N	.	.	G	3	3,0	G	3	3,0	N	.	.	G	2	2,0	G	7	7,0
NC_030808.1	20799504	gene-NRIP1	T	C	T	3	3,0	C	2	0,2	T	7	7,0	T	8	8,0	T	2	2,0	N	.	.	T	20	20,0	C	2	0,2	T	2	2,0	N	.	.	T	2	2,0	T	3	3,0	N	.	.	C	3	0,3	T	7	7,0
NC_030808.1	20800473	gene-NRIP1	T	C	T	15	15,0	T	2	2,0	Y	8	6,2	T	17	17,0	T	5	5,0	T	2	2,0	T	22	22,0	T	7	7,0	C	4	0,4	N	.	.	T	3	3,0	T	8	8,0	N	.	.	T	3	3,0	Y	17	12,5
NC_030808.1	20800651	gene-NRIP1	C	T	C	10	10,0	T	2	0,2	C	9	9,0	C	21	21,0	C	7	7,0	C	3	3,0	C	24	24,0	T	5	0,5	C	7	7,0	N	.	.	N	.	.	C	12	12,0	N	.	.	T	4	0,4	C	18	18,0
NC_030808.1	20800742	gene-NRIP1	A	G	A	14	14,0	A	2	2,0	A	9	9,0	R	26	12,14	G	4	0,4	A	2	2,0	A	27	27,0	A	7	7,0	A	6	6,0	N	.	.	A	2	2,0	R	12	5,7	N	.	.	A	7	7,0	A	21	21,0
NC_030808.1	20800834	gene-NRIP1	T	C	C	18	0,18	C	4	0,4	C	18	0,18	C	28	0,28	C	2	0,2	C	4	0,4	C	23	0,23	C	10	0,10	C	5	0,5	N	.	.	C	4	0,4	C	7	0,7	N	.	.	C	3	0,3	C	21	0,21
NC_030808.1	20800924	gene-NRIP1	C	T	Y	20	13,7	C	2	2,0	Y	19	11,8	C	30	30,0	C	7	7,0	N	.	.	Y	28	18,10	C	8	8,0	Y	4	1,3	N	.	.	C	2	2,0	C	7	7,0	N	.	.	C	2	2,0	Y	25	16,9
NC_030808.1	20801034	gene-NRIP1	A	G	A	19	19,0	A	3	3,0	A	8	8,0	A	24	24,0	A	2	2,0	N	.	.	A	12	12,0	A	2	2,0	A	2	2,0	N	.	.	N	.	.	A	12	12,0	N	.	.	A	2	2,0	A	17	17,0
NC_030808.1	20801770	gene-NRIP1	T	C	Y	44	23,21	T	7	7,0	Y	19	8,11	T	23	23,0	T	7	7,0	T	8	8,0	Y	46	24,22	T	22	22,0	Y	10	8,2	N	.	.	T	4	4,0	T	13	13,0	N	.	.	T	3	3,0	Y	24	12,12
NC_030808.1	20802169	gene-NRIP1	G	A	G	73	73,0	G	15	15,0	R	25	16,9	G	48	48,0	G	7	7,0	G	11	11,0	G	39	39,0	G	30	30,0	R	11	8,3	N	.	.	G	11	11,0	G	18	18,0	N	.	.	G	11	11,0	R	40	26,14
NC_030808.1	20802251	gene-NRIP1	T	C	C	86	0,86	C	24	0,24	C	30	0,30	C	47	0,47	C	9	0,9	C	12	0,12	C	44	0,44	C	33	0,33	C	10	0,10	N	.	.	C	12	0,12	C	20	0,20	N	.	.	C	16	0,16	C	38	0,38
NC_030808.1	20802283	gene-NRIP1	A	G	R	71	41,30	A	22	22,0	R	24	8,16	A	41	41,0	A	6	6,0	A	4	4,0	R	40	27,13	A	30	30,0	R	9	5,4	N	.	.	A	7	7,0	A	18	18,0	N	.	.	A	8	8,0	R	29	17,12
NC_030808.1	20802527	gene-NRIP1	C	G	G	95	0,95	C	23	23,0	S	33	13,20	S	46	28,18	S	15	8,7	S	17	8,9	G	30	0,30	C	25	25,0	S	10	3,7	N	.	.	S	20	9,11	S	26	15,11	N	.	.	C	7	7,0	S	38	18,20
NC_030808.1	20802815	gene-NRIP1	C	T	T	92	0,92	C	42	42,0	Y	29	16,13	Y	44	20,24	C	14	14,0	Y	38	25,13	T	52	0,52	C	40	40,0	Y	6	4,2	N	.	.	Y	18	10,8	Y	25	14,11	N	.	.	C	16	16,0	Y	36	17,19
NC_030808.1	20802967	gene-NRIP1	A	G	G	86	0,86	G	54	0,54	R	28	12,16	G	36	0,36	G	22	0,22	G	64	0,64	G	54	0,54	G	42	0,42	R	8	5,3	N	.	.	G	22	0,22	G	26	0,26	G	3	0,3	G	10	0,10	R	54	24,30
NC_030808.1	20803294	gene-NRIP1	G	A	G	32	32,0	G	21	21,0	R	25	16,9	G	20	20,0	G	14	14,0	G	24	24,0	G	22	22,0	G	23	23,0	R	8	2,6	G	7	7,0	G	8	8,0	G	7	7,0	G	8	8,0	G	9	9,0	R	20	7,13
NC_030808.1	20804008	gene-NRIP1	G	A	G	21	21,0	G	12	12,0	G	2	2,0	G	11	11,0	A	4	0,4	G	10	10,0	G	7	7,0	G	7	7,0	G	1	1,0	G	7	7,0	G	1	1,0	N	.	.	G	7	7,0	G	2	2,0	G	2	2,0
NC_030808.1	20804182	gene-NRIP1	G	A	G	9	9,0	G	9	9,0	N	.	.	R	12	3,9	R	6	4,2	R	14	5,9	G	3	3,0	G	8	8,0	N	.	.	R	10	5,5	A	2	0,2	N	.	.	G	7	7,0	G	1	1,0	N	.	.
NC_030808.1	20804326	gene-NRIP1	T	C	C	8	0,8	T	2	2,0	N	.	.	N	.	.	N	.	.	N	.	.	C	2	0,2	N	.	.	N	.	.	N	.	.	N	.	.	N	.	.	C	2	0,2	N	.	.	N	.	.
NC_030808.1	20812965	Intergenic	G	A	N	.	.	N	.	.	N	.	.	N	.	.	N	.	.	N	.	.	A	2	0,2	N	.	.	N	.	.	N	.	.	N	.	.	N	.	.	N	.	.	N	.	.	N	.	.
NC_030808.1	20859523	Intergenic	G	T	N	.	.	N	.	.	N	.	.	N	.	.	N	.	.	N	.	.	N	.	.	N	.	.	N	.	.	N	.	.	N	.	.	N	.	.	T	2	0,2	N	.	.	N	.	.
NC_030808.1	21006747	Intergenic	A	G	N	.	.	N	.	.	N	.	.	N	.	.	N	.	.	N	.	.	N	.	.	N	.	.	N	.	.	N	.	.	N	.	.	N	.	.	G	2	0,2	N	.	.	N	.	.
NC_030808.1	21281884	gene-SAMSN1	T	C	N	.	.	T	3	3,0	N	.	.	N	.	.	N	.	.	N	.	.	C	3	0,3	N	.	.	N	.	.	N	.	.	N	.	.	N	.	.	T	2	2,0	N	.	.	N	.	.
NC_030808.1	21397169	gene-HSPA13	T	G	N	.	.	N	.	.	N	.	.	T	3	3,0	T	2	2,0	N	.	.	K	7	5,2	T	2	2,0	T	2	2,0	N	.	.	T	2	2,0	T	2	2,0	N	.	.	T	2	2,0	T	1	1,0
NC_030808.1	21397259	gene-HSPA13	T	C	N	.	.	N	.	.	N	.	.	T	2	2,0	T	2	2,0	N	.	.	Y	3	1,2	T	2	2,0	T	2	2,0	N	.	.	T	2	2,0	T	2	2,0	N	.	.	T	2	2,0	T	2	2,0
NC_030808.1	21397304	gene-HSPA13	G	A	N	.	.	N	.	.	N	.	.	G	7	7,0	A	2	0,2	N	.	.	G	2	2,0	G	1	1,0	G	2	2,0	N	.	.	A	2	0,2	G	2	2,0	N	.	.	G	1	1,0	G	2	2,0
NC_030808.1	21400230	gene-HSPA13	A	G	N	.	.	A	2	2,0	N	.	.	A	7	7,0	N	.	.	N	.	.	R	8	4,4	A	2	2,0	N	.	.	N	.	.	A	1	1,0	A	2	2,0	N	.	.	A	3	3,0	A	2	2,0
NC_030808.1	21404403	gene-HSPA13	T	A	N	.	.	T	2	2,0	W	3	1,2	T	4	4,0	T	1	1,0	N	.	.	T	7	7,0	T	10	10,0	N	.	.	N	.	.	N	.	.	T	3	3,0	N	.	.	T	9	9,0	T	3	3,0
NC_030808.1	21404404	gene-HSPA13	A	T	N	.	.	A	2	2,0	W	3	1,2	A	4	4,0	A	1	1,0	N	.	.	A	7	7,0	A	10	10,0	N	.	.	N	.	.	N	.	.	A	3	3,0	N	.	.	A	9	9,0	A	3	3,0
NC_030808.1	21404469	gene-HSPA13	G	A	G	2	2,0	G	2	2,0	G	2	2,0	G	7	7,0	N	.	.	G	1	1,0	R	10	3,7	G	10	10,0	G	1	1,0	N	.	.	G	2	2,0	G	3	3,0	N	.	.	G	3	3,0	G	7	7,0
NC_030808.1	21404642	gene-HSPA13	A	G	A	3	3,0	N	.	.	A	2	2,0	A	7	7,0	N	.	.	N	.	.	R	9	2,7	A	7	7,0	A	2	2,0	N	.	.	A	2	2,0	A	2	2,0	N	.	.	A	2	2,0	A	7	7,0
NC_030808.1	21404664	gene-HSPA13	C	G	C	2	2,0	N	.	.	C	2	2,0	C	7	7,0	C	2	2,0	N	.	.	S	6	1,5	C	7	7,0	C	2	2,0	N	.	.	C	2	2,0	C	2	2,0	N	.	.	C	2	2,0	C	7	7,0
NC_030808.1	21404868	gene-HSPA13	T	C	Y	4	2,2	T	2	2,0	T	2	2,0	T	4	4,0	T	2	2,0	T	7	7,0	Y	6	3,3	T	9	9,0	T	2	2,0	N	.	.	T	2	2,0	T	7	7,0	N	.	.	T	7	7,0	T	7	7,0
NC_030808.1	21404952	gene-HSPA13	T	C	C	4	0,4	T	2	2,0	N	.	.	T	7	7,0	T	2	2,0	T	8	8,0	T	5	5,0	T	9	9,0	T	2	2,0	N	.	.	T	2	2,0	T	7	7,0	N	.	.	T	4	4,0	T	7	7,0
NC_030808.1	21405180	gene-HSPA13	T	C	C	2	0,2	N	.	.	C	2	0,2	C	5	0,5	C	2	0,2	N	.	.	C	4	0,4	C	7	0,7	N	.	.	N	.	.	N	.	.	C	8	0,8	N	.	.	C	7	0,7	C	6	0,6
NC_030808.1	21405340	gene-HSPA13	G	A	R	4	2,2	N	.	.	N	.	.	G	7	7,0	G	2	2,0	G	2	2,0	R	4	2,2	G	8	8,0	G	2	2,0	N	.	.	G	2	2,0	G	3	3,0	N	.	.	G	3	3,0	G	3	3,0
NC_030808.1	21405730	gene-HSPA13	G	A	R	5	3,2	G	3	3,0	N	.	.	G	8	8,0	N	.	.	N	.	.	R	3	1,2	G	7	7,0	N	.	.	N	.	.	N	.	.	G	2	2,0	N	.	.	G	2	2,0	G	3	3,0
NC_030808.1	21405750	gene-HSPA13	C	T	Y	5	3,2	N	.	.	N	.	.	C	10	10,0	N	.	.	N	.	.	Y	5	1,4	C	4	4,0	N	.	.	N	.	.	N	.	.	C	2	2,0	N	.	.	C	2	2,0	C	3	3,0
NC_030808.1	21405784	gene-HSPA13	T	C	Y	4	1,3	T	3	3,0	N	.	.	T	10	10,0	N	.	.	T	2	2,0	Y	5	1,4	T	3	3,0	N	.	.	N	.	.	N	.	.	T	2	2,0	N	.	.	T	2	2,0	T	3	3,0
NC_030808.1	21405927	gene-HSPA13	C	T	N	.	.	C	3	3,0	N	.	.	C	7	7,0	N	.	.	N	.	.	Y	4	1,3	C	2	2,0	C	2	2,0	N	.	.	N	.	.	C	2	2,0	N	.	.	C	5	5,0	C	1	1,0
NC_030808.1	21406063	gene-HSPA13	C	T	N	.	.	C	3	3,0	C	3	3,0	C	7	7,0	C	2	2,0	C	2	2,0	Y	6	4,2	C	2	2,0	C	2	2,0	N	.	.	C	2	2,0	C	2	2,0	N	.	.	C	3	3,0	C	7	7,0
NC_030808.1	21406678	gene-HSPA13	G	A	G	13	13,0	G	16	16,0	G	2	2,0	G	9	9,0	N	.	.	G	2	2,0	R	10	7,3	G	12	12,0	G	3	3,0	N	.	.	N	.	.	G	7	7,0	N	.	.	G	7	7,0	G	8	8,0
NC_030808.1	21406829	gene-HSPA13	A	T	W	20	12,8	A	22	22,0	A	2	2,0	A	9	9,0	A	2	2,0	A	7	7,0	W	7	3,4	A	21	21,0	A	7	7,0	N	.	.	A	2	2,0	A	8	8,0	A	2	2,0	A	7	7,0	A	8	8,0
NC_030808.1	21406879	gene-HSPA13	T	A	W	20	13,7	T	25	25,0	T	2	2,0	T	9	9,0	T	2	2,0	T	7	7,0	W	10	5,5	T	21	21,0	T	7	7,0	N	.	.	T	2	2,0	T	8	8,0	T	1	1,0	T	7	7,0	T	9	9,0
NC_030808.1	21406941	gene-HSPA13	G	T	K	24	12,12	G	28	28,0	G	3	3,0	G	15	15,0	G	2	2,0	G	7	7,0	K	16	8,8	G	21	21,0	G	4	4,0	N	.	.	G	2	2,0	G	13	13,0	G	2	2,0	G	8	8,0	G	10	10,0
NC_030808.1	21406973	gene-HSPA13	G	A	R	27	15,12	G	21	21,0	G	2	2,0	G	15	15,0	G	2	2,0	G	7	7,0	R	16	8,8	G	21	21,0	G	4	4,0	N	.	.	G	2	2,0	G	8	8,0	G	2	2,0	G	8	8,0	G	10	10,0
NC_030808.1	21407131	gene-HSPA13	C	G	C	32	32,0	G	21	0,21	C	2	2,0	C	14	14,0	N	.	.	C	21	21,0	C	14	14,0	G	30	1,29	C	4	4,0	N	.	.	C	2	2,0	C	7	7,0	C	3	3,0	G	10	0,10	C	12	12,0
NC_030808.1	21407180	gene-HSPA13	C	T	Y	52	24,28	C	21	21,0	C	2	2,0	C	12	12,0	N	.	.	C	21	21,0	Y	20	10,10	C	31	31,0	C	4	4,0	C	2	2,0	C	2	2,0	C	8	8,0	Y	5	3,2	C	8	8,0	C	12	12,0
NC_030808.1	21407205	gene-HSPA13	C	G	S	51	26,25	C	27	27,0	C	1	1,0	C	12	12,0	N	.	.	C	33	33,0	S	18	10,8	C	31	31,0	C	4	4,0	C	2	2,0	C	1	1,0	C	8	8,0	S	6	3,3	C	8	8,0	C	12	12,0
NC_030808.1	21407317	gene-HSPA13	T	A	W	49	26,23	T	28	28,0	T	2	2,0	T	14	14,0	N	.	.	T	33	33,0	W	28	10,18	T	31	31,0	T	2	2,0	T	2	2,0	T	2	2,0	T	13	13,0	W	14	8,6	T	10	10,0	T	13	13,0
NC_030808.1	21407687	gene-HSPA13	C	A	M	5	2,3	C	2	2,0	N	.	.	N	.	.	N	.	.	C	13	13,0	N	.	.	C	3	3,0	N	.	.	N	.	.	C	2	2,0	N	.	.	M	2	1,1	N	.	.	C	2	2,0
NC_030808.1	21407742	gene-HSPA13	C	T	C	1	1,0	T	2	0,2	N	.	.	N	.	.	N	.	.	N	.	.	N	.	.	N	.	.	N	.	.	N	.	.	N	.	.	N	.	.	N	.	.	N	.	.	N	.	.
NC_030808.1	21408122	gene-HSPA13	G	A	N	.	.	N	.	.	N	.	.	N	.	.	N	.	.	A	3	0,3	G	2	2,0	N	.	.	N	.	.	N	.	.	N	.	.	N	.	.	N	.	.	N	.	.	N	.	.
NC_030808.1	21408392	gene-HSPA13	A	T	N	.	.	N	.	.	N	.	.	N	.	.	N	.	.	N	.	.	T	2	0,2	N	.	.	N	.	.	N	.	.	N	.	.	N	.	.	N	.	.	N	.	.	N	.	.
NC_030808.1	21414869	gene-LOC102181811	A	C	N	.	.	N	.	.	N	.	.	N	.	.	N	.	.	N	.	.	N	.	.	N	.	.	N	.	.	N	.	.	N	.	.	N	.	.	N	.	.	N	.	.	C	2	0,2
NC_030808.1	21534551	Intergenic	C	T	T	2	0,2	N	.	.	N	.	.	N	.	.	N	.	.	N	.	.	N	.	.	N	.	.	N	.	.	N	.	.	N	.	.	N	.	.	N	.	.	N	.	.	N	.	.
NC_030808.1	21534660	Intergenic	G	C	C	3	0,3	N	.	.	N	.	.	N	.	.	N	.	.	N	.	.	C	2	0,2	N	.	.	N	.	.	N	.	.	N	.	.	N	.	.	N	.	.	N	.	.	N	.	.
NC_030808.1	21534710	Intergenic	A	G	G	3	0,3	N	.	.	N	.	.	N	.	.	N	.	.	N	.	.	G	2	0,2	N	.	.	N	.	.	N	.	.	G	2	0,2	N	.	.	N	.	.	N	.	.	N	.	.
NC_030808.1	21534757	Intergenic	G	A	A	3	0,3	N	.	.	N	.	.	N	.	.	A	2	0,2	N	.	.	A	3	0,3	N	.	.	N	.	.	N	.	.	N	.	.	N	.	.	N	.	.	N	.	.	N	.	.
NC_030808.1	21534883	Intergenic	G	A	N	.	.	N	.	.	N	.	.	N	.	.	N	.	.	N	.	.	A	2	0,2	N	.	.	N	.	.	N	.	.	A	2	0,2	N	.	.	N	.	.	N	.	.	N	.	.
NC_030808.1	21534972	gene-RBM11	T	C	T	1	1,0	N	.	.	N	.	.	C	2	0,2	N	.	.	N	.	.	N	.	.	N	.	.	N	.	.	N	.	.	C	3	0,3	N	.	.	N	.	.	N	.	.	N	.	.
NC_030808.1	21535079	gene-RBM11	A	G	G	6	0,6	N	.	.	N	.	.	N	.	.	N	.	.	N	.	.	N	.	.	N	.	.	N	.	.	N	.	.	G	2	0,2	N	.	.	N	.	.	N	.	.	N	.	.
NC_030808.1	21535108	gene-RBM11	G	A	A	7	0,7	N	.	.	N	.	.	N	.	.	N	.	.	N	.	.	N	.	.	N	.	.	N	.	.	N	.	.	N	.	.	N	.	.	N	.	.	N	.	.	N	.	.
NC_030808.1	21535585	gene-RBM11	C	T	T	3	0,3	N	.	.	N	.	.	N	.	.	N	.	.	N	.	.	N	.	.	N	.	.	N	.	.	N	.	.	N	.	.	N	.	.	N	.	.	N	.	.	N	.	.
NC_030808.1	21536116	gene-RBM11	C	T	T	2	0,2	N	.	.	N	.	.	N	.	.	N	.	.	N	.	.	N	.	.	N	.	.	N	.	.	N	.	.	N	.	.	N	.	.	N	.	.	N	.	.	N	.	.
NC_030808.1	21536392	gene-RBM11	A	T	N	.	.	N	.	.	N	.	.	N	.	.	N	.	.	N	.	.	T	2	0,2	N	.	.	N	.	.	N	.	.	N	.	.	N	.	.	N	.	.	N	.	.	N	.	.
NC_030808.1	21550077	gene-RBM11	T	C	N	.	.	N	.	.	N	.	.	N	.	.	N	.	.	N	.	.	C	2	0,2	N	.	.	N	.	.	N	.	.	N	.	.	N	.	.	N	.	.	N	.	.	N	.	.
NC_030808.1	21551879	gene-RBM11	G	A	N	.	.	N	.	.	N	.	.	N	.	.	N	.	.	N	.	.	N	.	.	N	.	.	N	.	.	N	.	.	N	.	.	N	.	.	A	4	0,4	N	.	.	N	.	.
NC_030808.1	21552039	gene-RBM11	C	T	C	2	2,0	N	.	.	N	.	.	N	.	.	N	.	.	T	3	0,3	N	.	.	N	.	.	N	.	.	N	.	.	C	2	2,0	N	.	.	N	.	.	N	.	.	N	.	.
NC_030808.1	21552560	gene-RBM11	T	C	N	.	.	N	.	.	N	.	.	N	.	.	N	.	.	N	.	.	C	4	0,4	N	.	.	N	.	.	N	.	.	N	.	.	N	.	.	N	.	.	N	.	.	N	.	.
NC_030808.1	21663025	Intergenic	T	C	N	.	.	N	.	.	N	.	.	N	.	.	N	.	.	N	.	.	N	.	.	N	.	.	N	.	.	N	.	.	N	.	.	N	.	.	C	2	0,2	N	.	.	N	.	.
NC_030808.1	21663039	Intergenic	A	G	N	.	.	N	.	.	N	.	.	N	.	.	N	.	.	N	.	.	N	.	.	N	.	.	N	.	.	N	.	.	N	.	.	N	.	.	G	2	0,2	N	.	.	N	.	.
NC_030808.1	22031868	Intergenic	C	T	N	.	.	N	.	.	N	.	.	N	.	.	N	.	.	N	.	.	N	.	.	N	.	.	N	.	.	N	.	.	N	.	.	N	.	.	T	2	0,2	N	.	.	N	.	.
NC_030808.1	22062992	Intergenic	G	A	N	.	.	N	.	.	N	.	.	N	.	.	N	.	.	N	.	.	N	.	.	N	.	.	N	.	.	N	.	.	N	.	.	N	.	.	A	2	0,2	N	.	.	N	.	.
NC_030808.1	22063012	Intergenic	T	C	N	.	.	N	.	.	N	.	.	N	.	.	N	.	.	N	.	.	N	.	.	N	.	.	N	.	.	N	.	.	N	.	.	N	.	.	C	2	0,2	N	.	.	N	.	.
NC_030808.1	22063041	Intergenic	G	A	N	.	.	N	.	.	N	.	.	N	.	.	N	.	.	N	.	.	N	.	.	N	.	.	N	.	.	N	.	.	N	.	.	N	.	.	A	2	0,2	N	.	.	N	.	.
NC_030808.1	22235639	Intergenic	C	T	N	.	.	N	.	.	N	.	.	N	.	.	N	.	.	N	.	.	N	.	.	N	.	.	N	.	.	N	.	.	N	.	.	N	.	.	T	3	0,3	N	.	.	N	.	.
NC_030808.1	22235667	Intergenic	C	T	N	.	.	N	.	.	N	.	.	N	.	.	N	.	.	N	.	.	N	.	.	N	.	.	N	.	.	N	.	.	N	.	.	N	.	.	T	3	0,3	N	.	.	N	.	.
NC_030808.1	22451350	Intergenic	T	C	N	.	.	N	.	.	N	.	.	N	.	.	N	.	.	N	.	.	N	.	.	N	.	.	N	.	.	N	.	.	N	.	.	N	.	.	C	2	0,2	N	.	.	N	.	.
NC_030808.1	23680257	gene-ROBO2	T	C	N	.	.	N	.	.	N	.	.	N	.	.	N	.	.	N	.	.	N	.	.	N	.	.	N	.	.	N	.	.	N	.	.	N	.	.	N	.	.	N	.	.	C	2	0,2
NC_030808.1	23738714	Intergenic	C	T	N	.	.	N	.	.	N	.	.	N	.	.	N	.	.	N	.	.	N	.	.	N	.	.	N	.	.	N	.	.	N	.	.	N	.	.	T	2	0,2	N	.	.	N	.	.
NC_030808.1	23867600	Intergenic	C	T	N	.	.	N	.	.	N	.	.	N	.	.	N	.	.	N	.	.	N	.	.	N	.	.	N	.	.	N	.	.	N	.	.	N	.	.	N	.	.	N	.	.	N	.	.
NC_030808.1	23867796	Intergenic	T	C	T	2	2,0	N	.	.	N	.	.	N	.	.	N	.	.	N	.	.	N	.	.	Y	13	7,6	N	.	.	N	.	.	N	.	.	N	.	.	N	.	.	N	.	.	N	.	.
NC_030808.1	23868154	Intergenic	C	T	Y	2	1,1	C	1	1,0	T	1	0,1	N	.	.	N	.	.	N	.	.	N	.	.	Y	5	2,3	N	.	.	N	.	.	N	.	.	N	.	.	N	.	.	N	.	.	N	.	.
NC_030808.1	23868542	Intergenic	T	C	N	.	.	N	.	.	N	.	.	N	.	.	N	.	.	N	.	.	N	.	.	T	2	2,0	N	.	.	N	.	.	N	.	.	N	.	.	N	.	.	N	.	.	N	.	.
NC_030808.1	23871102	Intergenic	G	A	N	.	.	N	.	.	N	.	.	N	.	.	N	.	.	N	.	.	A	2	0,2	N	.	.	N	.	.	G	3	3,0	N	.	.	N	.	.	A	3	0,3	N	.	.	A	3	0,3
NC_030808.1	23871548	Intergenic	T	C	C	2	0,2	N	.	.	N	.	.	N	.	.	N	.	.	N	.	.	N	.	.	Y	3	1,2	N	.	.	N	.	.	C	2	0,2	C	2	0,2	N	.	.	N	.	.	N	.	.
NC_030808.1	23871594	Intergenic	A	C	A	2	2,0	N	.	.	N	.	.	A	3	3,0	N	.	.	N	.	.	N	.	.	C	2	0,2	N	.	.	N	.	.	M	3	1,2	A	4	4,0	N	.	.	N	.	.	A	0	0,0
NC_030808.1	23871596	Intergenic	T	C,A	T	32	30,0,2	T	17	16,0,1	T	21	21,0,0	W	6	2,3,1	W	2	1,1,0	T	13	13,0,0	T	6	6,0,0	T	74	74,0,0	T	34	34,0,0	N	.	.	Y	26	24,2,0	T	25	23,0,2	T	3	3,0,0	T	8	6,0,2	T	42	42,0,0
NC_030808.1	23872181	Intergenic	A	G	R	52	39,13	A	2	2,0	N	.	.	R	12	9,3	R	21	15,6	N	.	.	A	43	40,3	R	45	37,8	R	14	9,5	N	.	.	R	20	18,2	R	22	18,4	N	.	.	R	29	26,3	R	36	32,4
NC_030808.1	23872194	Intergenic	T	C	T	10	10,0	N	.	.	N	.	.	N	.	.	N	.	.	N	.	.	Y	5	4,1	T	5	5,0	N	.	.	N	.	.	N	.	.	N	.	.	N	.	.	N	.	.	Y	6	5,1
NC_030808.1	23872238	Intergenic	T	C	C	2	0,2	N	.	.	N	.	.	N	.	.	T	2	2,0	N	.	.	N	.	.	N	.	.	N	.	.	N	.	.	N	.	.	N	.	.	N	.	.	N	.	.	T	2	2,0
NC_030808.1	23872523	Intergenic	C	T	N	.	.	N	.	.	N	.	.	N	.	.	T	1	0,1	N	.	.	N	.	.	N	.	.	N	.	.	N	.	.	N	.	.	N	.	.	N	.	.	N	.	.	N	.	.
NC_030808.1	23872535	Intergenic	C	T	N	.	.	N	.	.	N	.	.	N	.	.	T	1	0,1	N	.	.	N	.	.	N	.	.	N	.	.	N	.	.	N	.	.	N	.	.	N	.	.	N	.	.	N	.	.
NC_030808.1	23872583	Intergenic	G	A	N	.	.	N	.	.	N	.	.	N	.	.	A	1	0,1	N	.	.	N	.	.	N	.	.	N	.	.	N	.	.	N	.	.	N	.	.	N	.	.	N	.	.	N	.	.
NC_030808.1	23872682	Intergenic	T	C	N	.	.	C	2	0,2	N	.	.	N	.	.	N	.	.	N	.	.	N	.	.	N	.	.	N	.	.	N	.	.	N	.	.	N	.	.	N	.	.	N	.	.	N	.	.
NC_030808.1	23872754	Intergenic	A	G	N	.	.	G	2	0,2	N	.	.	N	.	.	N	.	.	N	.	.	N	.	.	N	.	.	N	.	.	N	.	.	N	.	.	N	.	.	N	.	.	N	.	.	N	.	.
NC_030808.1	23872781	Intergenic	T	C	N	.	.	C	2	0,2	N	.	.	N	.	.	N	.	.	N	.	.	N	.	.	N	.	.	N	.	.	N	.	.	N	.	.	N	.	.	N	.	.	N	.	.	N	.	.
NC_030808.1	23876139	Intergenic	C	T	N	.	.	N	.	.	N	.	.	N	.	.	N	.	.	N	.	.	N	.	.	T	1	0,1	N	.	.	N	.	.	N	.	.	N	.	.	N	.	.	N	.	.	N	.	.
NC_030808.1	23876439	Intergenic	C	T	Y	5	3,2	N	.	.	N	.	.	T	2	0,2	N	.	.	N	.	.	N	.	.	N	.	.	N	.	.	N	.	.	N	.	.	N	.	.	N	.	.	N	.	.	N	.	.
NC_030808.1	23876448	Intergenic	T	C	C	2	0,2	N	.	.	N	.	.	N	.	.	N	.	.	N	.	.	N	.	.	N	.	.	N	.	.	N	.	.	N	.	.	N	.	.	N	.	.	N	.	.	N	.	.
NC_030808.1	23877315	Intergenic	C	T	N	.	.	N	.	.	N	.	.	N	.	.	N	.	.	N	.	.	T	1	0,1	N	.	.	N	.	.	N	.	.	N	.	.	N	.	.	N	.	.	N	.	.	N	.	.
NC_030808.1	23877802	Intergenic	G	A	G	9	9,0	N	.	.	G	5	5,0	G	7	7,0	R	12	10,2	N	.	.	A	1	0,1	R	6	4,2	N	.	.	G	3	3,0	R	12	11,1	N	.	.	N	.	.	G	7	7,0	G	8	8,0
NC_030808.1	23879030	Intergenic	T	A	A	24	0,24	A	5	0,5	A	4	0,4	A	13	0,13	A	2	0,2	N	.	.	A	15	0,15	A	31	2,29	A	14	0,14	W	12	2,10	A	7	0,7	A	6	0,6	A	3	0,3	A	5	0,5	A	16	1,15
NC_030808.1	23879108	Intergenic	C	T	C	28	28,0	C	2	2,0	N	.	.	C	17	17,0	N	.	.	N	.	.	C	18	17,1	C	31	31,0	C	12	12,0	N	.	.	C	7	7,0	N	.	.	N	.	.	C	7	7,0	Y	17	15,2
NC_030808.1	23879210	Intergenic	G	A	N	.	.	N	.	.	N	.	.	N	.	.	N	.	.	N	.	.	G	1	1,0	N	.	.	N	.	.	N	.	.	N	.	.	N	.	.	N	.	.	N	.	.	N	.	.
NC_030808.1	23879216	Intergenic	C	T	N	.	.	N	.	.	N	.	.	N	.	.	N	.	.	N	.	.	N	.	.	N	.	.	N	.	.	N	.	.	N	.	.	N	.	.	N	.	.	N	.	.	N	.	.
NC_030808.1	23978240	Intergenic	C	T	N	.	.	N	.	.	N	.	.	N	.	.	N	.	.	N	.	.	N	.	.	N	.	.	N	.	.	N	.	.	N	.	.	N	.	.	T	2	0,2	N	.	.	N	.	.
NC_030808.1	24439897	Intergenic	G	A	N	.	.	N	.	.	N	.	.	N	.	.	N	.	.	N	.	.	N	.	.	N	.	.	N	.	.	N	.	.	N	.	.	N	.	.	A	2	0,2	N	.	.	N	.	.
NC_030808.1	24462635	gene-LOC102183454	T	C	N	.	.	C	1	0,1	N	.	.	N	.	.	N	.	.	N	.	.	N	.	.	N	.	.	N	.	.	N	.	.	N	.	.	N	.	.	N	.	.	C	2	0,2	N	.	.
NC_030808.1	24462653	gene-LOC102183454	G	A	N	.	.	A	1	0,1	N	.	.	N	.	.	N	.	.	N	.	.	N	.	.	N	.	.	N	.	.	N	.	.	N	.	.	N	.	.	N	.	.	A	2	0,2	N	.	.
NC_030808.1	24462997	gene-LOC102183454	A	C	C	2	0,2	C	3	0,3	C	2	0,2	N	.	.	N	.	.	N	.	.	N	.	.	N	.	.	N	.	.	N	.	.	N	.	.	N	.	.	N	.	.	N	.	.	N	.	.
NC_030808.1	24463128	gene-LOC102183454	C	T	N	.	.	T	2	0,2	T	2	0,2	N	.	.	N	.	.	N	.	.	N	.	.	T	5	0,5	N	.	.	N	.	.	N	.	.	T	3	0,3	N	.	.	N	.	.	N	.	.
NC_030808.1	24463181	gene-LOC102183454	G	C	C	1	0,1	C	6	0,6	N	.	.	C	6	0,6	C	5	0,5	C	9	0,9	C	4	0,4	C	6	0,6	C	5	1,4	N	.	.	C	3	0,3	C	5	0,5	N	.	.	C	3	0,3	N	.	.
NC_030808.1	24463226	gene-LOC102183454	T	A	A	2	0,2	A	8	0,8	A	1	0,1	A	8	0,8	A	6	0,6	A	12	0,12	A	4	0,4	A	7	0,7	A	6	0,6	N	.	.	A	4	0,4	A	6	0,6	A	2	0,2	A	5	0,5	A	1	0,1
NC_030808.1	24463303	gene-LOC102183454	C	T	C	2	2,0	C	3	3,0	Y	2	1,1	C	5	5,0	C	5	5,0	C	8	8,0	C	3	3,0	C	2	2,0	Y	5	4,1	N	.	.	C	4	4,0	C	6	6,0	N	.	.	C	8	8,0	C	3	3,0
NC_030808.1	24561217	Intergenic	G	C	C	1	0,1	N	.	.	N	.	.	N	.	.	N	.	.	N	.	.	N	.	.	N	.	.	N	.	.	N	.	.	N	.	.	N	.	.	N	.	.	N	.	.	N	.	.
NC_030808.1	24561835	Intergenic	C	T	N	.	.	N	.	.	N	.	.	N	.	.	N	.	.	T	2	0,2	N	.	.	N	.	.	N	.	.	N	.	.	N	.	.	N	.	.	N	.	.	N	.	.	N	.	.
NC_030808.1	24561887	Intergenic	C	A	N	.	.	N	.	.	N	.	.	N	.	.	N	.	.	A	2	0,2	N	.	.	N	.	.	N	.	.	N	.	.	N	.	.	N	.	.	N	.	.	N	.	.	N	.	.
NC_030808.1	24563027	Intergenic	A	T	N	.	.	N	.	.	N	.	.	N	.	.	N	.	.	N	.	.	T	1	0,1	T	2	0,2	N	.	.	N	.	.	N	.	.	N	.	.	N	.	.	N	.	.	N	.	.
NC_030808.1	24563037	Intergenic	C	G	N	.	.	N	.	.	N	.	.	N	.	.	N	.	.	N	.	.	G	2	0,2	G	2	0,2	N	.	.	N	.	.	N	.	.	N	.	.	N	.	.	N	.	.	N	.	.
NC_030808.1	24705131	Intergenic	C	T	N	.	.	N	.	.	N	.	.	N	.	.	N	.	.	N	.	.	N	.	.	N	.	.	N	.	.	N	.	.	N	.	.	N	.	.	T	2	0,2	N	.	.	N	.	.
NC_030808.1	24705149	Intergenic	T	C	N	.	.	N	.	.	N	.	.	N	.	.	N	.	.	N	.	.	N	.	.	N	.	.	N	.	.	N	.	.	N	.	.	N	.	.	C	2	0,2	N	.	.	N	.	.
NC_030808.1	24804614	gene-ROBO1	A	G	A	7	7,0	A	2	2,0	N	.	.	N	.	.	N	.	.	A	4	4,0	A	7	7,0	A	2	2,0	N	.	.	N	.	.	A	1	1,0	N	.	.	A	2	2,0	N	.	.	R	7	5,2
NC_030808.1	24805124	gene-ROBO1	G	T	K	6	2,4	N	.	.	G	2	2,0	G	2	2,0	N	.	.	G	2	2,0	K	7	5,2	N	.	.	N	.	.	N	.	.	N	.	.	N	.	.	N	.	.	N	.	.	G	2	2,0
NC_030808.1	24805286	gene-ROBO1	G	A	A	2	0,2	N	.	.	N	.	.	G	2	2,0	N	.	.	N	.	.	R	4	2,2	N	.	.	N	.	.	N	.	.	N	.	.	G	2	2,0	N	.	.	N	.	.	N	.	.
NC_030808.1	24821560	gene-ROBO1	A	G	N	.	.	G	2	0,2	N	.	.	N	.	.	N	.	.	N	.	.	N	.	.	N	.	.	N	.	.	N	.	.	N	.	.	G	2	0,2	N	.	.	N	.	.	G	2	0,2
NC_030808.1	24825390	gene-ROBO1	T	C	N	.	.	N	.	.	N	.	.	N	.	.	N	.	.	N	.	.	C	2	0,2	N	.	.	N	.	.	N	.	.	N	.	.	N	.	.	N	.	.	N	.	.	N	.	.
NC_030808.1	25350003	gene-ROBO1	C	T	N	.	.	N	.	.	N	.	.	N	.	.	N	.	.	N	.	.	N	.	.	N	.	.	N	.	.	T	2	0,2	N	.	.	N	.	.	N	.	.	N	.	.	N	.	.
NC_030808.1	25563625	gene-ROBO1	G	C	N	.	.	N	.	.	N	.	.	N	.	.	N	.	.	N	.	.	N	.	.	N	.	.	N	.	.	N	.	.	N	.	.	N	.	.	C	2	0,2	N	.	.	N	.	.
NC_030808.1	26912941	Intergenic	A	G	N	.	.	N	.	.	N	.	.	N	.	.	N	.	.	N	.	.	N	.	.	N	.	.	N	.	.	N	.	.	N	.	.	N	.	.	G	2	0,2	N	.	.	N	.	.
NC_030808.1	26982858	Intergenic	A	C	N	.	.	N	.	.	N	.	.	N	.	.	N	.	.	N	.	.	N	.	.	N	.	.	N	.	.	N	.	.	N	.	.	N	.	.	C	1	0,1	N	.	.	N	.	.
NC_030808.1	26982881	Intergenic	C	T	N	.	.	N	.	.	N	.	.	N	.	.	N	.	.	N	.	.	N	.	.	N	.	.	N	.	.	N	.	.	N	.	.	N	.	.	T	2	0,2	N	.	.	N	.	.
NC_030808.1	27823090	gene-GBE1	A	G	A	20	20,0	R	9	7,2	A	7	7,0	G	5	0,5	N	.	.	R	13	6,7	A	21	21,0	R	33	20,13	A	2	2,0	G	2	0,2	N	.	.	A	6	6,0	A	23	23,0	R	19	8,11	A	25	25,0
NC_030808.1	27823205	gene-GBE1	C	A	C	30	30,0	C	20	20,0	A	4	0,4	C	23	23,0	N	.	.	C	20	20,0	C	19	19,0	C	34	34,0	C	4	4,0	C	4	4,0	N	.	.	C	9	9,0	C	23	23,0	C	21	21,0	M	28	14,14
NC_030808.1	27823343	gene-GBE1	G	A	G	27	27,0	R	21	12,9	R	7	3,4	A	22	0,22	A	3	0,3	R	33	20,13	G	21	21,0	R	41	17,24	R	5	1,4	A	6	0,6	N	.	.	R	5	3,2	G	9	9,0	R	21	8,13	R	18	7,11
NC_030808.1	27823437	gene-GBE1	C	T	C	22	22,0	Y	15	10,5	C	3	3,0	T	26	0,26	C	2	2,0	Y	21	13,8	C	21	21,0	Y	40	15,25	C	4	4,0	T	4	0,4	N	.	.	Y	7	3,4	C	9	9,0	Y	20	9,11	C	17	17,0
NC_030808.1	27823462	gene-GBE1	G	A	G	22	22,0	R	12	8,4	G	3	3,0	A	24	0,24	G	2	2,0	R	13	10,3	G	28	28,0	R	36	16,20	G	4	4,0	A	3	0,3	N	.	.	R	9	4,5	G	7	7,0	R	23	12,11	G	23	23,0
NC_030808.1	27823572	gene-GBE1	C	T	C	22	22,0	Y	9	5,4	C	6	6,0	T	19	0,19	T	6	0,6	Y	13	9,4	C	23	23,0	Y	48	23,25	Y	7	5,2	T	2	0,2	N	.	.	Y	8	3,5	C	7	7,0	Y	28	13,15	Y	20	6,14
NC_030808.1	27823851	gene-GBE1	T	A	T	18	18,0	T	2	2,0	T	3	3,0	T	17	17,0	N	.	.	T	3	3,0	T	22	22,0	T	26	26,0	W	7	5,2	N	.	.	A	2	0,2	T	3	3,0	N	.	.	T	20	20,0	W	16	6,10
NC_030808.1	27824210	gene-GBE1	T	C	T	31	31,0	Y	22	12,10	T	8	8,0	C	30	0,30	N	.	.	Y	27	15,12	T	31	31,0	Y	45	19,26	T	3	3,0	C	10	0,10	N	.	.	Y	10	3,7	T	15	15,0	Y	25	9,16	T	21	21,0
NC_030808.1	27824435	gene-GBE1	T	G	T	27	27,0	K	26	9,17	T	10	10,0	G	38	0,38	N	.	.	K	23	13,10	T	31	31,0	K	73	29,44	T	7	7,0	G	4	0,4	T	2	2,0	K	9	2,7	T	7	7,0	K	47	16,31	T	24	24,0
NC_030808.1	27824569	gene-GBE1	A	G	A	27	27,0	R	25	10,15	G	7	0,7	G	26	0,26	N	.	.	R	17	8,9	A	31	31,0	R	58	21,37	G	5	0,5	G	2	0,2	G	4	0,4	R	10	6,4	A	7	7,0	R	39	16,23	G	25	0,25
NC_030808.1	27853400	gene-GBE1	A	G	N	.	.	N	.	.	N	.	.	N	.	.	N	.	.	N	.	.	N	.	.	N	.	.	N	.	.	G	2	0,2	N	.	.	N	.	.	N	.	.	N	.	.	N	.	.
NC_030808.1	27977930	gene-GBE1	C	T	C	7	7,0	C	2	2,0	C	3	3,0	Y	23	13,10	C	4	4,0	Y	5	2,3	C	36	36,0	C	26	26,0	N	.	.	N	.	.	C	2	2,0	Y	4	2,2	N	.	.	C	33	33,0	C	19	19,0
NC_030808.1	28027454	gene-GBE1	G	A	A	2	0,2	N	.	.	N	.	.	N	.	.	N	.	.	N	.	.	N	.	.	N	.	.	N	.	.	N	.	.	N	.	.	N	.	.	N	.	.	N	.	.	N	.	.
NC_030808.1	28056872	gene-GBE1	A	G	G	2	0,2	N	.	.	N	.	.	N	.	.	N	.	.	N	.	.	N	.	.	N	.	.	N	.	.	N	.	.	N	.	.	N	.	.	N	.	.	N	.	.	N	.	.
NC_030808.1	28065188	gene-GBE1	G	A	A	6	0,6	N	.	.	G	2	2,0	A	17	0,17	A	5	0,5	A	2	0,2	A	29	0,29	R	15	8,7	R	6	3,3	N	.	.	A	3	0,3	A	6	0,6	N	.	.	R	21	16,5	R	17	12,5
NC_030808.1	28065220	gene-GBE1	T	C	C	5	0,5	N	.	.	C	5	0,5	C	15	0,15	Y	4	2,2	N	.	.	C	23	0,23	Y	16	10,6	C	4	0,4	N	.	.	C	4	0,4	C	5	0,5	N	.	.	Y	21	17,4	C	18	0,18
NC_030808.1	28075565	gene-GBE1	A	G	N	.	.	N	.	.	N	.	.	N	.	.	N	.	.	N	.	.	N	.	.	N	.	.	N	.	.	G	2	0,2	N	.	.	N	.	.	N	.	.	N	.	.	N	.	.
NC_030808.1	28134332	gene-GBE1	C	G	C	2	2,0	C	2	2,0	C	7	7,0	C	19	19,0	S	4	1,3	C	2	2,0	C	24	24,0	C	14	14,0	N	.	.	N	.	.	C	7	7,0	C	2	2,0	N	.	.	C	16	16,0	C	8	8,0
NC_030808.1	28640400	Intergenic	G	A	N	.	.	N	.	.	N	.	.	N	.	.	N	.	.	N	.	.	N	.	.	N	.	.	N	.	.	N	.	.	N	.	.	N	.	.	A	2	0,2	N	.	.	N	.	.
NC_030808.1	29585770	Intergenic	T	C	N	.	.	N	.	.	N	.	.	N	.	.	N	.	.	N	.	.	N	.	.	N	.	.	N	.	.	N	.	.	N	.	.	N	.	.	C	2	0,2	N	.	.	N	.	.
NC_030808.1	29585803	Intergenic	C	T	N	.	.	N	.	.	N	.	.	N	.	.	N	.	.	N	.	.	N	.	.	N	.	.	N	.	.	N	.	.	N	.	.	N	.	.	T	2	0,2	N	.	.	N	.	.
NC_030808.1	30016317	Intergenic	C	A	N	.	.	N	.	.	N	.	.	N	.	.	N	.	.	N	.	.	N	.	.	N	.	.	N	.	.	N	.	.	N	.	.	N	.	.	A	2	0,2	N	.	.	N	.	.
NC_030808.1	30016347	Intergenic	A	G	N	.	.	N	.	.	N	.	.	N	.	.	N	.	.	N	.	.	N	.	.	N	.	.	N	.	.	N	.	.	N	.	.	N	.	.	G	2	0,2	N	.	.	N	.	.
NC_030808.1	30417580	Intergenic	A	G	N	.	.	N	.	.	N	.	.	N	.	.	N	.	.	N	.	.	N	.	.	N	.	.	N	.	.	N	.	.	N	.	.	N	.	.	G	2	0,2	N	.	.	N	.	.
NC_030808.1	30417595	Intergenic	G	T	N	.	.	N	.	.	N	.	.	N	.	.	N	.	.	N	.	.	N	.	.	N	.	.	N	.	.	N	.	.	N	.	.	N	.	.	T	1	0,1	N	.	.	N	.	.
NC_030808.1	30671780	Intergenic	C	A	N	.	.	N	.	.	N	.	.	N	.	.	N	.	.	N	.	.	N	.	.	N	.	.	N	.	.	N	.	.	N	.	.	N	.	.	A	2	0,2	N	.	.	N	.	.
NC_030808.1	30671792	Intergenic	A	G	N	.	.	N	.	.	N	.	.	N	.	.	N	.	.	N	.	.	N	.	.	N	.	.	N	.	.	N	.	.	N	.	.	N	.	.	G	2	0,2	N	.	.	N	.	.
NC_030808.1	30671818	Intergenic	C	T	N	.	.	N	.	.	N	.	.	N	.	.	N	.	.	N	.	.	N	.	.	N	.	.	N	.	.	N	.	.	N	.	.	N	.	.	T	2	0,2	N	.	.	N	.	.
NC_030808.1	31322421	Intergenic	C	T	N	.	.	N	.	.	N	.	.	N	.	.	N	.	.	N	.	.	N	.	.	N	.	.	N	.	.	N	.	.	N	.	.	N	.	.	T	2	0,2	N	.	.	N	.	.
NC_030808.1	31439449	Intergenic	A	G	N	.	.	N	.	.	N	.	.	N	.	.	N	.	.	N	.	.	N	.	.	N	.	.	N	.	.	N	.	.	G	2	0,2	N	.	.	N	.	.	N	.	.	N	.	.
NC_030808.1	31604539	gene-CADM2	A	G	N	.	.	N	.	.	N	.	.	N	.	.	N	.	.	N	.	.	N	.	.	N	.	.	N	.	.	N	.	.	N	.	.	N	.	.	N	.	.	N	.	.	N	.	.
NC_030808.1	31805765	gene-CADM2	T	C	N	.	.	N	.	.	N	.	.	N	.	.	N	.	.	N	.	.	N	.	.	N	.	.	N	.	.	N	.	.	N	.	.	N	.	.	N	.	.	N	.	.	C	2	0,2
NC_030808.1	32102619	gene-CADM2	C	G	N	.	.	N	.	.	N	.	.	N	.	.	N	.	.	N	.	.	N	.	.	N	.	.	N	.	.	N	.	.	N	.	.	N	.	.	G	2	0,2	N	.	.	N	.	.
NC_030808.1	32147480	gene-CADM2	A	G	N	.	.	N	.	.	N	.	.	N	.	.	N	.	.	N	.	.	N	.	.	N	.	.	N	.	.	N	.	.	N	.	.	N	.	.	G	2	0,2	N	.	.	N	.	.
NC_030808.1	32147485	gene-CADM2	A	C	N	.	.	N	.	.	N	.	.	N	.	.	N	.	.	N	.	.	N	.	.	N	.	.	N	.	.	N	.	.	N	.	.	N	.	.	C	2	0,2	N	.	.	N	.	.
NC_030808.1	32220752	gene-CADM2	C	G	G	2	0,2	N	.	.	N	.	.	N	.	.	N	.	.	N	.	.	N	.	.	N	.	.	N	.	.	N	.	.	N	.	.	N	.	.	N	.	.	N	.	.	N	.	.
NC_030808.1	32479597	gene-CADM2	G	A	N	.	.	N	.	.	N	.	.	N	.	.	N	.	.	N	.	.	N	.	.	N	.	.	N	.	.	N	.	.	N	.	.	N	.	.	A	2	0,2	N	.	.	N	.	.
NC_030808.1	32479607	gene-CADM2	T	G	N	.	.	N	.	.	N	.	.	N	.	.	N	.	.	N	.	.	N	.	.	N	.	.	N	.	.	N	.	.	N	.	.	N	.	.	G	1	0,1	N	.	.	N	.	.
NC_030808.1	32787485	gene-CADM2	A	T	N	.	.	N	.	.	N	.	.	N	.	.	N	.	.	N	.	.	N	.	.	N	.	.	N	.	.	N	.	.	N	.	.	N	.	.	T	2	0,2	N	.	.	N	.	.
NC_030808.1	32787530	gene-CADM2	T	C	N	.	.	N	.	.	N	.	.	N	.	.	N	.	.	N	.	.	N	.	.	N	.	.	N	.	.	N	.	.	N	.	.	N	.	.	C	2	0,2	N	.	.	N	.	.
NC_030808.1	32890963	gene-CADM2	A	G	N	.	.	N	.	.	N	.	.	N	.	.	N	.	.	N	.	.	G	3	0,3	N	.	.	N	.	.	N	.	.	N	.	.	N	.	.	N	.	.	N	.	.	N	.	.
NC_030808.1	32896885	gene-CADM2	A	T	N	.	.	N	.	.	N	.	.	N	.	.	N	.	.	N	.	.	N	.	.	N	.	.	N	.	.	N	.	.	N	.	.	N	.	.	T	2	0,2	N	.	.	N	.	.
NC_030808.1	32896935	gene-CADM2	A	C	N	.	.	N	.	.	N	.	.	N	.	.	N	.	.	N	.	.	C	2	0,2	N	.	.	N	.	.	N	.	.	N	.	.	N	.	.	C	2	0,2	N	.	.	N	.	.
NC_030808.1	32897110	gene-CADM2	A	G	N	.	.	N	.	.	N	.	.	N	.	.	N	.	.	A	1	1,0	N	.	.	N	.	.	N	.	.	N	.	.	G	2	0,2	N	.	.	N	.	.	N	.	.	N	.	.
NC_030808.1	32897121	gene-CADM2	A	G	N	.	.	N	.	.	N	.	.	N	.	.	N	.	.	A	1	1,0	N	.	.	N	.	.	N	.	.	N	.	.	G	1	0,1	N	.	.	N	.	.	N	.	.	N	.	.
NC_030808.1	32897666	gene-CADM2	G	A	N	.	.	N	.	.	N	.	.	N	.	.	N	.	.	A	2	0,2	N	.	.	N	.	.	N	.	.	N	.	.	G	2	2,0	N	.	.	N	.	.	N	.	.	N	.	.
NC_030808.1	32897677	gene-CADM2	A	T	N	.	.	N	.	.	N	.	.	N	.	.	N	.	.	T	2	0,2	N	.	.	N	.	.	N	.	.	N	.	.	A	2	2,0	N	.	.	N	.	.	N	.	.	N	.	.
NC_030808.1	33083382	Intergenic	A	G	N	.	.	N	.	.	N	.	.	N	.	.	N	.	.	N	.	.	N	.	.	N	.	.	N	.	.	N	.	.	N	.	.	N	.	.	G	2	0,2	N	.	.	N	.	.
NC_030808.1	33158607	Intergenic	T	C	N	.	.	N	.	.	N	.	.	N	.	.	N	.	.	N	.	.	N	.	.	N	.	.	N	.	.	N	.	.	N	.	.	N	.	.	N	.	.	N	.	.	C	2	0,2
NC_030808.1	33279598	Intergenic	A	G	N	.	.	N	.	.	N	.	.	N	.	.	N	.	.	N	.	.	N	.	.	N	.	.	N	.	.	N	.	.	N	.	.	N	.	.	G	2	0,2	N	.	.	N	.	.
NC_030808.1	33395239	Intergenic	T	C	N	.	.	N	.	.	N	.	.	N	.	.	N	.	.	N	.	.	N	.	.	N	.	.	N	.	.	N	.	.	N	.	.	N	.	.	C	2	0,2	N	.	.	N	.	.
NC_030808.1	33395261	Intergenic	T	G	N	.	.	N	.	.	N	.	.	N	.	.	N	.	.	N	.	.	N	.	.	N	.	.	N	.	.	N	.	.	N	.	.	N	.	.	G	2	0,2	N	.	.	N	.	.
NC_030808.1	33875816	Intergenic	G	C	C	5	0,5	C	4	0,4	C	2	0,2	N	.	.	N	.	.	C	5	0,5	C	6	0,6	C	3	0,3	N	.	.	C	4	0,4	N	.	.	N	.	.	N	.	.	C	2	0,2	N	.	.
NC_030808.1	33875910	Intergenic	A	G	G	8	0,8	G	3	0,3	N	.	.	G	2	0,2	N	.	.	N	.	.	G	7	0,7	G	4	0,4	N	.	.	N	.	.	N	.	.	N	.	.	G	2	0,2	G	2	0,2	N	.	.
NC_030808.1	33876873	Intergenic	T	A	A	4	0,4	N	.	.	N	.	.	N	.	.	A	2	0,2	N	.	.	A	2	0,2	T	6	6,0	N	.	.	N	.	.	N	.	.	N	.	.	N	.	.	N	.	.	A	3	0,3
NC_030808.1	33876975	Intergenic	T	A	A	4	0,4	N	.	.	N	.	.	N	.	.	N	.	.	N	.	.	A	2	0,2	N	.	.	N	.	.	N	.	.	N	.	.	N	.	.	N	.	.	T	3	3,0	A	1	0,1
NC_030808.1	33876985	Intergenic	T	G	G	4	0,4	G	1	0,1	N	.	.	N	.	.	N	.	.	N	.	.	G	2	0,2	N	.	.	N	.	.	N	.	.	N	.	.	N	.	.	N	.	.	G	3	0,3	G	2	0,2
NC_030808.1	33877212	gene-VGLL3	T	C	C	5	0,5	N	.	.	N	.	.	N	.	.	N	.	.	N	.	.	N	.	.	N	.	.	N	.	.	N	.	.	N	.	.	N	.	.	N	.	.	C	2	0,2	N	.	.
NC_030808.1	33877843	gene-VGLL3	T	C	C	3	0,3	C	2	0,2	N	.	.	N	.	.	N	.	.	N	.	.	C	4	0,4	N	.	.	N	.	.	C	2	0,2	N	.	.	N	.	.	N	.	.	N	.	.	C	2	0,2
NC_030808.1	33880009	gene-VGLL3	C	A	N	.	.	N	.	.	N	.	.	N	.	.	N	.	.	N	.	.	N	.	.	A	2	0,2	N	.	.	N	.	.	N	.	.	N	.	.	N	.	.	A	2	0,2	N	.	.
NC_030808.1	33882027	gene-VGLL3	T	C	C	2	0,2	N	.	.	N	.	.	C	3	0,3	N	.	.	N	.	.	C	4	0,4	N	.	.	N	.	.	N	.	.	N	.	.	N	.	.	N	.	.	N	.	.	C	2	0,2
NC_030808.1	33882150	gene-VGLL3	G	T	T	3	0,3	N	.	.	N	.	.	T	2	0,2	N	.	.	N	.	.	T	8	0,8	N	.	.	N	.	.	N	.	.	N	.	.	T	3	0,3	N	.	.	N	.	.	T	5	0,5
NC_030808.1	33882227	gene-VGLL3	C	T	N	.	.	N	.	.	N	.	.	T	2	0,2	N	.	.	N	.	.	T	7	0,7	N	.	.	N	.	.	N	.	.	N	.	.	T	2	0,2	N	.	.	N	.	.	T	3	0,3
NC_030808.1	33882264	gene-VGLL3	C	T	N	.	.	N	.	.	N	.	.	T	3	0,3	T	3	0,3	N	.	.	T	4	0,4	N	.	.	N	.	.	N	.	.	N	.	.	N	.	.	N	.	.	N	.	.	N	.	.
NC_030808.1	33882362	gene-VGLL3	G	A	N	.	.	N	.	.	N	.	.	A	2	0,2	A	3	0,3	N	.	.	A	6	0,6	N	.	.	N	.	.	N	.	.	N	.	.	N	.	.	N	.	.	N	.	.	N	.	.
NC_030808.1	33882708	gene-VGLL3	T	C	C	2	0,2	N	.	.	N	.	.	C	1	0,1	N	.	.	N	.	.	C	9	0,9	N	.	.	N	.	.	N	.	.	N	.	.	C	3	0,3	N	.	.	N	.	.	N	.	.
NC_030808.1	33883170	gene-VGLL3	T	A	A	4	0,4	N	.	.	T	2	2,0	N	.	.	N	.	.	N	.	.	A	4	0,4	N	.	.	N	.	.	A	1	0,1	N	.	.	A	2	0,2	N	.	.	N	.	.	A	2	0,2
NC_030808.1	33883804	gene-VGLL3	A	T	N	.	.	A	3	3,0	N	.	.	N	.	.	N	.	.	N	.	.	N	.	.	N	.	.	N	.	.	N	.	.	N	.	.	N	.	.	N	.	.	N	.	.	W	4	1,3
NC_030808.1	33904599	gene-VGLL3	A	G	N	.	.	N	.	.	N	.	.	N	.	.	N	.	.	N	.	.	N	.	.	N	.	.	N	.	.	N	.	.	N	.	.	N	.	.	G	2	0,2	N	.	.	N	.	.
NC_030808.1	33904619	gene-VGLL3	G	A	N	.	.	N	.	.	N	.	.	N	.	.	N	.	.	N	.	.	N	.	.	N	.	.	N	.	.	N	.	.	N	.	.	N	.	.	A	2	0,2	N	.	.	N	.	.
NC_030808.1	33904637	gene-VGLL3	G	A	N	.	.	N	.	.	N	.	.	N	.	.	N	.	.	N	.	.	N	.	.	N	.	.	N	.	.	N	.	.	N	.	.	N	.	.	A	1	0,1	N	.	.	N	.	.
NC_030808.1	33919172	gene-VGLL3	T	C	N	.	.	N	.	.	C	2	0,2	N	.	.	N	.	.	N	.	.	N	.	.	N	.	.	N	.	.	N	.	.	N	.	.	N	.	.	N	.	.	N	.	.	N	.	.
NC_030808.1	33919316	gene-VGLL3	G	A	A	2	0,2	A	2	0,2	N	.	.	N	.	.	N	.	.	A	2	0,2	N	.	.	N	.	.	N	.	.	N	.	.	N	.	.	N	.	.	N	.	.	N	.	.	N	.	.
NC_030808.1	33919490	gene-VGLL3	A	T	T	3	0,3	N	.	.	N	.	.	N	.	.	N	.	.	N	.	.	N	.	.	N	.	.	N	.	.	N	.	.	N	.	.	N	.	.	N	.	.	N	.	.	N	.	.
NC_030808.1	33919503	gene-VGLL3	T	C	C	3	0,3	N	.	.	N	.	.	N	.	.	N	.	.	N	.	.	N	.	.	N	.	.	N	.	.	N	.	.	N	.	.	N	.	.	N	.	.	N	.	.	N	.	.
NC_030808.1	33934676	gene-VGLL3	C	G	N	.	.	N	.	.	N	.	.	N	.	.	N	.	.	N	.	.	G	4	0,4	N	.	.	N	.	.	N	.	.	N	.	.	N	.	.	N	.	.	N	.	.	N	.	.
NC_030808.1	33934761	gene-VGLL3	A	G	N	.	.	N	.	.	N	.	.	N	.	.	N	.	.	N	.	.	G	2	0,2	N	.	.	N	.	.	N	.	.	N	.	.	N	.	.	N	.	.	N	.	.	N	.	.
NC_030808.1	34229237	gene-CHMP2B	C	T	T	1	0,1	N	.	.	N	.	.	N	.	.	N	.	.	N	.	.	N	.	.	N	.	.	N	.	.	N	.	.	N	.	.	N	.	.	N	.	.	N	.	.	N	.	.
NC_030808.1	34229325	gene-CHMP2B	T	C	C	2	0,2	N	.	.	N	.	.	N	.	.	N	.	.	N	.	.	N	.	.	N	.	.	N	.	.	N	.	.	N	.	.	N	.	.	N	.	.	N	.	.	N	.	.
NC_030808.1	34231040	gene-CHMP2B	C	T	T	43	0,43	T	41	0,41	Y	10	6,4	C	32	32,0	C	4	4,0	C	19	19,0	T	49	0,49	T	44	0,44	C	9	9,0	C	20	20,0	C	5	5,0	C	9	9,0	T	16	0,16	T	33	0,33	Y	25	10,15
NC_030808.1	34231273	gene-CHMP2B	T	C	C	35	0,35	C	28	0,28	C	6	0,6	C	17	0,17	C	2	0,2	C	37	0,37	C	25	0,25	C	35	0,35	C	5	0,5	C	20	1,19	C	7	0,7	C	10	0,10	C	29	0,29	C	20	0,20	C	15	0,15
NC_030808.1	34231345	gene-CHMP2B	G	C	G	27	27,0	G	7	7,0	N	.	.	S	9	5,4	N	.	.	S	9	4,5	G	11	11,0	G	7	7,0	N	.	.	S	11	7,4	N	.	.	N	.	.	G	3	3,0	G	3	3,0	G	5	5,0
NC_030808.1	34861101	gene-CGGBP1	A	T	A	14	14,0	N	.	.	A	5	5,0	W	15	8,7	A	2	2,0	N	.	.	A	34	34,0	W	16	14,2	A	2	2,0	N	.	.	A	6	6,0	T	2	0,2	N	.	.	W	10	6,4	W	15	6,9
NC_030808.1	34862704	gene-ZNF654	C	T	N	.	.	N	.	.	N	.	.	N	.	.	N	.	.	N	.	.	T	2	0,2	N	.	.	N	.	.	N	.	.	N	.	.	N	.	.	N	.	.	N	.	.	N	.	.
NC_030808.1	34863849	gene-CGGBP1	G	A	A	23	0,23	R	53	26,27	R	25	10,15	R	57	37,20	R	15	11,4	R	70	39,31	A	102	0,102	R	54	21,33	R	25	15,10	R	22	9,13	R	12	5,7	R	25	16,9	A	31	0,31	R	19	10,9	R	30	14,16
NC_030808.1	34897752	gene-ZNF654	T	C	N	.	.	N	.	.	N	.	.	N	.	.	N	.	.	N	.	.	N	.	.	N	.	.	N	.	.	N	.	.	N	.	.	N	.	.	N	.	.	N	.	.	C	2	0,2
NC_030808.1	34904123	gene-ZNF654	T	C	N	.	.	N	.	.	C	2	0,2	N	.	.	N	.	.	N	.	.	N	.	.	N	.	.	N	.	.	N	.	.	N	.	.	N	.	.	N	.	.	N	.	.	N	.	.
NC_030808.1	34904532	gene-ZNF654	A	G	N	.	.	N	.	.	N	.	.	G	2	0,2	N	.	.	N	.	.	N	.	.	N	.	.	N	.	.	N	.	.	N	.	.	N	.	.	N	.	.	N	.	.	N	.	.
NC_030808.1	34908069	gene-ZNF654	A	G	N	.	.	N	.	.	N	.	.	N	.	.	N	.	.	N	.	.	G	2	0,2	N	.	.	N	.	.	N	.	.	N	.	.	N	.	.	N	.	.	N	.	.	N	.	.
NC_030808.1	34924140	gene-ZNF654	A	G	G	3	0,3	N	.	.	N	.	.	N	.	.	N	.	.	N	.	.	N	.	.	N	.	.	N	.	.	N	.	.	N	.	.	N	.	.	N	.	.	N	.	.	N	.	.
NC_030808.1	34924290	gene-ZNF654	A	G	G	2	0,2	N	.	.	N	.	.	N	.	.	N	.	.	N	.	.	N	.	.	N	.	.	N	.	.	N	.	.	N	.	.	N	.	.	N	.	.	N	.	.	N	.	.
NC_030808.1	34933555	gene-ZNF654	T	A	A	2	0,2	N	.	.	N	.	.	N	.	.	N	.	.	N	.	.	N	.	.	N	.	.	N	.	.	N	.	.	N	.	.	N	.	.	N	.	.	N	.	.	N	.	.
NC_030808.1	34942356	gene-ZNF654	A	C	N	.	.	N	.	.	N	.	.	N	.	.	N	.	.	N	.	.	N	.	.	N	.	.	N	.	.	N	.	.	N	.	.	N	.	.	C	2	0,2	N	.	.	N	.	.
NC_030808.1	34944131	gene-ZNF654	T	C	N	.	.	N	.	.	N	.	.	N	.	.	N	.	.	N	.	.	C	2	0,2	N	.	.	N	.	.	N	.	.	N	.	.	N	.	.	N	.	.	N	.	.	N	.	.
NC_030808.1	34944247	gene-ZNF654	T	G	N	.	.	N	.	.	N	.	.	N	.	.	N	.	.	N	.	.	G	2	0,2	N	.	.	N	.	.	N	.	.	N	.	.	N	.	.	N	.	.	N	.	.	N	.	.
NC_030808.1	34949404	gene-ZNF654	A	G	N	.	.	N	.	.	R	3	1,2	A	3	3,0	N	.	.	N	.	.	R	8	2,6	R	5	1,4	N	.	.	N	.	.	N	.	.	N	.	.	N	.	.	N	.	.	R	4	2,2
NC_030808.1	34951858	gene-ZNF654	A	G	A	2	2,0	G	4	0,4	A	2	2,0	A	10	10,0	N	.	.	N	.	.	A	7	7,0	R	10	5,5	N	.	.	N	.	.	N	.	.	N	.	.	N	.	.	R	7	4,3	A	8	8,0
NC_030808.1	34952475	gene-ZNF654	T	C	C	14	0,14	T	3	3,0	Y	4	1,3	Y	15	9,6	C	2	0,2	Y	6	4,2	C	9	0,9	Y	18	12,6	N	.	.	N	.	.	N	.	.	T	2	2,0	N	.	.	Y	8	4,4	Y	13	8,5
NC_030808.1	34952514	gene-ZNF654	C	A	C	14	14,0	A	4	0,4	C	4	4,0	C	14	14,0	N	.	.	C	4	4,0	C	8	8,0	M	13	3,10	N	.	.	N	.	.	N	.	.	N	.	.	N	.	.	M	7	3,4	C	12	12,0
NC_030808.1	34952515	gene-ZNF654	A	C	C	14	0,14	A	4	4,0	C	3	0,3	C	15	0,15	N	.	.	C	4	0,4	M	9	1,8	M	13	10,3	N	.	.	N	.	.	N	.	.	N	.	.	N	.	.	M	7	4,3	M	13	1,12
NC_030808.1	34954511	gene-ZNF654	C	G	N	.	.	N	.	.	N	.	.	N	.	.	N	.	.	G	2	0,2	N	.	.	N	.	.	N	.	.	N	.	.	N	.	.	N	.	.	N	.	.	N	.	.	N	.	.
NC_030808.1	34958834	gene-C1H3orf38	C	G	N	.	.	N	.	.	N	.	.	N	.	.	N	.	.	N	.	.	G	2	0,2	N	.	.	N	.	.	N	.	.	N	.	.	N	.	.	N	.	.	N	.	.	N	.	.
NC_030808.1	34967873	gene-C1H3orf38	T	C	N	.	.	N	.	.	N	.	.	N	.	.	N	.	.	T	3	3,0	C	2	0,2	N	.	.	N	.	.	N	.	.	T	1	1,0	N	.	.	N	.	.	N	.	.	N	.	.
NC_030808.1	34967998	gene-C1H3orf38	T	G	N	.	.	G	4	0,4	N	.	.	N	.	.	N	.	.	N	.	.	G	2	0,2	N	.	.	N	.	.	N	.	.	N	.	.	N	.	.	N	.	.	N	.	.	T	2	2,0
NC_030808.1	34968168	gene-C1H3orf38	G	C	N	.	.	N	.	.	N	.	.	N	.	.	N	.	.	N	.	.	C	3	0,3	N	.	.	N	.	.	N	.	.	N	.	.	N	.	.	N	.	.	G	2	2,0	G	3	3,0
NC_030808.1	34968614	gene-C1H3orf38	A	G	N	.	.	G	2	0,2	N	.	.	N	.	.	N	.	.	N	.	.	G	3	0,3	N	.	.	N	.	.	N	.	.	N	.	.	N	.	.	N	.	.	N	.	.	N	.	.
NC_030808.1	34968793	gene-C1H3orf38	T	C	N	.	.	N	.	.	N	.	.	T	2	2,0	N	.	.	N	.	.	C	4	0,4	N	.	.	N	.	.	N	.	.	N	.	.	T	2	2,0	N	.	.	N	.	.	N	.	.
NC_030808.1	34969524	gene-C1H3orf38	T	C	N	.	.	N	.	.	C	3	0,3	C	2	0,2	N	.	.	N	.	.	N	.	.	N	.	.	N	.	.	N	.	.	N	.	.	C	2	0,2	N	.	.	N	.	.	N	.	.
NC_030808.1	34970450	gene-C1H3orf38	A	G	N	.	.	N	.	.	N	.	.	R	4	1,3	N	.	.	N	.	.	G	5	0,5	A	2	2,0	N	.	.	N	.	.	N	.	.	N	.	.	N	.	.	A	2	2,0	N	.	.
NC_030808.1	34970724	gene-C1H3orf38	C	G	N	.	.	S	4	2,2	N	.	.	N	.	.	N	.	.	N	.	.	N	.	.	S	7	5,2	N	.	.	N	.	.	N	.	.	N	.	.	N	.	.	S	4	2,2	N	.	.
NC_030808.1	34970914	gene-C1H3orf38	G	A	A	3	0,3	N	.	.	N	.	.	N	.	.	N	.	.	G	1	1,0	A	4	0,4	R	9	4,5	N	.	.	N	.	.	N	.	.	N	.	.	N	.	.	G	2	2,0	G	2	2,0
NC_030808.1	34971083	gene-C1H3orf38	G	A	A	2	0,2	N	.	.	R	5	3,2	A	3	0,3	N	.	.	N	.	.	A	6	0,6	R	6	3,3	N	.	.	N	.	.	N	.	.	A	2	0,2	N	.	.	N	.	.	R	6	4,2
NC_030808.1	34971714	gene-C1H3orf38	T	C	C	4	0,4	Y	3	1,2	T	2	2,0	T	2	2,0	N	.	.	T	2	2,0	C	3	0,3	Y	9	4,5	N	.	.	N	.	.	N	.	.	N	.	.	C	2	0,2	N	.	.	C	2	0,2
NC_030808.1	34972553	gene-C1H3orf38	C	G	G	3	0,3	N	.	.	N	.	.	C	1	1,0	N	.	.	N	.	.	G	2	0,2	N	.	.	N	.	.	N	.	.	N	.	.	N	.	.	N	.	.	N	.	.	S	3	1,2
NC_030808.1	34972609	gene-C1H3orf38	A	T	T	2	0,2	N	.	.	N	.	.	A	2	2,0	N	.	.	N	.	.	N	.	.	N	.	.	N	.	.	N	.	.	N	.	.	N	.	.	N	.	.	N	.	.	A	3	3,0
NC_030808.1	34972619	gene-C1H3orf38	A	G	G	2	0,2	N	.	.	N	.	.	A	2	2,0	N	.	.	N	.	.	N	.	.	A	1	1,0	N	.	.	N	.	.	N	.	.	N	.	.	N	.	.	N	.	.	A	3	3,0
NC_030808.1	34973792	Intergenic	G	T	T	2	0,2	N	.	.	N	.	.	G	1	1,0	T	2	0,2	N	.	.	T	3	0,3	N	.	.	N	.	.	N	.	.	N	.	.	N	.	.	N	.	.	N	.	.	N	.	.
NC_030808.1	34974272	Intergenic	T	C	C	2	0,2	N	.	.	N	.	.	N	.	.	N	.	.	N	.	.	C	3	0,3	N	.	.	N	.	.	N	.	.	N	.	.	N	.	.	N	.	.	N	.	.	Y	4	2,2
NC_030808.1	34974750	Intergenic	C	G	G	4	0,4	N	.	.	N	.	.	N	.	.	N	.	.	N	.	.	N	.	.	N	.	.	N	.	.	N	.	.	N	.	.	N	.	.	N	.	.	N	.	.	N	.	.
NC_030808.1	34975225	Intergenic	G	A	G	2	2,0	N	.	.	N	.	.	G	2	2,0	N	.	.	N	.	.	N	.	.	G	3	3,0	N	.	.	N	.	.	N	.	.	N	.	.	N	.	.	A	2	0,2	G	2	2,0
NC_030808.1	34975509	Intergenic	G	A	G	2	2,0	N	.	.	N	.	.	N	.	.	N	.	.	N	.	.	G	2	2,0	G	5	5,0	N	.	.	N	.	.	N	.	.	N	.	.	N	.	.	G	2	2,0	R	3	1,2
NC_030808.1	34976327	Intergenic	C	T	T	15	0,15	N	.	.	N	.	.	Y	4	2,2	N	.	.	T	5	0,5	T	7	0,7	C	5	5,0	N	.	.	N	.	.	N	.	.	T	4	0,4	N	.	.	N	.	.	Y	3	1,2
NC_030808.1	34979798	Intergenic	C	T	T	5	0,5	Y	3	1,2	N	.	.	N	.	.	N	.	.	N	.	.	T	3	0,3	N	.	.	N	.	.	N	.	.	N	.	.	N	.	.	T	1	0,1	N	.	.	C	5	5,0
NC_030808.1	34979903	Intergenic	G	C	G	2	2,0	N	.	.	N	.	.	N	.	.	N	.	.	C	4	0,4	N	.	.	N	.	.	N	.	.	N	.	.	N	.	.	N	.	.	G	2	2,0	N	.	.	S	4	1,3
NC_030808.1	34990897	Intergenic	A	G	N	.	.	N	.	.	N	.	.	N	.	.	G	2	0,2	N	.	.	N	.	.	N	.	.	N	.	.	N	.	.	N	.	.	N	.	.	N	.	.	N	.	.	N	.	.
NC_030808.1	34995014	Intergenic	A	C	N	.	.	N	.	.	N	.	.	N	.	.	N	.	.	N	.	.	C	2	0,2	N	.	.	N	.	.	N	.	.	N	.	.	N	.	.	N	.	.	N	.	.	N	.	.
NC_030808.1	34995314	Intergenic	T	C	N	.	.	N	.	.	N	.	.	N	.	.	N	.	.	N	.	.	N	.	.	N	.	.	N	.	.	N	.	.	N	.	.	C	2	0,2	N	.	.	N	.	.	N	.	.
NC_030808.1	34995345	Intergenic	T	C	N	.	.	N	.	.	N	.	.	N	.	.	N	.	.	C	2	0,2	N	.	.	N	.	.	N	.	.	N	.	.	N	.	.	C	2	0,2	N	.	.	N	.	.	N	.	.
NC_030808.1	35471223	Intergenic	A	C	N	.	.	N	.	.	N	.	.	N	.	.	N	.	.	N	.	.	N	.	.	N	.	.	N	.	.	N	.	.	N	.	.	N	.	.	C	1	0,1	N	.	.	N	.	.
NC_030808.1	35471241	Intergenic	A	T	N	.	.	N	.	.	N	.	.	N	.	.	N	.	.	N	.	.	N	.	.	N	.	.	N	.	.	N	.	.	N	.	.	N	.	.	T	2	0,2	N	.	.	N	.	.
NC_030808.1	35471280	Intergenic	A	G	N	.	.	N	.	.	N	.	.	N	.	.	N	.	.	N	.	.	N	.	.	N	.	.	N	.	.	N	.	.	N	.	.	N	.	.	G	2	0,2	N	.	.	N	.	.
NC_030808.1	36085861	gene-EPHA3	T	A	N	.	.	N	.	.	N	.	.	A	2	0,2	N	.	.	N	.	.	N	.	.	N	.	.	N	.	.	N	.	.	N	.	.	N	.	.	N	.	.	N	.	.	N	.	.
NC_030808.1	36280566	gene-EPHA3	C	T	N	.	.	N	.	.	N	.	.	N	.	.	N	.	.	N	.	.	T	2	0,2	N	.	.	N	.	.	N	.	.	N	.	.	N	.	.	N	.	.	N	.	.	N	.	.
NC_030808.1	36302251	gene-EPHA3	G	A	N	.	.	N	.	.	N	.	.	N	.	.	N	.	.	N	.	.	A	3	0,3	N	.	.	N	.	.	N	.	.	N	.	.	N	.	.	N	.	.	N	.	.	N	.	.
NC_030808.1	36302661	gene-EPHA3	A	T	N	.	.	N	.	.	N	.	.	N	.	.	N	.	.	N	.	.	N	.	.	N	.	.	N	.	.	N	.	.	N	.	.	N	.	.	T	2	0,2	N	.	.	N	.	.
NC_030808.1	36302709	gene-EPHA3	G	A	N	.	.	N	.	.	N	.	.	N	.	.	N	.	.	N	.	.	N	.	.	N	.	.	N	.	.	N	.	.	N	.	.	N	.	.	A	2	0,2	N	.	.	N	.	.
NC_030808.1	36304241	gene-EPHA3	T	A	A	1	0,1	A	2	0,2	N	.	.	N	.	.	N	.	.	N	.	.	A	8	0,8	N	.	.	N	.	.	N	.	.	N	.	.	N	.	.	N	.	.	A	2	0,2	A	2	0,2
NC_030808.1	36304605	gene-EPHA3	G	A	A	4	0,4	A	2	0,2	N	.	.	A	3	0,3	N	.	.	N	.	.	A	13	0,13	N	.	.	N	.	.	A	5	0,5	N	.	.	N	.	.	A	7	0,7	N	.	.	N	.	.
NC_030808.1	36309945	Intergenic	G	C	N	.	.	N	.	.	N	.	.	N	.	.	N	.	.	N	.	.	N	.	.	N	.	.	N	.	.	N	.	.	N	.	.	N	.	.	N	.	.	C	2	0,2	N	.	.
NC_030808.1	36318028	Intergenic	C	G	N	.	.	N	.	.	N	.	.	N	.	.	N	.	.	G	1	0,1	N	.	.	N	.	.	N	.	.	N	.	.	N	.	.	N	.	.	N	.	.	N	.	.	N	.	.
NC_030808.1	36318052	Intergenic	G	C	N	.	.	N	.	.	N	.	.	N	.	.	N	.	.	C	1	0,1	N	.	.	N	.	.	N	.	.	N	.	.	N	.	.	N	.	.	N	.	.	N	.	.	N	.	.
NC_030808.1	36318077	Intergenic	T	G	N	.	.	N	.	.	N	.	.	N	.	.	N	.	.	G	2	0,2	N	.	.	N	.	.	N	.	.	N	.	.	N	.	.	N	.	.	N	.	.	N	.	.	N	.	.
NC_030808.1	36920169	Intergenic	C	T	N	.	.	N	.	.	N	.	.	N	.	.	N	.	.	N	.	.	N	.	.	N	.	.	N	.	.	N	.	.	N	.	.	N	.	.	T	2	0,2	N	.	.	N	.	.
NC_030808.1	36944839	Intergenic	G	A	N	.	.	N	.	.	N	.	.	N	.	.	N	.	.	N	.	.	N	.	.	N	.	.	N	.	.	N	.	.	N	.	.	N	.	.	N	.	.	N	.	.	N	.	.
NC_030808.1	36944873	Intergenic	A	G	N	.	.	N	.	.	N	.	.	N	.	.	N	.	.	N	.	.	N	.	.	N	.	.	N	.	.	N	.	.	N	.	.	N	.	.	N	.	.	N	.	.	N	.	.
NC_030808.1	36960878	gene-PROS1	A	T	T	10	0,10	T	27	0,27	N	.	.	A	2	2,0	A	2	2,0	A	7	7,0	T	13	0,13	T	7	0,7	N	.	.	A	20	20,0	A	2	2,0	A	2	2,0	T	23	0,23	T	10	0,10	T	5	0,5
NC_030808.1	36964821	gene-PROS1	T	A	A	51	0,51	W	80	41,39	A	10	0,10	T	26	26,0	T	3	3,0	T	21	21,0	A	89	0,89	W	20	10,10	A	11	0,11	T	15	15,0	T	9	9,0	T	12	12,0	A	7	0,7	W	24	11,13	A	16	0,16
NC_030808.1	36966695	gene-PROS1	T	C	C	37	1,36	C	61	0,61	C	12	0,12	T	21	21,0	Y	10	7,3	T	20	20,0	C	75	0,75	C	25	0,25	C	8	0,8	T	7	7,0	Y	12	2,10	T	11	11,0	C	6	0,6	C	24	0,24	C	14	0,14
NC_030808.1	36969094	gene-PROS1	T	C	C	32	0,32	Y	58	29,29	C	9	0,9	T	21	21,0	T	7	7,0	T	21	21,0	C	55	0,55	Y	19	9,10	C	4	0,4	T	2	2,0	T	3	3,0	T	16	16,0	C	3	0,3	Y	19	9,10	C	12	0,12
NC_030808.1	36975881	gene-PROS1	A	T	T	15	0,15	W	28	18,10	T	3	0,3	A	13	13,0	A	6	6,0	A	9	9,0	T	44	0,44	W	15	7,8	T	9	0,9	N	.	.	A	4	4,0	A	11	11,0	N	.	.	W	19	11,8	T	13	0,13
NC_030808.1	37018899	gene-PROS1	C	T	N	.	.	N	.	.	N	.	.	T	2	0,2	N	.	.	N	.	.	N	.	.	N	.	.	N	.	.	N	.	.	N	.	.	N	.	.	N	.	.	N	.	.	N	.	.
NC_030808.1	37087673	gene-ARL13B	G	A	N	.	.	N	.	.	N	.	.	N	.	.	N	.	.	N	.	.	N	.	.	N	.	.	N	.	.	N	.	.	N	.	.	N	.	.	A	2	0,2	N	.	.	N	.	.
NC_030808.1	37087700	gene-ARL13B	G	A	N	.	.	N	.	.	N	.	.	N	.	.	N	.	.	N	.	.	N	.	.	N	.	.	N	.	.	N	.	.	N	.	.	N	.	.	A	2	0,2	N	.	.	N	.	.
NC_030808.1	37087767	gene-ARL13B	C	T	N	.	.	N	.	.	N	.	.	N	.	.	N	.	.	N	.	.	N	.	.	N	.	.	N	.	.	N	.	.	N	.	.	N	.	.	T	2	0,2	N	.	.	N	.	.
NC_030808.1	37110028	gene-ARL13B	C	A	C	4	4,0	N	.	.	N	.	.	C	7	7,0	A	3	0,3	C	2	2,0	C	21	21,0	C	5	5,0	C	2	2,0	N	.	.	A	2	0,2	C	7	7,0	N	.	.	C	4	4,0	C	7	7,0
NC_030808.1	37119269	gene-ARL13B	G	A	A	7	0,7	A	3	0,3	N	.	.	A	5	0,5	A	3	0,3	N	.	.	A	11	0,11	A	6	0,6	N	.	.	N	.	.	N	.	.	A	2	0,2	N	.	.	A	2	0,2	A	6	0,6
NC_030808.1	37120201	gene-ARL13B	G	A	A	8	0,8	A	8	0,8	A	2	0,2	A	8	0,8	A	2	0,2	A	2	0,2	A	6	0,6	A	10	0,10	N	.	.	N	.	.	N	.	.	N	.	.	N	.	.	A	3	0,3	A	9	0,9
NC_030808.1	37120489	gene-ARL13B	A	C	A	8	8,0	A	8	8,0	A	2	2,0	M	5	3,2	N	.	.	A	2	2,0	A	3	3,0	A	7	7,0	N	.	.	C	2	0,2	N	.	.	A	2	2,0	N	.	.	N	.	.	A	2	2,0
NC_030808.1	37120781	gene-ARL13B	G	C	G	7	7,0	S	8	2,6	G	2	2,0	C	4	0,4	N	.	.	C	4	0,4	G	5	5,0	S	10	5,5	N	.	.	N	.	.	S	4	2,2	C	2	0,2	G	2	2,0	G	3	3,0	G	7	7,0
NC_030808.1	37128852	gene-NSUN3	T	C	N	.	.	N	.	.	N	.	.	C	2	0,2	N	.	.	N	.	.	N	.	.	N	.	.	N	.	.	N	.	.	N	.	.	N	.	.	N	.	.	N	.	.	N	.	.
NC_030808.1	37138655	gene-NSUN3	C	T	C	16	16,0	C	10	10,0	C	3	3,0	C	22	22,0	Y	3	1,2	C	3	3,0	C	34	34,0	C	21	21,0	C	5	5,0	N	.	.	N	.	.	C	2	2,0	C	2	2,0	C	7	7,0	C	13	13,0
NC_030808.1	37146206	gene-NSUN3	G	A	N	.	.	N	.	.	N	.	.	N	.	.	A	2	0,2	N	.	.	N	.	.	N	.	.	N	.	.	N	.	.	N	.	.	N	.	.	N	.	.	N	.	.	N	.	.
NC_030808.1	37146767	gene-NSUN3	A	T	N	.	.	N	.	.	N	.	.	N	.	.	N	.	.	N	.	.	N	.	.	N	.	.	N	.	.	N	.	.	T	2	0,2	N	.	.	N	.	.	N	.	.	N	.	.
NC_030808.1	37156940	gene-NSUN3	A	G	N	.	.	N	.	.	N	.	.	N	.	.	N	.	.	N	.	.	N	.	.	N	.	.	N	.	.	N	.	.	N	.	.	N	.	.	N	.	.	N	.	.	G	2	0,2
NC_030808.1	37158628	gene-NSUN3	A	T	N	.	.	N	.	.	N	.	.	N	.	.	N	.	.	N	.	.	N	.	.	N	.	.	N	.	.	N	.	.	N	.	.	N	.	.	N	.	.	T	2	0,2	N	.	.
NC_030808.1	37159418	gene-NSUN3	T	C	N	.	.	C	2	0,2	N	.	.	N	.	.	N	.	.	N	.	.	N	.	.	N	.	.	N	.	.	N	.	.	N	.	.	N	.	.	N	.	.	N	.	.	N	.	.
NC_030808.1	37159495	gene-NSUN3	A	G	N	.	.	G	2	0,2	N	.	.	N	.	.	N	.	.	N	.	.	N	.	.	N	.	.	N	.	.	N	.	.	N	.	.	N	.	.	N	.	.	N	.	.	N	.	.
NC_030808.1	37169742	gene-NSUN3	T	C	N	.	.	T	2	2,0	N	.	.	N	.	.	N	.	.	C	2	0,2	N	.	.	N	.	.	N	.	.	N	.	.	N	.	.	N	.	.	N	.	.	N	.	.	N	.	.
NC_030808.1	37169869	gene-NSUN3	G	A	N	.	.	N	.	.	N	.	.	N	.	.	N	.	.	A	2	0,2	N	.	.	A	2	0,2	N	.	.	N	.	.	N	.	.	N	.	.	N	.	.	N	.	.	N	.	.
NC_030808.1	37188999	gene-NSUN3	C	T	T	17	0,17	Y	13	4,9	C	2	2,0	Y	22	14,8	N	.	.	C	7	7,0	T	24	0,24	Y	24	14,10	Y	10	1,9	C	2	2,0	C	2	2,0	C	4	4,0	T	11	0,11	Y	9	5,4	Y	6	4,2
NC_030808.1	37189341	gene-NSUN3	A	G	G	8	0,8	G	16	0,16	N	.	.	G	5	0,5	N	.	.	G	11	0,11	G	13	0,13	G	11	0,11	N	.	.	G	7	0,7	N	.	.	G	2	0,2	G	16	1,15	G	5	0,5	G	8	0,8
NC_030808.1	37206898	Intergenic	C	T	N	.	.	N	.	.	N	.	.	N	.	.	N	.	.	N	.	.	N	.	.	N	.	.	N	.	.	N	.	.	N	.	.	T	2	0,2	N	.	.	N	.	.	N	.	.
NC_030808.1	37206923	Intergenic	G	C	N	.	.	N	.	.	N	.	.	N	.	.	N	.	.	N	.	.	N	.	.	N	.	.	N	.	.	N	.	.	N	.	.	C	2	0,2	N	.	.	N	.	.	N	.	.
NC_030808.1	37642515	Intergenic	A	T	N	.	.	N	.	.	N	.	.	N	.	.	N	.	.	N	.	.	N	.	.	N	.	.	N	.	.	N	.	.	N	.	.	N	.	.	T	2	0,2	N	.	.	N	.	.
NC_030808.1	37966232	Intergenic	C	T	N	.	.	N	.	.	N	.	.	T	1	0,1	N	.	.	N	.	.	N	.	.	N	.	.	N	.	.	N	.	.	N	.	.	N	.	.	N	.	.	N	.	.	N	.	.
NC_030808.1	37966254	Intergenic	T	C	N	.	.	N	.	.	N	.	.	C	1	0,1	N	.	.	N	.	.	N	.	.	N	.	.	N	.	.	N	.	.	N	.	.	N	.	.	N	.	.	N	.	.	N	.	.
NC_030808.1	37966277	Intergenic	C	T	N	.	.	N	.	.	N	.	.	T	2	0,2	N	.	.	N	.	.	N	.	.	N	.	.	N	.	.	N	.	.	N	.	.	N	.	.	N	.	.	N	.	.	N	.	.
NC_030808.1	38140708	Intergenic	C	A	N	.	.	N	.	.	N	.	.	N	.	.	N	.	.	N	.	.	N	.	.	N	.	.	N	.	.	N	.	.	N	.	.	N	.	.	A	2	0,2	N	.	.	N	.	.
NC_030808.1	38565556	Intergenic	C	T	N	.	.	T	3	0,3	N	.	.	T	4	0,4	N	.	.	N	.	.	N	.	.	T	2	0,2	N	.	.	N	.	.	N	.	.	T	1	0,1	N	.	.	N	.	.	N	.	.
NC_030808.1	38565648	Intergenic	C	T	N	.	.	T	3	0,3	N	.	.	T	2	0,2	N	.	.	T	3	0,3	N	.	.	T	8	0,8	N	.	.	N	.	.	N	.	.	T	4	0,4	N	.	.	N	.	.	T	3	0,3
NC_030808.1	38565668	Intergenic	A	G	N	.	.	G	3	0,3	N	.	.	G	2	0,2	N	.	.	G	3	0,3	N	.	.	G	10	0,10	N	.	.	N	.	.	N	.	.	G	3	0,3	N	.	.	N	.	.	G	3	0,3
NC_030808.1	38565846	Intergenic	T	C	N	.	.	N	.	.	N	.	.	C	3	0,3	N	.	.	C	5	0,5	N	.	.	C	4	0,4	N	.	.	N	.	.	N	.	.	C	2	0,2	N	.	.	N	.	.	C	2	0,2
NC_030808.1	38565874	Intergenic	C	T	N	.	.	N	.	.	N	.	.	T	3	0,3	N	.	.	T	5	0,5	N	.	.	T	3	0,3	N	.	.	N	.	.	N	.	.	T	2	0,2	N	.	.	N	.	.	T	2	0,2
NC_030808.1	38565964	Intergenic	T	G	N	.	.	N	.	.	N	.	.	N	.	.	N	.	.	G	1	0,1	N	.	.	N	.	.	N	.	.	N	.	.	N	.	.	N	.	.	N	.	.	N	.	.	N	.	.
NC_030808.1	38566006	Intergenic	T	C	N	.	.	N	.	.	N	.	.	C	2	0,2	N	.	.	C	1	0,1	N	.	.	N	.	.	N	.	.	N	.	.	N	.	.	N	.	.	N	.	.	N	.	.	N	.	.
NC_030808.1	38566057	Intergenic	A	G	N	.	.	N	.	.	N	.	.	G	2	0,2	N	.	.	N	.	.	N	.	.	N	.	.	N	.	.	N	.	.	N	.	.	N	.	.	N	.	.	N	.	.	N	.	.
NC_030808.1	38792689	Intergenic	C	T	N	.	.	N	.	.	N	.	.	N	.	.	N	.	.	N	.	.	N	.	.	N	.	.	N	.	.	N	.	.	N	.	.	N	.	.	T	2	0,2	N	.	.	N	.	.
NC_030808.1	38792763	Intergenic	T	C	N	.	.	N	.	.	N	.	.	N	.	.	N	.	.	N	.	.	N	.	.	N	.	.	N	.	.	N	.	.	N	.	.	N	.	.	C	2	0,2	N	.	.	N	.	.
NC_030808.1	39067234	Intergenic	G	A	N	.	.	N	.	.	N	.	.	N	.	.	N	.	.	N	.	.	N	.	.	N	.	.	N	.	.	N	.	.	N	.	.	N	.	.	A	1	0,1	N	.	.	N	.	.
NC_030808.1	39067242	Intergenic	G	A	N	.	.	N	.	.	N	.	.	N	.	.	N	.	.	N	.	.	N	.	.	N	.	.	N	.	.	N	.	.	N	.	.	N	.	.	A	2	0,2	N	.	.	N	.	.
NC_030808.1	39270090	Intergenic	G	T	T	1	0,1	N	.	.	N	.	.	N	.	.	N	.	.	N	.	.	N	.	.	N	.	.	N	.	.	N	.	.	N	.	.	N	.	.	N	.	.	N	.	.	N	.	.
NC_030808.1	39270152	Intergenic	T	C	C	1	0,1	N	.	.	N	.	.	N	.	.	N	.	.	N	.	.	N	.	.	N	.	.	N	.	.	N	.	.	N	.	.	N	.	.	N	.	.	N	.	.	N	.	.
NC_030808.1	39277215	Intergenic	C	A	N	.	.	N	.	.	N	.	.	N	.	.	N	.	.	N	.	.	N	.	.	N	.	.	N	.	.	N	.	.	N	.	.	N	.	.	A	2	0,2	N	.	.	N	.	.
NC_030808.1	39542191	Intergenic	C	G	N	.	.	N	.	.	N	.	.	N	.	.	N	.	.	N	.	.	N	.	.	N	.	.	N	.	.	N	.	.	N	.	.	N	.	.	G	2	0,2	N	.	.	N	.	.
NC_030808.1	39542225	Intergenic	A	T	N	.	.	N	.	.	N	.	.	N	.	.	N	.	.	N	.	.	N	.	.	N	.	.	N	.	.	N	.	.	N	.	.	N	.	.	T	2	0,2	N	.	.	N	.	.
NC_030808.1	39850071	gene-EPHA6	T	C	N	.	.	N	.	.	N	.	.	N	.	.	N	.	.	N	.	.	N	.	.	N	.	.	N	.	.	N	.	.	N	.	.	N	.	.	C	2	0,2	N	.	.	N	.	.
NC_030808.1	40110195	gene-EPHA6	G	A	N	.	.	N	.	.	N	.	.	N	.	.	N	.	.	N	.	.	N	.	.	N	.	.	N	.	.	N	.	.	N	.	.	N	.	.	A	2	0,2	N	.	.	N	.	.
NC_030808.1	40110220	gene-EPHA6	A	C	N	.	.	N	.	.	N	.	.	N	.	.	N	.	.	N	.	.	N	.	.	N	.	.	N	.	.	N	.	.	N	.	.	N	.	.	C	2	0,2	N	.	.	N	.	.
NC_030808.1	40132501	gene-EPHA6	G	C	C	3	0,3	N	.	.	N	.	.	N	.	.	N	.	.	N	.	.	N	.	.	N	.	.	N	.	.	N	.	.	N	.	.	N	.	.	N	.	.	N	.	.	C	2	0,2
NC_030808.1	40132995	gene-EPHA6	A	G	N	.	.	N	.	.	N	.	.	N	.	.	N	.	.	N	.	.	G	5	0,5	N	.	.	N	.	.	N	.	.	N	.	.	N	.	.	N	.	.	N	.	.	N	.	.
NC_030808.1	40161963	gene-EPHA6	G	A	N	.	.	N	.	.	A	2	0,2	N	.	.	N	.	.	N	.	.	N	.	.	N	.	.	N	.	.	N	.	.	N	.	.	N	.	.	N	.	.	N	.	.	N	.	.
NC_030808.1	40163225	gene-EPHA6	C	T	N	.	.	N	.	.	N	.	.	T	2	0,2	N	.	.	N	.	.	N	.	.	N	.	.	N	.	.	N	.	.	N	.	.	N	.	.	N	.	.	N	.	.	N	.	.
NC_030808.1	40163483	gene-EPHA6	G	A	N	.	.	N	.	.	A	2	0,2	N	.	.	N	.	.	N	.	.	N	.	.	N	.	.	N	.	.	N	.	.	N	.	.	N	.	.	N	.	.	N	.	.	N	.	.
NC_030808.1	40163484	gene-EPHA6	C	T	N	.	.	N	.	.	T	2	0,2	N	.	.	N	.	.	N	.	.	N	.	.	N	.	.	N	.	.	N	.	.	N	.	.	N	.	.	N	.	.	N	.	.	N	.	.
NC_030808.1	40164847	gene-EPHA6	A	G	N	.	.	N	.	.	N	.	.	N	.	.	G	2	0,2	N	.	.	N	.	.	N	.	.	N	.	.	N	.	.	N	.	.	N	.	.	N	.	.	N	.	.	N	.	.
NC_030808.1	40166249	gene-EPHA6	T	C	C	4	0,4	N	.	.	N	.	.	N	.	.	N	.	.	C	2	0,2	Y	5	2,3	N	.	.	N	.	.	N	.	.	N	.	.	N	.	.	N	.	.	N	.	.	N	.	.
NC_030808.1	40166433	gene-EPHA6	T	C	C	4	0,4	N	.	.	N	.	.	N	.	.	C	2	0,2	N	.	.	C	3	0,3	N	.	.	N	.	.	N	.	.	N	.	.	N	.	.	N	.	.	N	.	.	N	.	.
NC_030808.1	40166558	gene-EPHA6	T	C	T	2	2,0	N	.	.	N	.	.	Y	7	1,6	N	.	.	N	.	.	Y	6	4,2	N	.	.	N	.	.	N	.	.	N	.	.	C	2	0,2	N	.	.	N	.	.	N	.	.
NC_030808.1	40558735	gene-EPHA6	A	G	N	.	.	N	.	.	N	.	.	N	.	.	N	.	.	N	.	.	N	.	.	N	.	.	G	2	0,2	N	.	.	N	.	.	N	.	.	N	.	.	N	.	.	N	.	.
NC_030808.1	40559120	gene-EPHA6	T	C	N	.	.	C	7	0,7	N	.	.	C	4	0,4	N	.	.	C	12	0,12	N	.	.	C	9	0,9	N	.	.	C	6	0,6	N	.	.	N	.	.	N	.	.	C	4	0,4	C	3	0,3
NC_030808.1	40559251	gene-EPHA6	T	G	N	.	.	G	6	0,6	N	.	.	G	6	0,6	N	.	.	G	3	0,3	N	.	.	G	4	0,4	G	2	0,2	N	.	.	N	.	.	N	.	.	N	.	.	G	2	0,2	N	.	.
NC_030808.1	40559378	gene-EPHA6	G	A	N	.	.	A	6	0,6	N	.	.	A	4	0,4	N	.	.	A	2	0,2	N	.	.	A	7	0,7	N	.	.	A	3	0,3	N	.	.	N	.	.	N	.	.	A	3	0,3	N	.	.
NC_030808.1	40765774	Intergenic	T	A	N	.	.	N	.	.	N	.	.	N	.	.	N	.	.	N	.	.	N	.	.	N	.	.	N	.	.	N	.	.	N	.	.	A	2	0,2	N	.	.	N	.	.	N	.	.
NC_030808.1	40772233	gene-ARL6	A	G	N	.	.	N	.	.	N	.	.	N	.	.	N	.	.	G	2	0,2	R	4	1,3	N	.	.	N	.	.	N	.	.	N	.	.	N	.	.	N	.	.	N	.	.	N	.	.
NC_030808.1	40788760	gene-ARL6	C	T	T	2	0,2	N	.	.	T	2	0,2	T	2	0,2	N	.	.	N	.	.	T	6	0,6	N	.	.	N	.	.	N	.	.	N	.	.	N	.	.	N	.	.	N	.	.	N	.	.
NC_030808.1	40795746	gene-ARL6	A	G	A	3	3,0	N	.	.	N	.	.	G	2	0,2	G	2	0,2	N	.	.	R	9	3,6	N	.	.	N	.	.	N	.	.	N	.	.	N	.	.	N	.	.	N	.	.	N	.	.
NC_030808.1	40806502	gene-ARL6	A	C	A	2	2,0	N	.	.	A	2	2,0	M	3	1,2	N	.	.	N	.	.	A	2	2,0	A	4	4,0	N	.	.	N	.	.	N	.	.	N	.	.	N	.	.	N	.	.	A	2	2,0
NC_030808.1	40806513	gene-ARL6	C	T	C	3	3,0	N	.	.	T	1	0,1	T	2	0,2	N	.	.	N	.	.	T	3	0,3	C	4	4,0	N	.	.	N	.	.	N	.	.	N	.	.	N	.	.	N	.	.	C	2	2,0
NC_030808.1	40806647	gene-ARL6	G	A	N	.	.	G	5	5,0	N	.	.	N	.	.	N	.	.	N	.	.	N	.	.	N	.	.	N	.	.	N	.	.	N	.	.	N	.	.	N	.	.	A	2	0,2	N	.	.
NC_030808.1	40806702	gene-ARL6	T	A	T	3	3,0	W	5	3,2	T	2	2,0	A	2	0,2	N	.	.	N	.	.	A	5	0,5	N	.	.	N	.	.	N	.	.	N	.	.	N	.	.	N	.	.	A	2	0,2	N	.	.
NC_030808.1	40807132	gene-ARL6	C	T	T	5	0,5	Y	5	3,2	C	2	2,0	Y	10	7,3	N	.	.	T	5	0,5	Y	5	2,3	Y	8	3,5	N	.	.	N	.	.	N	.	.	T	2	0,2	N	.	.	C	3	3,0	Y	4	1,3
NC_030808.1	40842437	Intergenic	T	G	N	.	.	N	.	.	N	.	.	N	.	.	N	.	.	N	.	.	N	.	.	N	.	.	N	.	.	N	.	.	N	.	.	N	.	.	G	2	0,2	N	.	.	N	.	.
NC_030808.1	40886478	Intergenic	T	G	N	.	.	N	.	.	N	.	.	N	.	.	N	.	.	N	.	.	N	.	.	N	.	.	N	.	.	N	.	.	N	.	.	N	.	.	G	1	0,1	N	.	.	N	.	.
NC_030808.1	40886491	Intergenic	A	G	N	.	.	N	.	.	N	.	.	N	.	.	N	.	.	N	.	.	N	.	.	N	.	.	N	.	.	N	.	.	N	.	.	N	.	.	G	2	0,2	N	.	.	N	.	.
NC_030808.1	40886556	Intergenic	T	G	N	.	.	N	.	.	N	.	.	N	.	.	N	.	.	N	.	.	N	.	.	N	.	.	N	.	.	N	.	.	N	.	.	N	.	.	G	2	0,2	N	.	.	N	.	.
NC_030808.1	40958593	Intergenic	T	A	A	2	0,2	N	.	.	N	.	.	N	.	.	N	.	.	N	.	.	N	.	.	N	.	.	N	.	.	N	.	.	N	.	.	N	.	.	N	.	.	N	.	.	N	.	.
NC_030808.1	41174506	gene-RCAN1	G	T	G	11	11,0	G	8	8,0	K	18	7,11	G	10	10,0	T	2	0,2	K	3	1,2	G	20	20,0	G	11	11,0	K	6	4,2	N	.	.	T	6	0,6	K	8	4,4	N	.	.	G	12	12,0	K	19	10,9
NC_030808.1	41178321	gene-RCAN1	A	G	N	.	.	N	.	.	N	.	.	N	.	.	N	.	.	N	.	.	G	2	0,2	N	.	.	N	.	.	N	.	.	N	.	.	N	.	.	N	.	.	N	.	.	N	.	.
NC_030808.1	41178344	gene-RCAN1	A	G	N	.	.	N	.	.	N	.	.	N	.	.	N	.	.	N	.	.	G	2	0,2	N	.	.	N	.	.	N	.	.	N	.	.	N	.	.	N	.	.	N	.	.	N	.	.
NC_030808.1	41178357	gene-RCAN1	A	G	N	.	.	N	.	.	N	.	.	N	.	.	N	.	.	N	.	.	G	2	0,2	N	.	.	N	.	.	N	.	.	N	.	.	N	.	.	N	.	.	N	.	.	N	.	.
NC_030808.1	41181513	gene-RCAN1	C	T	N	.	.	N	.	.	N	.	.	N	.	.	N	.	.	N	.	.	N	.	.	N	.	.	N	.	.	N	.	.	N	.	.	N	.	.	N	.	.	N	.	.	N	.	.
NC_030808.1	41190576	gene-RCAN1	A	G	G	2	0,2	R	7	3,4	N	.	.	G	2	0,2	N	.	.	N	.	.	N	.	.	N	.	.	N	.	.	N	.	.	G	2	0,2	N	.	.	N	.	.	N	.	.	N	.	.
NC_030808.1	41190614	gene-RCAN1	A	G	G	2	0,2	G	10	0,10	N	.	.	G	2	0,2	N	.	.	N	.	.	N	.	.	N	.	.	N	.	.	G	2	0,2	N	.	.	N	.	.	N	.	.	N	.	.	N	.	.
NC_030808.1	41190660	gene-RCAN1	C	G	N	.	.	S	9	5,4	N	.	.	N	.	.	N	.	.	N	.	.	N	.	.	N	.	.	N	.	.	C	2	2,0	N	.	.	N	.	.	N	.	.	N	.	.	N	.	.
NC_030808.1	41190677	gene-RCAN1	T	C	N	.	.	C	6	0,6	N	.	.	N	.	.	N	.	.	N	.	.	N	.	.	N	.	.	N	.	.	C	4	0,4	N	.	.	N	.	.	N	.	.	N	.	.	N	.	.
NC_030808.1	41190702	gene-RCAN1	G	A	N	.	.	R	6	3,3	N	.	.	N	.	.	N	.	.	N	.	.	N	.	.	N	.	.	N	.	.	A	4	0,4	N	.	.	N	.	.	N	.	.	N	.	.	N	.	.
NC_030808.1	41196831	gene-RCAN1	C	T	N	.	.	N	.	.	N	.	.	T	2	0,2	N	.	.	N	.	.	N	.	.	N	.	.	N	.	.	N	.	.	N	.	.	N	.	.	N	.	.	N	.	.	N	.	.
NC_030808.1	41196848	gene-RCAN1	C	T	N	.	.	N	.	.	N	.	.	T	2	0,2	N	.	.	N	.	.	N	.	.	N	.	.	N	.	.	N	.	.	N	.	.	N	.	.	N	.	.	N	.	.	N	.	.
NC_030808.1	41221397	gene-RCAN1	A	G	N	.	.	N	.	.	N	.	.	N	.	.	N	.	.	N	.	.	G	2	0,2	N	.	.	N	.	.	N	.	.	N	.	.	N	.	.	N	.	.	N	.	.	N	.	.
NC_030808.1	41286962	gene-RCAN1	A	G	N	.	.	N	.	.	N	.	.	N	.	.	N	.	.	G	2	0,2	N	.	.	A	2	2,0	N	.	.	N	.	.	N	.	.	R	3	1,2	N	.	.	A	2	2,0	N	.	.
NC_030808.1	41288002	gene-RCAN1	A	G	G	2	0,2	N	.	.	N	.	.	N	.	.	N	.	.	N	.	.	N	.	.	N	.	.	N	.	.	N	.	.	N	.	.	N	.	.	N	.	.	N	.	.	N	.	.
NC_030808.1	41288226	gene-RCAN1	A	G	N	.	.	N	.	.	N	.	.	N	.	.	N	.	.	G	2	0,2	N	.	.	N	.	.	N	.	.	N	.	.	N	.	.	N	.	.	N	.	.	N	.	.	N	.	.
NC_030808.1	41288976	gene-RCAN1	A	G	N	.	.	N	.	.	N	.	.	N	.	.	N	.	.	G	2	0,2	N	.	.	N	.	.	N	.	.	N	.	.	N	.	.	N	.	.	N	.	.	N	.	.	N	.	.
NC_030808.1	41289756	gene-RCAN1	A	C	N	.	.	N	.	.	N	.	.	N	.	.	C	2	0,2	N	.	.	N	.	.	N	.	.	N	.	.	N	.	.	N	.	.	N	.	.	N	.	.	N	.	.	N	.	.
NC_030808.1	41290900	gene-RCAN1	T	G	N	.	.	N	.	.	N	.	.	N	.	.	G	6	0,6	N	.	.	N	.	.	N	.	.	N	.	.	N	.	.	N	.	.	N	.	.	N	.	.	N	.	.	N	.	.
NC_030808.1	41290986	gene-RCAN1	A	C	N	.	.	N	.	.	N	.	.	N	.	.	C	4	0,4	N	.	.	N	.	.	N	.	.	N	.	.	N	.	.	N	.	.	N	.	.	N	.	.	N	.	.	N	.	.
NC_030808.1	41291221	gene-RCAN1	T	G	N	.	.	N	.	.	N	.	.	G	2	0,2	T	2	2,0	N	.	.	N	.	.	N	.	.	N	.	.	N	.	.	N	.	.	N	.	.	N	.	.	N	.	.	N	.	.
NC_030808.1	41291429	gene-RCAN1	A	G	N	.	.	N	.	.	N	.	.	N	.	.	N	.	.	N	.	.	N	.	.	N	.	.	N	.	.	N	.	.	N	.	.	G	2	0,2	N	.	.	N	.	.	N	.	.
NC_030808.1	41291772	gene-RCAN1	A	G	N	.	.	N	.	.	N	.	.	N	.	.	N	.	.	N	.	.	N	.	.	N	.	.	N	.	.	N	.	.	N	.	.	G	1	0,1	N	.	.	N	.	.	N	.	.
NC_030808.1	41292221	gene-RCAN1	A	G	N	.	.	N	.	.	N	.	.	N	.	.	G	2	0,2	N	.	.	N	.	.	N	.	.	N	.	.	N	.	.	N	.	.	N	.	.	N	.	.	N	.	.	N	.	.
NC_030808.1	41292725	gene-RCAN1	G	A	N	.	.	N	.	.	G	2	2,0	N	.	.	N	.	.	N	.	.	N	.	.	A	4	0,4	N	.	.	N	.	.	N	.	.	N	.	.	N	.	.	N	.	.	N	.	.
NC_030808.1	41292735	gene-RCAN1	C	G	N	.	.	N	.	.	G	2	0,2	N	.	.	N	.	.	N	.	.	N	.	.	C	4	4,0	N	.	.	N	.	.	N	.	.	N	.	.	N	.	.	N	.	.	N	.	.
NC_030808.1	41293265	gene-RCAN1	G	C	N	.	.	N	.	.	C	5	0,5	G	3	3,0	G	2	2,0	G	2	2,0	N	.	.	G	3	3,0	C	2	0,2	N	.	.	G	2	2,0	G	5	5,0	N	.	.	N	.	.	N	.	.
NC_030808.1	41293736	gene-RCAN1	C	T	N	.	.	N	.	.	T	11	0,11	C	3	3,0	C	3	3,0	C	2	2,0	N	.	.	C	7	7,0	N	.	.	N	.	.	N	.	.	C	3	3,0	N	.	.	N	.	.	N	.	.
NC_030808.1	41293921	gene-RCAN1	G	A	N	.	.	G	2	2,0	A	11	0,11	G	2	2,0	G	3	3,0	G	2	2,0	N	.	.	G	9	9,0	N	.	.	N	.	.	N	.	.	G	3	3,0	N	.	.	N	.	.	N	.	.
NC_030808.1	41293993	gene-RCAN1	G	A	N	.	.	N	.	.	G	8	8,0	R	5	3,2	G	3	3,0	R	3	1,2	N	.	.	R	8	4,4	N	.	.	N	.	.	N	.	.	G	3	3,0	N	.	.	N	.	.	N	.	.
NC_030808.1	41293994	gene-RCAN1	G	C	N	.	.	N	.	.	G	8	8,0	S	5	3,2	G	3	3,0	S	3	1,2	N	.	.	S	9	5,4	N	.	.	N	.	.	N	.	.	G	3	3,0	N	.	.	N	.	.	N	.	.
NC_030808.1	41294267	gene-RCAN1	A	G	N	.	.	G	4	0,4	G	13	0,13	G	8	0,8	G	3	0,3	G	2	0,2	N	.	.	G	9	0,9	G	2	0,2	N	.	.	G	2	0,2	G	9	0,9	N	.	.	N	.	.	N	.	.
NC_030808.1	41294517	gene-RCAN1	A	G	N	.	.	N	.	.	G	4	0,4	R	8	3,5	A	3	3,0	A	2	2,0	N	.	.	A	17	17,0	N	.	.	N	.	.	N	.	.	A	7	7,0	N	.	.	N	.	.	N	.	.
NC_030808.1	41294872	gene-RCAN1	C	A	M	3	1,2	N	.	.	C	3	3,0	C	6	6,0	M	13	6,7	N	.	.	N	.	.	M	20	9,11	C	2	2,0	N	.	.	N	.	.	M	12	8,4	N	.	.	N	.	.	N	.	.
NC_030808.1	41294961	gene-RCAN1	G	A	A	1	0,1	N	.	.	A	10	0,10	A	8	0,8	A	8	0,8	A	8	0,8	N	.	.	A	14	0,14	A	2	0,2	N	.	.	N	.	.	A	12	0,12	N	.	.	N	.	.	N	.	.
NC_030808.1	41295531	gene-RCAN1	C	G	N	.	.	C	6	6,0	G	15	0,15	S	4	1,3	C	3	3,0	C	12	12,0	N	.	.	C	15	15,0	G	2	0,2	N	.	.	N	.	.	C	4	4,0	N	.	.	C	1	1,0	G	2	0,2
NC_030808.1	41295785	gene-RCAN1	C	A	N	.	.	C	3	3,0	A	12	0,12	M	8	4,4	C	8	8,0	C	9	9,0	C	1	1,0	C	17	17,0	N	.	.	N	.	.	N	.	.	C	5	5,0	N	.	.	N	.	.	N	.	.
NC_030808.1	41295963	gene-RCAN1	G	A	N	.	.	G	3	3,0	A	10	0,10	G	3	3,0	G	4	4,0	G	7	7,0	N	.	.	G	17	17,0	A	2	0,2	N	.	.	N	.	.	G	3	3,0	N	.	.	G	1	1,0	N	.	.
NC_030808.1	41296569	gene-RCAN1	G	A	G	36	36,0	G	127	127,0	A	275	1,274	R	311	150,161	G	103	103,0	G	147	147,0	G	71	71,0	G	28	28,0	A	77	0,77	N	.	.	G	31	31,0	G	73	73,0	G	2	2,0	G	200	200,0	A	67	0,67
NC_030808.1	41296594	gene-RCAN1	G	A	G	36	36,0	G	127	127,0	A	260	0,260	R	320	150,170	G	103	103,0	G	147	147,0	G	71	71,0	G	28	28,0	A	90	0,90	N	.	.	G	31	31,0	G	73	73,0	G	2	2,0	G	200	200,0	A	61	0,61
NC_030808.1	41297212	gene-RCAN1	G	A	R	92	44,48	R	323	176,147	G	279	279,0	R	351	201,150	G	130	130,0	R	154	72,82	R	99	47,52	R	312	167,145	G	73	73,0	R	3	1,2	G	32	32,0	R	365	173,192	R	14	5,9	R	295	164,131	G	54	54,0
NC_030808.1	41297233	gene-RCAN1	A	G	G	94	0,94	G	337	0,337	G	328	2,326	G	340	0,340	R	152	82,70	G	172	0,172	G	99	0,99	G	322	0,322	G	100	0,100	G	4	0,4	R	45	28,17	G	398	0,398	G	21	0,21	G	306	0,306	G	73	0,73
NC_030808.1	41297992	gene-RCAN1	C	A	C	27	27,0	C	83	83,0	C	34	34,0	C	48	48,0	M	47	26,21	C	40	40,0	C	23	23,0	C	81	81,0	C	27	27,0	C	12	12,0	M	10	4,6	C	224	224,0	C	25	25,0	C	98	98,0	C	13	13,0
NC_030808.1	41297993	gene-RCAN1	G	A	G	27	27,0	G	83	83,0	G	34	34,0	G	48	48,0	R	45	21,24	R	267	129,138	G	23	23,0	G	81	81,0	G	27	27,0	G	12	12,0	R	10	6,4	R	263	147,114	G	25	25,0	G	94	94,0	G	13	13,0
NC_030808.1	41298043	gene-RCAN1	C	T	C	6	6,0	C	12	12,0	T	26	0,26	C	14	14,0	C	4	4,0	C	51	51,0	N	.	.	C	14	14,0	T	5	0,5	N	.	.	N	.	.	C	20	20,0	C	4	4,0	C	14	14,0	T	3	0,3
NC_030808.1	41298111	gene-RCAN1	C	T	N	.	.	N	.	.	N	.	.	Y	3	1,2	N	.	.	T	13	0,13	N	.	.	T	2	0,2	N	.	.	N	.	.	N	.	.	N	.	.	N	.	.	N	.	.	N	.	.
NC_030808.1	41298197	gene-RCAN1	C	T	N	.	.	N	.	.	N	.	.	C	2	2,0	N	.	.	Y	15	13,2	N	.	.	C	2	2,0	N	.	.	N	.	.	N	.	.	C	2	2,0	N	.	.	N	.	.	N	.	.
NC_030808.1	41299182	gene-RCAN1	G	A	N	.	.	N	.	.	N	.	.	N	.	.	N	.	.	N	.	.	N	.	.	N	.	.	N	.	.	N	.	.	N	.	.	N	.	.	N	.	.	N	.	.	N	.	.
NC_030808.1	41299398	gene-RCAN1	T	C	N	.	.	N	.	.	N	.	.	N	.	.	C	2	0,2	N	.	.	N	.	.	N	.	.	N	.	.	N	.	.	N	.	.	N	.	.	N	.	.	N	.	.	N	.	.
NC_030808.1	41395358	gene-C1H21orf140	C	T	N	.	.	N	.	.	N	.	.	T	2	0,2	N	.	.	N	.	.	N	.	.	N	.	.	N	.	.	N	.	.	N	.	.	N	.	.	N	.	.	N	.	.	N	.	.
NC_030808.1	41412946	gene-SMIM11A	C	A	C	180	180,0	A	249	0,246	C	70	70,0	C	154	154,0	C	27	27,0	C	229	229,0	C	227	227,0	A	229	0,227	C	100	100,0	C	221	221,0	C	32	32,0	C	95	95,0	C	224	224,0	A	129	0,127	C	156	156,0
NC_030808.1	41413041	gene-SMIM11A	G	A	G	180	180,0	G	275	275,0	R	116	61,55	R	197	111,86	G	28	28,0	G	229	229,0	G	227	227,0	G	239	239,0	R	136	53,83	R	476	267,207	G	32	32,0	G	95	95,0	G	224	224,0	G	133	133,0	R	226	128,98
NC_030808.1	41413074	gene-SMIM11A	C	T	C	180	180,0	C	275	275,0	Y	120	63,57	Y	207	119,88	C	28	28,0	C	229	229,0	C	227	227,0	C	239	239,0	Y	147	63,84	Y	540	292,248	C	32	32,0	C	95	95,0	C	224	224,0	C	133	133,0	Y	232	134,98
NC_030808.1	41419848	gene-SMIM11A	T	C	N	.	.	N	.	.	N	.	.	N	.	.	N	.	.	N	.	.	N	.	.	N	.	.	N	.	.	N	.	.	N	.	.	N	.	.	N	.	.	N	.	.	C	3	0,3
NC_030808.1	41419863	gene-SMIM11A	A	G	N	.	.	N	.	.	N	.	.	N	.	.	N	.	.	N	.	.	N	.	.	N	.	.	N	.	.	N	.	.	N	.	.	N	.	.	N	.	.	N	.	.	G	3	0,3
NC_030808.1	41422191	gene-SMIM11A	C	T	N	.	.	N	.	.	N	.	.	N	.	.	N	.	.	N	.	.	N	.	.	N	.	.	N	.	.	N	.	.	N	.	.	N	.	.	N	.	.	N	.	.	T	2	0,2
NC_030808.1	41424158	gene-SMIM11A	G	C	N	.	.	N	.	.	N	.	.	N	.	.	N	.	.	N	.	.	N	.	.	N	.	.	N	.	.	N	.	.	C	2	0,2	N	.	.	N	.	.	N	.	.	N	.	.
NC_030808.1	41425772	gene-SMIM11A	A	G	N	.	.	N	.	.	N	.	.	N	.	.	N	.	.	N	.	.	G	2	0,2	N	.	.	N	.	.	N	.	.	N	.	.	N	.	.	N	.	.	N	.	.	N	.	.
NC_030808.1	41425825	gene-SMIM11A	A	G	N	.	.	N	.	.	N	.	.	N	.	.	N	.	.	N	.	.	G	3	0,3	N	.	.	N	.	.	N	.	.	N	.	.	N	.	.	N	.	.	N	.	.	N	.	.
NC_030808.1	41626024	Intergenic	T	C	N	.	.	N	.	.	N	.	.	N	.	.	N	.	.	N	.	.	N	.	.	N	.	.	N	.	.	N	.	.	N	.	.	N	.	.	C	2	0,2	N	.	.	N	.	.
NC_030808.1	41631465	Intergenic	A	G	N	.	.	N	.	.	N	.	.	N	.	.	N	.	.	N	.	.	N	.	.	G	2	0,2	N	.	.	N	.	.	N	.	.	N	.	.	N	.	.	N	.	.	N	.	.
NC_030808.1	41697207	gene-MRPS6	C	A	N	.	.	N	.	.	N	.	.	N	.	.	N	.	.	C	2	2,0	N	.	.	N	.	.	N	.	.	A	1	0,1	N	.	.	N	.	.	A	2	0,2	N	.	.	N	.	.
NC_030808.1	41697229	gene-MRPS6	A	G	N	.	.	N	.	.	N	.	.	G	2	0,2	N	.	.	G	3	0,3	N	.	.	N	.	.	N	.	.	G	2	0,2	N	.	.	N	.	.	A	2	2,0	N	.	.	N	.	.
NC_030808.1	41697396	gene-MRPS6	G	A	N	.	.	N	.	.	N	.	.	N	.	.	N	.	.	A	3	0,3	N	.	.	N	.	.	N	.	.	G	2	2,0	N	.	.	N	.	.	N	.	.	N	.	.	N	.	.
NC_030808.1	41697728	gene-MRPS6	G	A	A	140	0,140	G	146	146,0	R	29	12,17	R	60	23,37	R	25	6,19	G	129	129,0	A	240	0,240	G	140	140,0	R	61	28,33	R	185	69,116	R	26	15,11	G	30	30,0	A	263	1,262	G	215	215,0	R	85	40,45
NC_030808.1	41697798	gene-MRPS6	G	A	R	186	87,99	G	146	146,0	R	39	17,22	R	78	35,43	R	31	4,27	G	129	129,0	R	323	156,167	G	140	140,0	R	74	38,36	R	171	57,114	R	28	16,12	G	30	30,0	R	255	126,129	G	215	215,0	R	110	50,60
NC_030808.1	41698264	gene-MRPS6	G	A	N	.	.	N	.	.	N	.	.	N	.	.	N	.	.	N	.	.	N	.	.	N	.	.	N	.	.	N	.	.	N	.	.	N	.	.	N	.	.	A	2	0,2	N	.	.
NC_030808.1	41698344	gene-MRPS6	G	A	A	2	0,2	N	.	.	N	.	.	N	.	.	N	.	.	N	.	.	N	.	.	N	.	.	N	.	.	N	.	.	N	.	.	N	.	.	N	.	.	N	.	.	N	.	.
NC_030808.1	41699465	gene-MRPS6	T	C	C	2	0,2	N	.	.	N	.	.	N	.	.	N	.	.	N	.	.	N	.	.	N	.	.	N	.	.	N	.	.	N	.	.	N	.	.	N	.	.	N	.	.	N	.	.
NC_030808.1	41710807	gene-MRPS6	C	G	N	.	.	N	.	.	N	.	.	N	.	.	N	.	.	N	.	.	G	2	0,2	N	.	.	N	.	.	N	.	.	N	.	.	N	.	.	N	.	.	N	.	.	N	.	.
NC_030808.1	41715780	gene-MRPS6	A	G	N	.	.	N	.	.	N	.	.	N	.	.	N	.	.	N	.	.	N	.	.	N	.	.	N	.	.	N	.	.	N	.	.	N	.	.	N	.	.	G	5	0,5	N	.	.
NC_030808.1	41716625	gene-MRPS6	A	G	N	.	.	N	.	.	N	.	.	N	.	.	N	.	.	N	.	.	N	.	.	N	.	.	N	.	.	N	.	.	N	.	.	N	.	.	N	.	.	N	.	.	N	.	.
NC_030808.1	41716716	gene-MRPS6	T	C	N	.	.	N	.	.	N	.	.	N	.	.	N	.	.	N	.	.	N	.	.	N	.	.	N	.	.	N	.	.	N	.	.	N	.	.	N	.	.	N	.	.	N	.	.
NC_030808.1	41717079	gene-MRPS6	A	G	N	.	.	N	.	.	N	.	.	N	.	.	N	.	.	N	.	.	N	.	.	N	.	.	N	.	.	N	.	.	N	.	.	N	.	.	N	.	.	G	3	0,3	N	.	.
NC_030808.1	41730286	gene-SLC5A3	A	T	W	11	8,3	T	19	0,19	T	2	0,2	T	9	0,9	N	.	.	T	16	0,16	W	21	9,12	T	13	0,13	N	.	.	T	3	0,3	N	.	.	T	6	0,6	W	2	1,1	T	4	0,4	T	11	0,11
NC_030808.1	41730495	gene-SLC5A3	G	A	G	10	10,0	A	19	0,19	N	.	.	R	11	6,5	N	.	.	A	6	0,6	G	21	21,0	A	11	0,11	N	.	.	R	6	3,3	N	.	.	A	4	0,4	G	5	5,0	A	5	0,5	R	5	4,1
NC_030808.1	41730510	gene-SLC5A3	T	G	K	11	8,3	G	19	0,19	N	.	.	G	11	0,11	N	.	.	G	5	0,5	K	25	14,11	G	11	0,11	G	2	0,2	G	6	0,6	N	.	.	G	5	0,5	K	5	2,3	G	6	0,6	G	6	0,6
NC_030808.1	41730553	gene-SLC5A3	C	T	Y	12	4,8	C	20	20,0	N	.	.	C	8	8,0	C	2	2,0	C	7	7,0	Y	18	9,9	C	7	7,0	C	2	2,0	C	2	2,0	C	2	2,0	C	7	7,0	C	4	4,0	C	7	7,0	C	6	6,0
NC_030808.1	41730812	gene-SLC5A3	A	G	R	14	7,7	G	9	0,9	N	.	.	G	7	0,7	N	.	.	G	7	0,7	R	14	7,7	G	7	0,7	N	.	.	N	.	.	G	4	0,4	G	5	0,5	N	.	.	G	9	0,9	G	3	0,3
NC_030808.1	41730847	gene-SLC5A3	G	C	G	8	8,0	C	8	0,8	N	.	.	S	5	3,2	N	.	.	C	6	0,6	G	8	8,0	C	9	0,9	G	2	2,0	N	.	.	G	4	4,0	C	3	0,3	N	.	.	C	9	0,9	G	2	2,0
NC_030808.1	41731976	gene-SLC5A3	A	G	N	.	.	N	.	.	N	.	.	R	5	2,3	G	2	0,2	N	.	.	R	5	3,2	A	3	3,0	N	.	.	N	.	.	G	2	0,2	N	.	.	N	.	.	A	2	2,0	N	.	.
NC_030808.1	41732186	gene-SLC5A3	T	C	C	2	0,2	N	.	.	N	.	.	T	2	2,0	N	.	.	N	.	.	Y	8	2,6	T	3	3,0	N	.	.	N	.	.	N	.	.	T	2	2,0	N	.	.	T	3	3,0	N	.	.
NC_030808.1	41732299	gene-SLC5A3	G	A	N	.	.	N	.	.	N	.	.	R	3	1,2	N	.	.	N	.	.	A	6	0,6	G	3	3,0	N	.	.	N	.	.	N	.	.	G	2	2,0	N	.	.	G	4	4,0	N	.	.
NC_030808.1	41732335	gene-SLC5A3	G	A	N	.	.	N	.	.	N	.	.	G	2	2,0	N	.	.	N	.	.	R	3	1,2	G	3	3,0	N	.	.	N	.	.	N	.	.	G	2	2,0	N	.	.	G	4	4,0	N	.	.
NC_030808.1	41732423	gene-SLC5A3	C	G	N	.	.	N	.	.	N	.	.	N	.	.	N	.	.	N	.	.	C	2	2,0	N	.	.	N	.	.	N	.	.	N	.	.	G	2	0,2	N	.	.	G	7	0,7	N	.	.
NC_030808.1	41733050	gene-SLC5A3	C	T	N	.	.	N	.	.	N	.	.	Y	6	4,2	N	.	.	N	.	.	N	.	.	N	.	.	C	2	2,0	N	.	.	N	.	.	N	.	.	N	.	.	N	.	.	C	2	2,0
NC_030808.1	41733951	gene-SLC5A3	C	A	N	.	.	N	.	.	N	.	.	N	.	.	N	.	.	N	.	.	A	2	0,2	N	.	.	N	.	.	N	.	.	N	.	.	N	.	.	N	.	.	N	.	.	N	.	.
NC_030808.1	41734873	gene-SLC5A3	C	T	N	.	.	N	.	.	N	.	.	N	.	.	N	.	.	N	.	.	C	2	2,0	N	.	.	N	.	.	N	.	.	N	.	.	N	.	.	N	.	.	N	.	.	N	.	.
NC_030808.1	41734890	gene-SLC5A3	T	C	N	.	.	N	.	.	N	.	.	N	.	.	N	.	.	N	.	.	C	3	0,3	N	.	.	N	.	.	N	.	.	N	.	.	N	.	.	N	.	.	N	.	.	N	.	.
NC_030808.1	41735317	gene-SLC5A3	A	C	N	.	.	N	.	.	N	.	.	N	.	.	C	2	0,2	N	.	.	N	.	.	N	.	.	N	.	.	N	.	.	N	.	.	N	.	.	N	.	.	N	.	.	N	.	.
NC_030808.1	41735335	gene-SLC5A3	C	T	N	.	.	N	.	.	T	3	0,3	N	.	.	T	2	0,2	N	.	.	N	.	.	N	.	.	N	.	.	N	.	.	N	.	.	N	.	.	N	.	.	N	.	.	N	.	.
NC_030808.1	41735917	gene-SLC5A3	G	A	N	.	.	N	.	.	N	.	.	N	.	.	N	.	.	N	.	.	N	.	.	N	.	.	N	.	.	N	.	.	A	2	0,2	N	.	.	N	.	.	N	.	.	N	.	.
NC_030808.1	41736542	gene-SLC5A3	G	A	N	.	.	N	.	.	N	.	.	N	.	.	N	.	.	N	.	.	N	.	.	N	.	.	N	.	.	N	.	.	N	.	.	N	.	.	N	.	.	A	2	0,2	N	.	.
NC_030808.1	41749239	gene-MRPS6	G	A	N	.	.	N	.	.	N	.	.	N	.	.	N	.	.	N	.	.	N	.	.	N	.	.	N	.	.	N	.	.	N	.	.	N	.	.	N	.	.	N	.	.	N	.	.
NC_030808.1	41761265	gene-MRPS6	C	A	N	.	.	A	4	0,4	N	.	.	N	.	.	N	.	.	N	.	.	N	.	.	N	.	.	N	.	.	N	.	.	N	.	.	N	.	.	N	.	.	N	.	.	N	.	.
NC_030808.1	41761331	gene-MRPS6	C	G	N	.	.	G	2	0,2	N	.	.	N	.	.	N	.	.	N	.	.	N	.	.	N	.	.	N	.	.	N	.	.	N	.	.	N	.	.	N	.	.	N	.	.	N	.	.
NC_030808.1	41902842	gene-CRYBG3	T	A	N	.	.	N	.	.	N	.	.	N	.	.	N	.	.	N	.	.	N	.	.	N	.	.	N	.	.	N	.	.	N	.	.	A	2	0,2	N	.	.	N	.	.	A	2	0,2
NC_030808.1	41902925	gene-CRYBG3	C	A	N	.	.	N	.	.	N	.	.	N	.	.	N	.	.	N	.	.	N	.	.	N	.	.	N	.	.	N	.	.	N	.	.	C	2	2,0	N	.	.	N	.	.	A	2	0,2
NC_030808.1	41903032	gene-CRYBG3	T	C	N	.	.	N	.	.	N	.	.	N	.	.	N	.	.	N	.	.	N	.	.	N	.	.	N	.	.	N	.	.	N	.	.	N	.	.	N	.	.	N	.	.	N	.	.
NC_030808.1	41903340	gene-CRYBG3	A	T	T	2	0,2	N	.	.	N	.	.	N	.	.	N	.	.	N	.	.	A	1	1,0	N	.	.	N	.	.	N	.	.	N	.	.	N	.	.	N	.	.	N	.	.	N	.	.
NC_030808.1	41904290	gene-CRYBG3	C	T	N	.	.	C	2	2,0	N	.	.	N	.	.	N	.	.	N	.	.	N	.	.	N	.	.	N	.	.	N	.	.	N	.	.	T	2	0,2	N	.	.	N	.	.	N	.	.
NC_030808.1	41905190	gene-CRYBG3	A	G	N	.	.	N	.	.	N	.	.	N	.	.	N	.	.	G	1	0,1	N	.	.	N	.	.	N	.	.	N	.	.	N	.	.	N	.	.	N	.	.	N	.	.	N	.	.
NC_030808.1	41905212	gene-CRYBG3	G	T	N	.	.	N	.	.	N	.	.	N	.	.	N	.	.	T	2	0,2	N	.	.	N	.	.	N	.	.	N	.	.	N	.	.	N	.	.	N	.	.	N	.	.	N	.	.
NC_030808.1	41958230	gene-CRYBG3	T	A	N	.	.	N	.	.	N	.	.	A	2	0,2	N	.	.	N	.	.	N	.	.	N	.	.	N	.	.	N	.	.	N	.	.	N	.	.	N	.	.	N	.	.	N	.	.
NC_030808.1	41958316	gene-CRYBG3	C	T	N	.	.	N	.	.	N	.	.	N	.	.	N	.	.	N	.	.	N	.	.	N	.	.	N	.	.	N	.	.	N	.	.	N	.	.	N	.	.	N	.	.	N	.	.
NC_030808.1	41960932	gene-CRYBG3	A	T	N	.	.	N	.	.	N	.	.	N	.	.	N	.	.	N	.	.	A	2	2,0	N	.	.	A	1	1,0	N	.	.	N	.	.	N	.	.	N	.	.	N	.	.	N	.	.
NC_030808.1	41961780	gene-CRYBG3	T	C	N	.	.	N	.	.	N	.	.	C	5	0,5	N	.	.	N	.	.	C	5	0,5	N	.	.	N	.	.	N	.	.	N	.	.	C	3	0,3	N	.	.	C	10	0,10	C	2	0,2
NC_030808.1	41962085	gene-CRYBG3	T	C	N	.	.	N	.	.	N	.	.	C	2	0,2	N	.	.	N	.	.	Y	4	2,2	N	.	.	N	.	.	N	.	.	C	2	0,2	C	4	0,4	N	.	.	N	.	.	T	3	3,0
NC_030808.1	41962578	gene-CRYBG3	G	A	N	.	.	N	.	.	N	.	.	G	2	2,0	N	.	.	N	.	.	G	4	4,0	N	.	.	N	.	.	N	.	.	N	.	.	R	11	6,5	N	.	.	G	2	2,0	N	.	.
NC_030808.1	41962583	gene-CRYBG3	C	T	N	.	.	N	.	.	N	.	.	C	2	2,0	N	.	.	N	.	.	Y	3	1,2	N	.	.	N	.	.	N	.	.	N	.	.	Y	10	6,4	N	.	.	C	2	2,0	N	.	.
NC_030808.1	41962874	gene-CRYBG3	C	G	N	.	.	N	.	.	N	.	.	G	5	0,5	N	.	.	N	.	.	C	8	8,0	C	2	2,0	N	.	.	N	.	.	N	.	.	S	8	4,4	N	.	.	C	2	2,0	C	2	2,0
NC_030808.1	41963017	gene-CRYBG3	A	T	N	.	.	N	.	.	N	.	.	A	3	3,0	N	.	.	N	.	.	A	7	7,0	A	2	2,0	N	.	.	N	.	.	A	2	2,0	W	9	7,2	N	.	.	A	4	4,0	N	.	.
NC_030808.1	41963936	gene-CRYBG3	G	T	N	.	.	N	.	.	N	.	.	G	3	3,0	N	.	.	N	.	.	G	7	7,0	G	1	1,0	N	.	.	N	.	.	G	2	2,0	K	3	1,2	N	.	.	G	7	7,0	N	.	.
NC_030808.1	41978686	gene-CRYBG3	A	G	N	.	.	N	.	.	N	.	.	N	.	.	N	.	.	G	2	0,2	N	.	.	N	.	.	N	.	.	N	.	.	N	.	.	N	.	.	N	.	.	N	.	.	N	.	.
NC_030808.1	42018796	gene-CRYBG3	C	A	N	.	.	A	5	0,5	N	.	.	A	10	0,10	N	.	.	A	2	0,2	A	30	0,30	A	11	0,11	A	5	0,5	N	.	.	A	3	0,3	A	13	0,13	N	.	.	A	19	0,19	A	15	0,15
NC_030808.1	42023939	gene-CRYBG3	T	C	C	6	0,6	C	3	0,3	C	2	0,2	Y	16	10,6	N	.	.	T	7	7,0	C	24	0,24	C	27	0,27	C	2	0,2	N	.	.	T	4	4,0	T	10	10,0	N	.	.	C	25	0,25	C	18	0,18
NC_030808.1	42026726	gene-CRYBG3	C	T	T	5	0,5	T	2	0,2	N	.	.	Y	20	9,11	N	.	.	C	3	3,0	T	23	0,23	T	21	0,21	N	.	.	N	.	.	Y	5	1,4	C	16	16,0	N	.	.	T	19	0,19	T	18	0,18
NC_030808.1	42026868	gene-CRYBG3	C	T	Y	23	10,13	Y	3	1,2	N	.	.	C	22	22,0	T	3	0,3	C	8	8,0	Y	24	10,14	Y	26	13,13	C	2	2,0	N	.	.	C	7	7,0	C	21	21,0	N	.	.	Y	23	14,9	C	14	14,0
NC_030808.1	42028178	gene-CRYBG3	G	C	G	2	2,0	G	2	2,0	N	.	.	G	2	2,0	N	.	.	C	25	1,24	G	3	3,0	G	4	4,0	N	.	.	N	.	.	N	.	.	C	6	0,6	G	2	2,0	N	.	.	G	2	2,0
NC_030808.1	42029469	gene-MINA	G	T	T	55	0,55	T	72	0,72	T	10	0,10	K	51	25,26	K	5	2,3	G	86	86,0	T	90	0,90	T	57	0,57	T	13	0,13	K	55	35,20	K	11	5,6	G	27	27,0	T	55	0,55	T	45	0,45	T	29	0,29
NC_030808.1	42034354	gene-MINA	T	C	C	2	0,2	N	.	.	N	.	.	N	.	.	N	.	.	N	.	.	T	2	2,0	N	.	.	N	.	.	N	.	.	N	.	.	N	.	.	N	.	.	N	.	.	N	.	.
NC_030808.1	42038972	gene-MINA	G	A	N	.	.	N	.	.	N	.	.	N	.	.	N	.	.	N	.	.	N	.	.	N	.	.	N	.	.	N	.	.	N	.	.	N	.	.	N	.	.	N	.	.	N	.	.
NC_030808.1	42046415	gene-MINA	T	C	N	.	.	N	.	.	N	.	.	N	.	.	N	.	.	C	2	0,2	N	.	.	N	.	.	N	.	.	N	.	.	N	.	.	N	.	.	N	.	.	N	.	.	N	.	.
NC_030808.1	42047330	gene-MINA	C	T	C	32	32,0	C	34	34,0	T	11	0,11	Y	31	14,17	N	.	.	C	50	50,0	C	64	64,0	C	39	39,0	T	19	0,19	Y	7	4,3	C	9	9,0	C	17	17,0	C	9	9,0	C	41	41,0	T	18	0,18
NC_030808.1	42054531	gene-MINA	C	T	C	14	14,0	C	21	21,0	C	10	10,0	C	36	36,0	C	7	7,0	C	31	31,0	C	50	50,0	C	30	30,0	C	7	7,0	C	2	2,0	Y	3	1,2	C	9	9,0	C	3	3,0	C	29	29,0	C	17	17,0
NC_030808.1	42054550	gene-MINA	T	G	G	15	0,15	G	21	0,21	G	15	0,15	G	44	0,44	G	11	0,11	G	34	0,34	G	67	0,67	G	27	0,27	G	14	0,14	G	5	0,5	G	3	0,3	G	10	0,10	G	3	0,3	G	34	0,34	G	21	0,21
NC_030808.1	42060735	gene-MINA	T	C	T	4	4,0	Y	3	1,2	C	7	0,7	T	15	15,0	T	2	2,0	T	5	5,0	T	20	20,0	T	8	8,0	N	.	.	N	.	.	N	.	.	T	5	5,0	T	3	3,0	T	14	14,0	C	10	0,10
NC_030808.1	42062220	gene-MINA	G	A	N	.	.	N	.	.	N	.	.	N	.	.	N	.	.	N	.	.	N	.	.	A	2	0,2	N	.	.	N	.	.	N	.	.	N	.	.	N	.	.	N	.	.	N	.	.
NC_030808.1	42062288	gene-MINA	G	A	N	.	.	N	.	.	N	.	.	N	.	.	N	.	.	N	.	.	A	4	0,4	A	2	0,2	N	.	.	N	.	.	N	.	.	N	.	.	N	.	.	N	.	.	N	.	.
NC_030808.1	42062982	gene-MINA	G	A	N	.	.	N	.	.	N	.	.	N	.	.	N	.	.	N	.	.	A	2	0,2	A	2	0,2	N	.	.	N	.	.	N	.	.	N	.	.	N	.	.	N	.	.	N	.	.
NC_030808.1	42339515	Intergenic	G	T	N	.	.	N	.	.	N	.	.	N	.	.	N	.	.	N	.	.	N	.	.	N	.	.	N	.	.	N	.	.	N	.	.	N	.	.	T	2	0,2	N	.	.	N	.	.
NC_030808.1	42339522	Intergenic	G	A	N	.	.	N	.	.	N	.	.	N	.	.	N	.	.	N	.	.	N	.	.	N	.	.	N	.	.	N	.	.	N	.	.	N	.	.	A	2	0,2	N	.	.	N	.	.
NC_030808.1	42344888	Intergenic	C	T	N	.	.	N	.	.	N	.	.	N	.	.	N	.	.	N	.	.	N	.	.	N	.	.	N	.	.	N	.	.	N	.	.	N	.	.	T	2	0,2	N	.	.	N	.	.
NC_030808.1	42344956	Intergenic	C	A	N	.	.	N	.	.	N	.	.	N	.	.	N	.	.	N	.	.	N	.	.	N	.	.	N	.	.	N	.	.	N	.	.	N	.	.	A	2	0,2	N	.	.	N	.	.
NC_030808.1	42506025	gene-LOC102191555	C	T	N	.	.	N	.	.	N	.	.	N	.	.	N	.	.	N	.	.	N	.	.	N	.	.	N	.	.	N	.	.	N	.	.	N	.	.	T	2	0,2	N	.	.	N	.	.
NC_030808.1	42559180	gene-LOC102174337	T	C	N	.	.	N	.	.	N	.	.	N	.	.	N	.	.	N	.	.	N	.	.	N	.	.	N	.	.	N	.	.	N	.	.	N	.	.	C	2	0,2	N	.	.	N	.	.
NC_030808.1	42585653	gene-CLDND1	C	T	N	.	.	N	.	.	N	.	.	N	.	.	N	.	.	C	3	3,0	T	2	0,2	N	.	.	N	.	.	N	.	.	N	.	.	C	2	2,0	C	3	3,0	N	.	.	C	2	2,0
NC_030808.1	42585721	gene-CLDND1	C	T	N	.	.	N	.	.	N	.	.	N	.	.	N	.	.	C	3	3,0	T	2	0,2	N	.	.	N	.	.	N	.	.	N	.	.	N	.	.	C	3	3,0	N	.	.	C	2	2,0
NC_030808.1	42586846	gene-CLDND1	G	A	G	7	7,0	G	2	2,0	N	.	.	G	2	2,0	N	.	.	G	5	5,0	G	6	6,0	G	10	10,0	N	.	.	G	8	8,0	N	.	.	G	2	2,0	R	9	7,2	G	7	7,0	G	4	4,0
NC_030808.1	42587171	gene-CLDND1	C	T	C	22	22,0	C	20	20,0	C	10	10,0	Y	42	17,25	Y	10	4,6	Y	183	108,75	C	20	20,0	C	21	21,0	C	20	20,0	Y	41	16,25	Y	6	3,3	Y	37	21,16	C	27	27,0	C	28	28,0	C	34	34,0
NC_030808.1	42587747	gene-CLDND1	T	C	Y	37	18,19	Y	23	12,11	Y	11	6,5	T	22	22,0	T	7	7,0	T	34	34,0	Y	54	26,28	Y	76	36,40	Y	13	8,5	T	1	1,0	T	5	5,0	T	23	23,0	Y	3	1,2	Y	38	22,16	Y	39	22,17
NC_030808.1	42587921	gene-CLDND1	A	G	R	37	23,14	R	20	11,9	A	10	10,0	A	22	22,0	A	5	5,0	A	23	23,0	R	46	27,19	R	63	34,29	A	7	7,0	N	.	.	A	1	1,0	A	24	24,0	R	5	3,2	R	32	15,17	A	43	43,0
NC_030808.1	42593032	gene-CLDND1	G	A	G	2	2,0	N	.	.	N	.	.	R	3	1,2	A	2	0,2	R	4	2,2	G	7	7,0	G	10	10,0	N	.	.	N	.	.	N	.	.	N	.	.	N	.	.	G	2	2,0	G	2	2,0
NC_030808.1	42597145	gene-CLDND1	T	C	N	.	.	N	.	.	N	.	.	N	.	.	N	.	.	N	.	.	N	.	.	N	.	.	C	2	0,2	N	.	.	N	.	.	N	.	.	N	.	.	N	.	.	N	.	.
NC_030808.1	42649863	gene-CPOX	A	G	N	.	.	N	.	.	N	.	.	N	.	.	N	.	.	N	.	.	N	.	.	N	.	.	N	.	.	N	.	.	N	.	.	N	.	.	N	.	.	G	2	0,2	N	.	.
NC_030808.1	42653619	gene-CPOX	G	A	N	.	.	N	.	.	N	.	.	N	.	.	N	.	.	N	.	.	N	.	.	N	.	.	N	.	.	N	.	.	N	.	.	N	.	.	N	.	.	N	.	.	A	2	0,2
NC_030808.1	42653969	gene-CPOX	C	T	T	3	0,3	N	.	.	N	.	.	N	.	.	N	.	.	N	.	.	T	2	0,2	N	.	.	N	.	.	T	3	0,3	N	.	.	N	.	.	N	.	.	T	2	0,2	N	.	.
NC_030808.1	42653997	gene-CPOX	C	T	T	3	0,3	N	.	.	N	.	.	N	.	.	N	.	.	N	.	.	T	2	0,2	T	2	0,2	N	.	.	T	3	0,3	N	.	.	N	.	.	N	.	.	T	2	0,2	N	.	.
NC_030808.1	42654145	gene-CPOX	T	C	T	1	1,0	N	.	.	N	.	.	N	.	.	N	.	.	N	.	.	N	.	.	T	2	2,0	N	.	.	N	.	.	N	.	.	N	.	.	N	.	.	Y	3	1,2	N	.	.
NC_030808.1	42654415	gene-CPOX	C	T	Y	22	7,15	Y	24	15,9	C	2	2,0	C	12	12,0	C	2	2,0	C	2	2,0	Y	36	20,16	Y	18	10,8	C	2	2,0	C	7	7,0	C	2	2,0	N	.	.	Y	14	10,4	Y	12	9,3	C	8	8,0
NC_030808.1	42654699	gene-CPOX	T	C	Y	54	31,23	Y	38	18,20	C	10	0,10	C	20	0,20	Y	7	5,2	C	19	0,19	Y	69	36,33	Y	44	25,19	C	10	0,10	C	5	0,5	Y	18	13,5	C	4	0,4	Y	15	7,8	Y	13	4,9	C	36	0,36
NC_030808.1	42654740	gene-CPOX	G	A	R	57	28,29	R	41	22,19	G	7	7,0	G	20	20,0	G	7	7,0	G	15	15,0	R	65	33,32	R	39	21,18	G	9	9,0	G	3	3,0	G	10	10,0	G	5	5,0	R	12	9,3	R	14	10,4	G	36	36,0
NC_030808.1	42654751	gene-CPOX	C	T	T	49	0,49	T	37	0,37	T	7	0,7	T	18	0,18	C	8	8,0	T	12	0,12	T	60	0,60	T	35	0,35	T	9	0,9	T	3	0,3	Y	10	6,4	T	6	0,6	T	12	0,12	T	14	0,14	T	34	0,34
NC_030808.1	42654838	gene-CPOX	C	T	Y	42	21,21	Y	46	22,24	T	6	0,6	Y	23	3,20	C	5	5,0	Y	14	4,10	Y	44	28,16	Y	47	23,24	T	8	0,8	Y	5	3,2	C	3	3,0	Y	10	5,5	Y	11	4,7	Y	11	4,7	T	30	0,30
NC_030808.1	42654999	gene-CPOX	G	C	G	33	33,0	G	22	22,0	G	4	4,0	S	14	2,12	N	.	.	G	2	2,0	G	26	26,0	G	27	27,0	G	2	2,0	N	.	.	G	3	3,0	G	3	3,0	G	8	8,0	G	7	7,0	G	23	23,0
NC_030808.1	42655116	gene-CPOX	G	A	R	28	10,18	R	12	3,9	G	6	6,0	G	9	9,0	G	2	2,0	G	3	3,0	R	30	15,15	R	26	6,20	G	2	2,0	N	.	.	G	3	3,0	G	3	3,0	R	3	1,2	R	18	7,11	G	20	20,0
NC_030808.1	42655215	gene-CPOX	T	C	Y	30	16,14	Y	9	7,2	C	8	0,8	C	11	0,11	T	2	2,0	C	3	0,3	Y	27	14,13	Y	25	19,6	N	.	.	C	2	0,2	Y	5	3,2	C	4	0,4	T	3	3,0	Y	20	15,5	C	24	0,24
NC_030808.1	42655227	gene-CPOX	T	C	Y	35	21,14	Y	13	3,10	T	7	7,0	T	13	13,0	T	7	7,0	T	4	4,0	Y	30	16,14	Y	26	11,15	T	2	2,0	T	2	2,0	T	4	4,0	T	2	2,0	Y	3	1,2	Y	18	6,12	T	24	24,0
NC_030808.1	42655329	gene-CPOX	C	T	C	31	31,0	C	22	22,0	C	7	7,0	Y	22	16,6	C	10	10,0	Y	5	3,2	C	25	25,0	C	29	29,0	C	2	2,0	C	6	6,0	Y	7	5,2	C	4	4,0	C	11	11,0	C	21	21,0	C	22	22,0
NC_030808.1	42655664	gene-CPOX	T	A	A	40	0,40	A	18	0,18	A	8	0,8	A	31	0,31	T	2	2,0	A	2	0,2	A	39	0,39	A	41	0,41	A	7	0,7	A	7	0,7	W	4	1,3	A	4	0,4	A	7	0,7	A	17	0,17	A	26	0,26
NC_030808.1	42655795	gene-CPOX	T	C	Y	39	19,20	Y	12	6,6	T	7	7,0	T	20	20,0	T	2	2,0	T	2	2,0	Y	32	16,16	Y	31	19,12	T	8	8,0	T	2	2,0	T	3	3,0	T	7	7,0	T	4	4,0	Y	9	6,3	T	24	24,0
NC_030808.1	42655809	gene-CPOX	A	G	A	32	32,0	A	9	9,0	A	7	7,0	A	21	21,0	G	4	0,4	A	7	7,0	A	32	32,0	A	21	21,0	A	8	8,0	A	2	2,0	R	4	2,2	A	7	7,0	A	3	3,0	A	9	9,0	A	24	24,0
NC_030808.1	42656103	gene-CPOX	A	C	C	33	0,33	C	15	0,15	C	12	0,12	C	25	0,25	M	4	2,2	C	9	0,9	C	37	0,37	C	27	0,27	C	4	0,4	C	4	0,4	A	7	7,0	C	7	0,7	C	12	0,12	C	21	0,21	C	28	0,28
NC_030808.1	42656251	gene-CPOX	T	G	K	46	28,18	K	38	20,18	T	8	8,0	T	24	24,0	T	8	8,0	T	10	10,0	K	54	29,25	K	34	22,12	T	6	6,0	T	3	3,0	T	2	2,0	T	7	7,0	T	5	5,0	K	30	17,13	T	28	28,0
NC_030808.1	42656269	gene-CPOX	C	G	G	40	0,2	G	35	0,35	G	11	0,11	G	25	0,25	C	9	9,0	G	13	0,13	G	59	0,59	G	33	0,33	G	7	0,7	G	4	0,4	N	.	.	G	9	0,9	G	4	0,4	G	25	0,25	G	35	0,35
NC_030808.1	42664823	gene-CPOX	G	A	G	13	13,0	G	10	10,0	G	21	21,0	R	26	19,7	G	2	2,0	R	6	4,2	G	35	35,0	G	28	28,0	N	.	.	A	2	0,2	G	2	2,0	G	6	6,0	N	.	.	G	21	21,0	G	28	28,0
NC_030808.1	42669089	gene-CPOX	T	G	T	8	8,0	T	8	8,0	T	4	4,0	K	19	15,4	T	2	2,0	N	.	.	T	21	21,0	T	10	10,0	T	7	7,0	K	3	1,2	T	2	2,0	K	4	2,2	N	.	.	T	19	19,0	T	17	17,0
NC_030808.1	42669178	gene-CPOX	G	T	G	8	8,0	G	7	7,0	G	7	7,0	K	21	18,3	G	2	2,0	N	.	.	G	14	14,0	G	10	10,0	G	2	2,0	K	5	2,3	G	2	2,0	G	2	2,0	N	.	.	G	19	19,0	G	10	10,0
NC_030808.1	42669315	gene-CPOX	C	G	G	4	0,4	G	3	0,3	G	7	0,7	C	8	8,0	C	2	2,0	N	.	.	G	18	0,18	G	7	0,7	N	.	.	N	.	.	C	2	2,0	N	.	.	N	.	.	G	9	0,9	G	12	0,12
NC_030808.1	42669402	gene-CPOX	G	C	C	2	0,2	C	4	0,4	C	4	0,4	C	9	0,9	C	3	0,3	N	.	.	C	24	0,24	C	9	0,9	N	.	.	N	.	.	N	.	.	N	.	.	N	.	.	C	7	0,7	C	11	0,11
NC_030808.1	42669447	gene-CPOX	G	A	G	3	3,0	G	7	7,0	G	3	3,0	G	8	8,0	A	6	0,6	N	.	.	G	20	20,0	G	8	8,0	N	.	.	N	.	.	N	.	.	G	2	2,0	N	.	.	G	8	8,0	G	8	8,0
NC_030808.1	42669557	gene-CPOX	G	C	N	.	.	G	2	2,0	N	.	.	N	.	.	S	3	1,2	N	.	.	G	17	17,0	G	5	5,0	N	.	.	N	.	.	N	.	.	N	.	.	N	.	.	G	3	3,0	G	3	3,0
NC_030808.1	42801164	gene-ST3GAL6	G	T	T	2	0,2	T	2	0,2	T	1	0,1	N	.	.	N	.	.	N	.	.	T	2	0,2	N	.	.	N	.	.	N	.	.	N	.	.	T	2	0,2	N	.	.	T	3	0,3	T	5	0,5
NC_030808.1	42801172	gene-ST3GAL6	G	A,T	G	2	2,0,0	G	2	2,0,0	T	1	0,0,1	N	.	.	N	.	.	N	.	.	G	2	2,0,0	N	.	.	N	.	.	N	.	.	N	.	.	A	2	0,2,0	N	.	.	G	3	3,0,0	W	5	0,2,3
NC_030808.1	42801260	gene-ST3GAL6	G	C	C	5	0,5	C	4	0,4	C	4	0,4	C	9	0,9	C	2	0,2	N	.	.	C	7	0,7	C	7	0,7	C	2	0,2	N	.	.	N	.	.	C	8	0,8	N	.	.	C	12	0,12	C	11	0,11
NC_030808.1	42817531	gene-ST3GAL6	C	T	T	2	0,2	N	.	.	N	.	.	N	.	.	N	.	.	N	.	.	N	.	.	N	.	.	N	.	.	N	.	.	N	.	.	N	.	.	N	.	.	N	.	.	N	.	.
NC_030808.1	42845697	gene-ST3GAL6	A	G	N	.	.	N	.	.	N	.	.	N	.	.	N	.	.	N	.	.	N	.	.	N	.	.	N	.	.	N	.	.	N	.	.	R	5	3,2	N	.	.	N	.	.	N	.	.
NC_030808.1	42880521	gene-ST3GAL6	C	T	N	.	.	N	.	.	N	.	.	N	.	.	N	.	.	N	.	.	N	.	.	N	.	.	N	.	.	N	.	.	N	.	.	N	.	.	N	.	.	N	.	.	T	2	0,2
NC_030808.1	42881260	gene-ST3GAL6	G	A	N	.	.	N	.	.	N	.	.	N	.	.	N	.	.	N	.	.	N	.	.	A	2	0,2	N	.	.	N	.	.	N	.	.	N	.	.	N	.	.	N	.	.	N	.	.
NC_030808.1	42881813	gene-DCBLD2	T	C	N	.	.	N	.	.	C	2	0,2	T	2	2,0	N	.	.	N	.	.	N	.	.	N	.	.	N	.	.	N	.	.	N	.	.	N	.	.	N	.	.	N	.	.	N	.	.
NC_030808.1	42881889	gene-DCBLD2	G	T	N	.	.	N	.	.	T	2	0,2	T	2	0,2	N	.	.	N	.	.	N	.	.	N	.	.	N	.	.	N	.	.	N	.	.	N	.	.	N	.	.	N	.	.	N	.	.
NC_030808.1	42882632	gene-DCBLD2	A	G	R	4	1,3	N	.	.	N	.	.	N	.	.	N	.	.	N	.	.	N	.	.	N	.	.	N	.	.	N	.	.	N	.	.	N	.	.	N	.	.	N	.	.	N	.	.
NC_030808.1	42882728	gene-DCBLD2	A	C	A	2	2,0	N	.	.	N	.	.	N	.	.	N	.	.	N	.	.	N	.	.	N	.	.	N	.	.	N	.	.	N	.	.	N	.	.	N	.	.	N	.	.	C	2	0,2
NC_030808.1	42884889	gene-ST3GAL6	C	A	M	48	23,25	M	44	21,23	M	17	6,11	C	33	33,0	C	7	7,0	M	36	17,19	M	54	26,28	M	50	28,22	M	11	7,4	C	7	7,0	C	7	7,0	M	16	7,9	M	12	6,6	M	23	10,13	M	39	22,17
NC_030808.1	42885231	gene-ST3GAL6	C	T	C	41	41,0	C	29	29,0	Y	19	8,11	Y	45	20,25	N	.	.	C	29	29,0	C	32	32,0	C	34	34,0	Y	18	7,11	Y	24	20,4	Y	10	7,3	C	8	8,0	C	23	23,0	C	21	21,0	Y	22	16,6
NC_030808.1	42885422	gene-ST3GAL6	T	C	T	32	32,0	T	36	36,0	Y	20	8,12	Y	43	26,17	T	4	4,0	T	14	14,0	T	29	29,0	T	26	26,0	Y	4	2,2	Y	15	10,5	N	.	.	T	16	16,0	T	10	10,0	T	10	10,0	Y	23	12,11
NC_030808.1	42885459	gene-ST3GAL6	G	C	G	32	32,0	G	36	36,0	G	10	10,0	S	42	20,22	S	4	2,2	S	13	4,9	G	26	26,0	G	26	26,0	G	2	2,0	S	10	4,6	G	3	3,0	S	15	2,13	G	10	10,0	G	20	20,0	G	23	23,0
NC_030808.1	42885575	gene-ST3GAL6	A	C	M	42	13,29	M	48	19,29	A	8	8,0	A	25	25,0	A	2	2,0	A	21	21,0	M	33	16,17	M	33	16,17	A	2	2,0	A	3	3,0	A	2	2,0	A	8	8,0	M	14	5,9	M	27	11,16	A	24	24,0
NC_030808.1	42886129	gene-DCBLD2	C	T	T	20	0,20	T	10	0,10	T	5	0,5	T	7	0,7	T	3	0,3	T	5	0,5	T	19	0,19	T	19	0,19	N	.	.	N	.	.	N	.	.	T	3	0,3	N	.	.	T	4	0,4	T	5	0,5
NC_030808.1	42886827	gene-ST3GAL6	A	T	W	64	39,25	W	30	19,11	W	12	5,7	A	20	20,0	A	2	2,0	W	27	17,10	W	43	21,22	W	37	18,19	W	7	4,3	A	2	2,0	A	7	7,0	W	8	5,3	W	35	20,15	W	17	7,10	W	28	19,9
NC_030808.1	42887956	gene-DCBLD2	A	C	C	28	0,28	C	10	0,10	C	5	0,5	C	9	0,9	C	3	0,3	C	5	0,5	C	11	0,11	C	14	0,14	C	3	0,3	C	3	0,3	C	2	0,2	C	4	0,4	C	2	0,2	C	11	0,11	C	11	0,11
NC_030808.1	42888128	gene-DCBLD2	T	C	Y	15	9,6	N	.	.	T	2	2,0	T	12	12,0	T	1	1,0	T	2	2,0	Y	23	13,10	Y	12	3,9	T	2	2,0	N	.	.	N	.	.	T	4	4,0	N	.	.	Y	9	6,3	T	7	7,0
NC_030808.1	42888449	gene-DCBLD2	T	G	K	20	12,8	K	6	3,3	K	6	3,3	T	7	7,0	T	2	2,0	N	.	.	K	16	5,11	K	15	5,10	T	2	2,0	T	2	2,0	N	.	.	K	10	3,7	N	.	.	K	6	4,2	K	13	5,8
NC_030808.1	42888713	gene-DCBLD2	T	A	A	17	0,17	A	9	0,9	T	3	3,0	T	6	6,0	N	.	.	N	.	.	A	23	0,23	A	17	0,17	N	.	.	N	.	.	N	.	.	W	5	1,4	N	.	.	A	11	0,11	W	16	6,10
NC_030808.1	42888880	gene-DCBLD2	C	T	Y	18	9,9	C	3	3,0	Y	3	1,2	C	8	8,0	N	.	.	N	.	.	Y	20	7,13	Y	13	4,9	C	2	2,0	N	.	.	C	2	2,0	C	3	3,0	N	.	.	Y	17	10,7	Y	14	9,5
NC_030808.1	42889938	gene-DCBLD2	G	A	R	32	22,10	R	35	18,17	R	4	2,2	G	7	7,0	G	1	1,0	R	14	6,8	R	27	14,13	R	21	8,13	G	3	3,0	G	2	2,0	G	2	2,0	G	3	3,0	R	6	1,5	R	16	9,7	R	16	6,10
NC_030808.1	42890161	gene-DCBLD2	T	C	T	32	32,0	T	23	23,0	Y	7	4,3	Y	14	3,11	C	2	0,2	T	18	18,0	T	26	26,0	T	17	17,0	Y	4	2,2	Y	6	4,2	Y	5	1,4	T	3	3,0	T	20	20,0	T	7	7,0	Y	17	10,7
NC_030808.1	42890163	gene-DCBLD2	C	T	C	32	32,0	C	23	23,0	Y	7	4,3	Y	14	3,11	T	2	0,2	C	18	18,0	C	26	26,0	C	17	17,0	Y	4	2,2	Y	6	4,2	Y	5	1,4	C	3	3,0	C	20	20,0	C	7	7,0	Y	16	9,7
NC_030808.1	42890290	gene-ST3GAL6	A	T	A	7	7,0	A	23	23,0	A	2	2,0	A	4	4,0	N	.	.	W	19	13,6	A	8	8,0	A	8	8,0	N	.	.	W	3	1,2	A	2	2,0	A	4	4,0	A	15	15,0	A	2	2,0	A	2	2,0
NC_030808.1	42893266	gene-DCBLD2	G	A	N	.	.	N	.	.	N	.	.	N	.	.	A	2	0,2	N	.	.	N	.	.	N	.	.	N	.	.	N	.	.	N	.	.	N	.	.	N	.	.	N	.	.	N	.	.
NC_030808.1	42908947	gene-DCBLD2	G	A	A	1	0,1	G	2	2,0	N	.	.	G	2	2,0	G	2	2,0	N	.	.	R	13	8,5	R	4	2,2	A	2	0,2	N	.	.	N	.	.	N	.	.	N	.	.	G	3	3,0	G	5	5,0
NC_030808.1	42913422	gene-DCBLD2	G	A	N	.	.	N	.	.	N	.	.	R	7	4,3	N	.	.	N	.	.	G	3	3,0	G	2	2,0	N	.	.	N	.	.	N	.	.	A	4	0,4	N	.	.	N	.	.	G	3	3,0
NC_030808.1	43088840	Intergenic	G	A	N	.	.	N	.	.	N	.	.	N	.	.	N	.	.	N	.	.	N	.	.	N	.	.	N	.	.	N	.	.	N	.	.	N	.	.	A	2	0,2	N	.	.	N	.	.
NC_030808.1	43088883	Intergenic	C	T	N	.	.	N	.	.	N	.	.	N	.	.	N	.	.	N	.	.	N	.	.	N	.	.	N	.	.	N	.	.	N	.	.	N	.	.	T	2	0,2	N	.	.	N	.	.
NC_030808.1	43163875	Intergenic	T	C	N	.	.	N	.	.	N	.	.	N	.	.	N	.	.	N	.	.	N	.	.	N	.	.	N	.	.	N	.	.	N	.	.	N	.	.	C	2	0,2	N	.	.	N	.	.
NC_030808.1	43861635	gene-COL8A1	C	T	N	.	.	N	.	.	N	.	.	C	2	2,0	N	.	.	C	2	2,0	Y	9	3,6	N	.	.	C	2	2,0	N	.	.	N	.	.	N	.	.	N	.	.	C	2	2,0	C	2	2,0
NC_030808.1	43864928	gene-COL8A1	C	T	N	.	.	N	.	.	N	.	.	N	.	.	N	.	.	C	2	2,0	Y	5	3,2	N	.	.	N	.	.	N	.	.	N	.	.	C	2	2,0	N	.	.	Y	6	4,2	T	5	0,5
NC_030808.1	43865609	gene-COL8A1	C	G	N	.	.	C	1	1,0	N	.	.	C	3	3,0	N	.	.	C	2	2,0	S	6	3,3	N	.	.	N	.	.	N	.	.	N	.	.	N	.	.	N	.	.	S	7	3,4	G	5	0,5
NC_030808.1	43866032	gene-COL8A1	T	C	C	2	0,2	C	2	0,2	N	.	.	C	5	0,5	N	.	.	C	3	0,3	C	7	0,7	N	.	.	C	2	0,2	N	.	.	N	.	.	C	2	0,2	N	.	.	C	12	0,12	C	4	0,4
NC_030808.1	43866269	gene-COL8A1	C	A	N	.	.	C	2	2,0	C	2	2,0	C	3	3,0	N	.	.	M	5	3,2	C	10	10,0	N	.	.	N	.	.	C	2	2,0	N	.	.	C	7	7,0	C	2	2,0	C	3	3,0	C	2	2,0
NC_030808.1	43866275	gene-COL8A1	C	T	N	.	.	C	2	2,0	C	2	2,0	C	3	3,0	N	.	.	Y	5	3,2	C	10	10,0	N	.	.	N	.	.	C	2	2,0	N	.	.	Y	8	5,3	C	2	2,0	C	3	3,0	C	2	2,0
NC_030808.1	43867327	gene-COL8A1	G	A	G	2	2,0	N	.	.	N	.	.	R	12	5,7	N	.	.	R	6	4,2	G	14	14,0	N	.	.	N	.	.	N	.	.	N	.	.	N	.	.	N	.	.	G	8	8,0	G	4	4,0
NC_030808.1	43867676	gene-COL8A1	G	A	G	2	2,0	G	2	2,0	G	2	2,0	R	9	2,7	N	.	.	G	4	4,0	G	7	7,0	G	2	2,0	N	.	.	N	.	.	N	.	.	R	4	2,2	G	1	1,0	G	9	9,0	G	7	7,0
NC_030808.1	43868489	gene-COL8A1	T	C	Y	5	3,2	T	6	6,0	N	.	.	T	7	7,0	N	.	.	T	2	2,0	Y	17	14,3	C	2	0,2	T	1	1,0	N	.	.	N	.	.	T	3	3,0	T	3	3,0	Y	13	6,7	T	7	7,0
NC_030808.1	43868886	gene-COL8A1	G	A	G	15	15,0	G	7	7,0	G	7	7,0	R	9	3,6	N	.	.	R	11	8,3	G	13	13,0	G	8	8,0	G	5	5,0	R	4	2,2	N	.	.	N	.	.	G	12	12,0	G	13	13,0	G	9	9,0
NC_030808.1	43887904	gene-CMSS1	C	T	Y	122	75,47	Y	112	55,57	Y	14	8,6	Y	28	12,16	C	9	9,0	Y	78	48,30	Y	150	88,62	Y	140	91,49	Y	26	13,13	Y	39	16,23	C	7	7,0	Y	25	13,12	Y	79	41,38	Y	76	47,29	Y	35	16,19
NC_030808.1	43888086	gene-CMSS1	T	C	Y	33	22,11	T	11	11,0	C	2	0,2	Y	10	6,4	N	.	.	Y	6	4,2	Y	25	13,12	Y	24	18,6	C	2	0,2	Y	6	4,2	N	.	.	N	.	.	Y	22	17,5	Y	12	9,3	C	7	0,7
NC_030808.1	43888654	gene-CMSS1	A	G	R	28	20,8	R	8	6,2	G	3	0,3	R	11	4,7	N	.	.	G	2	0,2	R	24	15,9	R	23	16,7	G	2	0,2	R	7	6,1	A	2	2,0	R	4	2,2	R	8	1,7	R	12	5,7	G	8	0,8
NC_030808.1	43888746	gene-CMSS1	T	C	Y	30	13,17	C	7	0,7	T	7	7,0	T	10	10,0	N	.	.	N	.	.	Y	17	6,11	Y	13	4,9	N	.	.	T	7	7,0	N	.	.	T	2	2,0	Y	6	3,3	Y	10	5,5	T	10	10,0
NC_030808.1	43889170	gene-CMSS1	A	T	A	13	13,0	A	2	2,0	A	2	2,0	A	3	3,0	N	.	.	N	.	.	A	7	7,0	A	21	21,0	A	1	1,0	N	.	.	T	3	0,3	A	2	2,0	A	2	2,0	A	2	2,0	A	8	8,0
NC_030808.1	43889538	gene-CMSS1	C	T	Y	24	13,11	Y	10	6,4	C	2	2,0	C	12	12,0	N	.	.	C	6	6,0	Y	26	10,16	Y	28	8,20	N	.	.	C	7	7,0	C	2	2,0	C	2	2,0	Y	17	8,9	Y	12	5,7	C	7	7,0
NC_030808.1	43889907	gene-CMSS1	G	A	R	17	11,6	R	7	3,4	A	4	0,4	R	18	12,6	G	2	2,0	R	6	2,4	R	18	10,8	R	23	15,8	A	2	0,2	G	3	3,0	G	2	2,0	G	4	4,0	G	3	3,0	G	10	10,0	A	10	0,10
NC_030808.1	43890265	gene-CMSS1	G	C	C	4	0,4	C	3	0,3	C	3	0,3	S	14	7,7	G	2	2,0	G	2	2,0	C	35	0,35	C	29	0,29	C	8	0,8	N	.	.	G	7	7,0	G	3	3,0	C	5	0,5	S	14	1,13	C	12	0,12
NC_030808.1	43890452	gene-CMSS1	C	T	Y	6	2,4	C	4	4,0	T	4	0,4	C	11	11,0	N	.	.	N	.	.	Y	40	26,14	Y	15	8,7	T	3	0,3	N	.	.	C	1	1,0	C	3	3,0	C	1	1,0	Y	11	8,3	T	12	0,12
NC_030808.1	43891241	gene-CMSS1	A	G	A	5	5,0	A	2	2,0	G	5	0,5	R	8	4,4	N	.	.	N	.	.	R	15	9,6	R	7	3,4	G	6	0,6	N	.	.	N	.	.	A	3	3,0	N	.	.	R	8	4,4	G	8	0,8
NC_030808.1	43891348	gene-CMSS1	A	C	N	.	.	N	.	.	C	6	0,6	M	7	5,2	A	2	2,0	N	.	.	M	20	11,9	M	9	6,3	C	4	0,4	N	.	.	A	2	2,0	A	2	2,0	N	.	.	M	4	2,2	C	7	0,7
NC_030808.1	43891367	gene-CMSS1	A	C	N	.	.	N	.	.	A	6	6,0	A	7	7,0	A	2	2,0	N	.	.	M	19	9,10	M	8	3,5	A	4	4,0	N	.	.	A	2	2,0	A	2	2,0	N	.	.	M	4	2,2	A	7	7,0
NC_030808.1	43892239	gene-CMSS1	G	A	R	5	1,4	A	2	0,2	G	2	2,0	G	3	3,0	G	2	2,0	N	.	.	R	17	4,13	N	.	.	N	.	.	N	.	.	N	.	.	G	2	2,0	G	2	2,0	R	5	1,4	G	2	2,0
NC_030808.1	43894756	gene-CMSS1	T	C	C	2	0,2	N	.	.	N	.	.	N	.	.	N	.	.	N	.	.	N	.	.	N	.	.	N	.	.	N	.	.	N	.	.	C	2	0,2	N	.	.	N	.	.	C	2	0,2
NC_030808.1	43895046	gene-CMSS1	A	G	G	2	0,2	N	.	.	N	.	.	N	.	.	N	.	.	N	.	.	G	2	0,2	N	.	.	N	.	.	N	.	.	N	.	.	N	.	.	N	.	.	N	.	.	N	.	.
NC_030808.1	43895126	gene-CMSS1	G	A	A	2	0,2	N	.	.	N	.	.	N	.	.	N	.	.	N	.	.	N	.	.	N	.	.	N	.	.	N	.	.	N	.	.	N	.	.	N	.	.	N	.	.	N	.	.
NC_030808.1	43895160	gene-CMSS1	G	A	N	.	.	N	.	.	N	.	.	A	2	0,2	N	.	.	N	.	.	N	.	.	N	.	.	N	.	.	N	.	.	N	.	.	N	.	.	N	.	.	N	.	.	N	.	.
NC_030808.1	43895171	gene-CMSS1	A	C	N	.	.	N	.	.	N	.	.	C	2	0,2	N	.	.	N	.	.	N	.	.	N	.	.	N	.	.	N	.	.	N	.	.	N	.	.	N	.	.	N	.	.	N	.	.
NC_030808.1	43906320	gene-FILIP1L	G	A	G	8	8,0	G	7	7,0	G	2	2,0	G	7	7,0	N	.	.	G	14	14,0	G	2	2,0	G	12	12,0	N	.	.	G	5	5,0	N	.	.	G	2	2,0	G	8	8,0	G	2	2,0	G	9	9,0
NC_030808.1	43906339	gene-FILIP1L	G	A	A	7	0,7	A	9	0,9	A	3	0,3	G	7	7,0	N	.	.	R	14	7,7	A	3	0,3	A	12	0,12	A	2	0,2	G	5	5,0	G	2	2,0	R	4	2,2	A	6	0,6	A	3	0,3	A	13	0,13
NC_030808.1	43906382	gene-FILIP1L	C	A	M	9	4,5	M	6	3,3	M	3	1,2	M	7	5,2	N	.	.	M	13	7,6	A	4	0,4	M	12	3,9	N	.	.	C	4	4,0	C	2	2,0	M	4	2,2	M	4	1,3	M	4	1,3	M	12	3,9
NC_030808.1	43907687	gene-FILIP1L	C	T	C	1	1,0	N	.	.	T	2	0,2	C	7	7,0	C	2	2,0	C	2	2,0	C	8	8,0	C	8	8,0	T	2	0,2	C	2	2,0	N	.	.	C	8	8,0	N	.	.	C	5	5,0	Y	5	2,3
NC_030808.1	43908380	gene-FILIP1L	C	T	C	28	28,0	C	27	27,0	C	23	23,0	C	34	34,0	Y	23	8,15	C	20	20,0	C	21	21,0	C	23	23,0	C	20	20,0	C	24	24,0	Y	43	24,19	C	33	33,0	C	25	25,0	C	31	31,0	C	43	43,0
NC_030808.1	43908943	gene-FILIP1L	G	A	R	156	80,76	R	64	29,35	R	56	27,29	R	141	81,60	G	20	20,0	R	107	62,45	R	253	136,117	R	194	101,93	R	68	37,31	R	9	7,2	G	29	29,0	R	79	37,42	R	13	7,6	R	95	55,40	R	156	77,79
NC_030808.1	43910230	gene-FILIP1L	T	C	T	31	31,0	T	8	8,0	T	25	25,0	T	32	32,0	Y	18	8,10	T	8	8,0	T	55	55,0	T	27	27,0	T	20	20,0	T	1	1,0	Y	28	20,8	T	42	42,0	N	.	.	T	37	37,0	T	40	40,0
NC_030808.1	43910629	gene-FILIP1L	C	T	C	10	10,0	C	4	4,0	C	25	25,0	C	32	32,0	Y	14	7,7	C	4	4,0	C	55	55,0	C	27	27,0	C	23	23,0	N	.	.	Y	15	11,4	C	31	31,0	N	.	.	C	25	25,0	C	40	40,0
NC_030808.1	43918224	gene-CMSS1	T	C	N	.	.	N	.	.	N	.	.	N	.	.	N	.	.	N	.	.	C	2	0,2	N	.	.	N	.	.	N	.	.	N	.	.	N	.	.	N	.	.	N	.	.	N	.	.
NC_030808.1	43919542	gene-CMSS1	A	G	N	.	.	N	.	.	G	2	0,2	N	.	.	N	.	.	N	.	.	N	.	.	N	.	.	N	.	.	N	.	.	N	.	.	N	.	.	N	.	.	A	2	2,0	N	.	.
NC_030808.1	43960381	gene-CMSS1	T	C	N	.	.	N	.	.	N	.	.	N	.	.	N	.	.	N	.	.	N	.	.	N	.	.	N	.	.	N	.	.	N	.	.	N	.	.	N	.	.	N	.	.	N	.	.
NC_030808.1	43960398	gene-CMSS1	T	C	N	.	.	N	.	.	N	.	.	N	.	.	N	.	.	N	.	.	N	.	.	N	.	.	N	.	.	N	.	.	N	.	.	N	.	.	N	.	.	N	.	.	N	.	.
NC_030808.1	43964627	gene-CMSS1	C	A	N	.	.	N	.	.	N	.	.	N	.	.	N	.	.	N	.	.	N	.	.	A	2	0,2	N	.	.	N	.	.	N	.	.	N	.	.	N	.	.	N	.	.	N	.	.
NC_030808.1	43967801	gene-CMSS1	C	T	T	2	0,2	N	.	.	N	.	.	Y	4	1,3	N	.	.	N	.	.	N	.	.	N	.	.	N	.	.	N	.	.	N	.	.	N	.	.	N	.	.	N	.	.	N	.	.
NC_030808.1	43967820	gene-CMSS1	T	A	A	2	0,2	N	.	.	N	.	.	W	5	1,4	N	.	.	N	.	.	N	.	.	N	.	.	N	.	.	N	.	.	N	.	.	N	.	.	N	.	.	N	.	.	N	.	.
NC_030808.1	43968285	gene-CMSS1	A	G	G	3	0,3	N	.	.	N	.	.	G	2	0,2	N	.	.	N	.	.	N	.	.	N	.	.	N	.	.	N	.	.	N	.	.	N	.	.	N	.	.	N	.	.	N	.	.
NC_030808.1	43974819	gene-CMSS1	T	C	N	.	.	N	.	.	N	.	.	N	.	.	N	.	.	C	3	0,3	N	.	.	N	.	.	N	.	.	N	.	.	N	.	.	N	.	.	C	2	0,2	N	.	.	N	.	.
NC_030808.1	43974862	gene-CMSS1	C	T	N	.	.	N	.	.	N	.	.	N	.	.	N	.	.	T	3	0,3	N	.	.	N	.	.	N	.	.	N	.	.	N	.	.	N	.	.	T	2	0,2	N	.	.	N	.	.
NC_030808.1	43974876	gene-CMSS1	A	G	N	.	.	N	.	.	N	.	.	N	.	.	N	.	.	G	3	0,3	N	.	.	N	.	.	N	.	.	N	.	.	N	.	.	N	.	.	G	2	0,2	N	.	.	N	.	.
NC_030808.1	43979193	gene-CMSS1	A	C	C	3	0,3	C	2	0,2	N	.	.	C	2	0,2	N	.	.	M	2	1,1	C	4	0,4	N	.	.	N	.	.	A	2	2,0	N	.	.	A	2	2,0	N	.	.	N	.	.	C	2	0,2
NC_030808.1	43979373	gene-CMSS1	T	G	G	1	0,1	N	.	.	N	.	.	N	.	.	N	.	.	N	.	.	G	3	0,3	G	2	0,2	G	2	0,2	N	.	.	N	.	.	N	.	.	N	.	.	G	3	0,3	G	3	0,3
NC_030808.1	43979388	gene-CMSS1	G	A	G	3	3,0	N	.	.	N	.	.	N	.	.	N	.	.	N	.	.	G	4	4,0	A	2	0,2	A	2	0,2	N	.	.	N	.	.	N	.	.	N	.	.	A	3	0,3	A	3	0,3
NC_030808.1	43980261	gene-CMSS1	T	C	N	.	.	N	.	.	N	.	.	N	.	.	N	.	.	N	.	.	T	2	2,0	N	.	.	N	.	.	N	.	.	N	.	.	N	.	.	N	.	.	N	.	.	Y	4	2,2
NC_030808.1	43980684	gene-CMSS1	G	A	N	.	.	N	.	.	N	.	.	N	.	.	N	.	.	N	.	.	A	2	0,2	A	1	0,1	N	.	.	N	.	.	N	.	.	N	.	.	N	.	.	N	.	.	A	4	0,4
NC_030808.1	43980687	gene-CMSS1	T	A	N	.	.	N	.	.	N	.	.	N	.	.	N	.	.	N	.	.	A	2	0,2	T	3	3,0	N	.	.	N	.	.	N	.	.	N	.	.	N	.	.	N	.	.	T	2	2,0
NC_030808.1	43984175	gene-CMSS1	T	G	G	1	0,1	N	.	.	N	.	.	N	.	.	N	.	.	N	.	.	N	.	.	N	.	.	N	.	.	N	.	.	N	.	.	N	.	.	N	.	.	N	.	.	N	.	.
NC_030808.1	43992999	gene-CMSS1	A	G	R	3	1,2	N	.	.	N	.	.	A	2	2,0	N	.	.	N	.	.	N	.	.	N	.	.	N	.	.	N	.	.	N	.	.	N	.	.	N	.	.	N	.	.	N	.	.
NC_030808.1	44004415	gene-FILIP1L	T	C	T	6	6,0	T	2	2,0	Y	13	5,8	T	25	25,0	T	5	5,0	T	2	2,0	T	59	59,0	T	20	20,0	Y	6	3,3	N	.	.	T	8	8,0	T	21	21,0	N	.	.	T	14	14,0	Y	26	14,12
NC_030808.1	44011930	gene-CMSS1	C	G	N	.	.	N	.	.	N	.	.	N	.	.	N	.	.	N	.	.	G	2	0,2	N	.	.	N	.	.	N	.	.	N	.	.	N	.	.	N	.	.	N	.	.	N	.	.
NC_030808.1	44012020	gene-CMSS1	T	C	N	.	.	N	.	.	N	.	.	N	.	.	N	.	.	N	.	.	C	2	0,2	N	.	.	N	.	.	N	.	.	N	.	.	N	.	.	N	.	.	N	.	.	N	.	.
NC_030808.1	44100488	gene-CMSS1	G	A	N	.	.	N	.	.	N	.	.	A	2	0,2	N	.	.	N	.	.	N	.	.	N	.	.	N	.	.	N	.	.	N	.	.	N	.	.	N	.	.	N	.	.	N	.	.
NC_030808.1	44104073	gene-CMSS1	C	T	N	.	.	N	.	.	N	.	.	N	.	.	N	.	.	T	2	0,2	N	.	.	N	.	.	N	.	.	N	.	.	N	.	.	N	.	.	N	.	.	N	.	.	N	.	.
NC_030808.1	44104653	gene-CMSS1	C	G	G	2	0,2	N	.	.	N	.	.	N	.	.	N	.	.	N	.	.	N	.	.	N	.	.	N	.	.	N	.	.	N	.	.	N	.	.	N	.	.	N	.	.	N	.	.
NC_030808.1	44119565	gene-CMSS1	C	A	A	3	0,3	N	.	.	N	.	.	N	.	.	N	.	.	N	.	.	N	.	.	A	2	0,2	N	.	.	N	.	.	N	.	.	N	.	.	N	.	.	N	.	.	N	.	.
NC_030808.1	44120193	gene-CMSS1	T	G	G	5	0,5	G	2	0,2	N	.	.	G	2	0,2	N	.	.	N	.	.	N	.	.	N	.	.	N	.	.	N	.	.	N	.	.	N	.	.	N	.	.	N	.	.	N	.	.
NC_030808.1	44120961	gene-CMSS1	T	C	N	.	.	N	.	.	N	.	.	N	.	.	N	.	.	N	.	.	C	2	0,2	N	.	.	N	.	.	N	.	.	N	.	.	N	.	.	N	.	.	N	.	.	N	.	.
NC_030808.1	44122279	gene-CMSS1	C	T	N	.	.	N	.	.	N	.	.	N	.	.	N	.	.	N	.	.	N	.	.	T	2	0,2	N	.	.	N	.	.	N	.	.	N	.	.	N	.	.	N	.	.	N	.	.
NC_030808.1	44127919	gene-CMSS1	T	A	N	.	.	N	.	.	N	.	.	A	2	0,2	N	.	.	N	.	.	N	.	.	N	.	.	N	.	.	N	.	.	N	.	.	N	.	.	N	.	.	N	.	.	N	.	.
NC_030808.1	44131531	gene-CMSS1	T	C	N	.	.	N	.	.	N	.	.	N	.	.	N	.	.	N	.	.	N	.	.	N	.	.	N	.	.	C	2	0,2	N	.	.	N	.	.	N	.	.	N	.	.	N	.	.
NC_030808.1	44139813	gene-CMSS1	A	G	N	.	.	N	.	.	N	.	.	N	.	.	N	.	.	N	.	.	N	.	.	N	.	.	N	.	.	N	.	.	N	.	.	N	.	.	G	2	0,2	N	.	.	N	.	.
NC_030808.1	44139836	gene-CMSS1	G	C	N	.	.	N	.	.	N	.	.	N	.	.	N	.	.	N	.	.	N	.	.	N	.	.	N	.	.	N	.	.	N	.	.	N	.	.	C	2	0,2	N	.	.	N	.	.
NC_030808.1	44141644	gene-CMSS1	C	G	N	.	.	N	.	.	G	2	0,2	N	.	.	N	.	.	N	.	.	N	.	.	N	.	.	N	.	.	N	.	.	N	.	.	N	.	.	N	.	.	N	.	.	N	.	.
NC_030808.1	44165122	gene-CMSS1	G	A	N	.	.	N	.	.	N	.	.	N	.	.	N	.	.	N	.	.	N	.	.	A	2	0,2	N	.	.	N	.	.	N	.	.	N	.	.	N	.	.	N	.	.	N	.	.
NC_030808.1	44179288	gene-CMSS1	T	C	N	.	.	N	.	.	C	2	0,2	N	.	.	N	.	.	N	.	.	N	.	.	N	.	.	N	.	.	N	.	.	N	.	.	N	.	.	N	.	.	N	.	.	N	.	.
NC_030808.1	44179290	gene-CMSS1	T	C	N	.	.	N	.	.	C	2	0,2	N	.	.	N	.	.	N	.	.	N	.	.	N	.	.	N	.	.	N	.	.	N	.	.	N	.	.	N	.	.	N	.	.	N	.	.
NC_030808.1	44182489	gene-CMSS1	A	G	G	2	0,2	N	.	.	N	.	.	N	.	.	N	.	.	N	.	.	N	.	.	N	.	.	N	.	.	N	.	.	N	.	.	N	.	.	N	.	.	N	.	.	N	.	.
NC_030808.1	44182868	gene-CMSS1	C	A	N	.	.	N	.	.	N	.	.	N	.	.	N	.	.	N	.	.	N	.	.	A	2	0,2	N	.	.	N	.	.	N	.	.	N	.	.	N	.	.	N	.	.	N	.	.
NC_030808.1	44186812	gene-CMSS1	C	T	T	3	0,3	N	.	.	N	.	.	N	.	.	N	.	.	N	.	.	N	.	.	N	.	.	N	.	.	N	.	.	N	.	.	N	.	.	N	.	.	N	.	.	N	.	.
NC_030808.1	44186981	gene-CMSS1	T	G	N	.	.	N	.	.	G	2	0,2	N	.	.	N	.	.	N	.	.	N	.	.	N	.	.	N	.	.	N	.	.	N	.	.	N	.	.	N	.	.	N	.	.	N	.	.
NC_030808.1	44187424	gene-CMSS1	G	A	A	2	0,2	N	.	.	N	.	.	N	.	.	N	.	.	N	.	.	N	.	.	N	.	.	N	.	.	N	.	.	N	.	.	N	.	.	N	.	.	N	.	.	N	.	.
NC_030808.1	44187772	gene-CMSS1	T	C	C	2	0,2	N	.	.	N	.	.	N	.	.	N	.	.	N	.	.	N	.	.	N	.	.	N	.	.	N	.	.	N	.	.	N	.	.	N	.	.	N	.	.	N	.	.
NC_030808.1	44197316	gene-CMSS1	A	G	G	1	0,1	N	.	.	N	.	.	N	.	.	N	.	.	N	.	.	N	.	.	N	.	.	N	.	.	N	.	.	N	.	.	N	.	.	N	.	.	N	.	.	N	.	.
NC_030808.1	44197818	gene-CMSS1	C	A	A	2	0,2	N	.	.	N	.	.	N	.	.	N	.	.	N	.	.	N	.	.	N	.	.	N	.	.	N	.	.	N	.	.	N	.	.	N	.	.	N	.	.	N	.	.
NC_030808.1	44198297	gene-CMSS1	T	C	N	.	.	N	.	.	N	.	.	N	.	.	N	.	.	C	2	0,2	N	.	.	N	.	.	N	.	.	N	.	.	N	.	.	N	.	.	N	.	.	N	.	.	N	.	.
NC_030808.1	44199131	gene-CMSS1	T	G	G	1	0,1	N	.	.	N	.	.	N	.	.	N	.	.	N	.	.	N	.	.	N	.	.	N	.	.	N	.	.	N	.	.	N	.	.	N	.	.	N	.	.	N	.	.
NC_030808.1	44199310	gene-CMSS1	T	A	A	2	0,2	N	.	.	N	.	.	N	.	.	N	.	.	N	.	.	N	.	.	N	.	.	N	.	.	N	.	.	N	.	.	N	.	.	N	.	.	N	.	.	N	.	.
NC_030808.1	44199677	gene-CMSS1	T	C	C	2	0,2	N	.	.	N	.	.	N	.	.	N	.	.	N	.	.	N	.	.	N	.	.	N	.	.	N	.	.	N	.	.	N	.	.	N	.	.	N	.	.	N	.	.
NC_030808.1	44200055	gene-FILIP1L	C	T	Y	9	5,4	Y	5	3,2	C	11	11,0	C	25	25,0	C	7	7,0	C	2	2,0	Y	67	38,29	Y	16	9,7	C	8	8,0	N	.	.	C	6	6,0	C	13	13,0	N	.	.	Y	18	8,10	C	24	24,0
NC_030808.1	44200207	gene-FILIP1L	T	C	C	6	0,6	C	2	0,2	C	15	0,15	Y	16	10,6	C	4	0,4	C	2	0,2	C	48	0,48	C	12	0,12	C	8	0,8	N	.	.	Y	7	4,3	Y	6	4,2	N	.	.	C	20	0,20	C	23	0,23
NC_030808.1	44256713	gene-CMSS1	T	C	C	3	0,3	Y	12	6,6	T	6	6,0	T	7	7,0	N	.	.	T	7	7,0	Y	33	20,13	Y	23	9,14	T	3	3,0	T	3	3,0	T	5	5,0	T	5	5,0	Y	4	2,2	Y	14	4,10	T	11	11,0
NC_030808.1	44268752	gene-CMSS1	G	A	A	14	0,14	A	19	0,19	N	.	.	R	7	2,5	N	.	.	R	8	4,4	A	43	0,43	A	24	0,24	A	7	0,7	R	18	10,8	G	2	2,0	G	4	4,0	A	15	0,15	A	17	0,17	A	13	0,13
NC_030808.1	44290064	gene-LOC102177192	A	G	N	.	.	N	.	.	N	.	.	N	.	.	N	.	.	N	.	.	N	.	.	N	.	.	N	.	.	N	.	.	N	.	.	N	.	.	N	.	.	N	.	.	G	1	0,1
NC_030808.1	44290076	gene-LOC102177192	C	A	N	.	.	N	.	.	N	.	.	N	.	.	N	.	.	N	.	.	N	.	.	N	.	.	N	.	.	N	.	.	N	.	.	N	.	.	N	.	.	N	.	.	A	1	0,1
NC_030808.1	44290100	gene-LOC102177192	C	G	N	.	.	N	.	.	N	.	.	N	.	.	N	.	.	N	.	.	N	.	.	N	.	.	N	.	.	N	.	.	N	.	.	N	.	.	N	.	.	N	.	.	G	1	0,1
NC_030808.1	44355446	gene-TBC1D23	C	T	N	.	.	N	.	.	T	2	0,2	N	.	.	N	.	.	N	.	.	C	2	2,0	N	.	.	N	.	.	N	.	.	N	.	.	N	.	.	N	.	.	N	.	.	N	.	.
NC_030808.1	44366475	gene-TBC1D23	T	C	N	.	.	C	2	0,2	N	.	.	N	.	.	N	.	.	N	.	.	N	.	.	N	.	.	N	.	.	N	.	.	N	.	.	N	.	.	N	.	.	N	.	.	N	.	.
NC_030808.1	44367517	gene-TBC1D23	A	T	N	.	.	N	.	.	N	.	.	N	.	.	N	.	.	N	.	.	N	.	.	N	.	.	N	.	.	N	.	.	N	.	.	N	.	.	N	.	.	N	.	.	T	2	0,2
NC_030808.1	44387002	gene-TBC1D23	G	A	A	9	0,9	N	.	.	A	5	0,5	R	15	8,7	N	.	.	A	3	0,3	A	27	0,27	A	18	0,18	A	3	0,3	N	.	.	R	5	3,2	R	4	3,1	N	.	.	A	14	0,14	A	14	0,14
NC_030808.1	44389242	gene-TBC1D23	T	C	N	.	.	N	.	.	N	.	.	C	2	0,2	N	.	.	N	.	.	N	.	.	N	.	.	N	.	.	N	.	.	N	.	.	N	.	.	N	.	.	N	.	.	N	.	.
NC_030808.1	44404225	gene-TBC1D23	T	A	N	.	.	N	.	.	N	.	.	N	.	.	N	.	.	N	.	.	N	.	.	N	.	.	N	.	.	N	.	.	N	.	.	N	.	.	N	.	.	A	2	0,2	N	.	.
NC_030808.1	44409465	gene-TBC1D23	A	G	N	.	.	N	.	.	N	.	.	N	.	.	N	.	.	N	.	.	G	2	0,2	N	.	.	N	.	.	N	.	.	N	.	.	N	.	.	N	.	.	N	.	.	N	.	.
NC_030808.1	44410460	gene-TBC1D23	C	T	C	35	35,0	C	27	27,0	T	17	0,17	Y	37	16,21	Y	6	3,3	C	15	15,0	C	28	28,0	C	24	24,0	T	2	0,2	N	.	.	Y	11	5,6	C	17	17,0	C	2	2,0	C	16	16,0	T	24	0,24
NC_030808.1	44411344	gene-TBC1D23	C	T	T	32	0,32	T	49	0,49	C	7	7,0	C	25	25,0	C	3	3,0	Y	30	11,19	T	24	0,24	T	48	0,48	C	10	10,0	C	13	13,0	C	3	3,0	Y	6	3,3	T	26	1,25	T	12	0,12	C	12	12,0
NC_030808.1	44414360	gene-NIT2	C	T	T	2	0,2	N	.	.	N	.	.	N	.	.	N	.	.	N	.	.	N	.	.	N	.	.	N	.	.	N	.	.	N	.	.	N	.	.	N	.	.	N	.	.	N	.	.
NC_030808.1	44414481	gene-NIT2	C	T	T	1	0,1	N	.	.	N	.	.	N	.	.	N	.	.	N	.	.	N	.	.	N	.	.	N	.	.	N	.	.	N	.	.	N	.	.	N	.	.	N	.	.	N	.	.
NC_030808.1	44416819	gene-NIT2	C	T	N	.	.	N	.	.	N	.	.	N	.	.	N	.	.	N	.	.	N	.	.	N	.	.	N	.	.	N	.	.	N	.	.	N	.	.	N	.	.	N	.	.	T	2	0,2
NC_030808.1	44424100	gene-NIT2	T	C	T	15	15,0	T	11	11,0	T	7	7,0	T	11	11,0	Y	9	7,2	T	15	15,0	T	32	32,0	T	81	81,0	T	6	6,0	T	6	6,0	T	5	5,0	T	5	5,0	T	8	8,0	T	8	8,0	T	12	12,0
NC_030808.1	44433355	gene-NIT2	C	A	M	70	26,44	M	113	42,71	C	29	29,0	C	85	85,0	C	20	20,0	M	105	61,44	M	157	75,82	M	100	47,53	C	37	37,0	C	92	92,0	C	24	24,0	M	29	19,10	M	92	42,50	M	67	26,41	C	57	57,0
NC_030808.1	44436716	gene-NIT2	G	A	G	50	50,0	G	79	79,0	R	27	15,12	R	68	34,34	G	9	9,0	G	77	77,0	G	67	67,0	G	55	55,0	R	22	13,9	R	157	74,83	G	22	22,0	G	20	20,0	G	60	60,0	G	50	50,0	R	53	34,19
NC_030808.1	44438007	gene-NIT2	C	T	N	.	.	N	.	.	N	.	.	C	2	2,0	N	.	.	N	.	.	T	2	0,2	T	2	0,2	N	.	.	N	.	.	N	.	.	N	.	.	N	.	.	N	.	.	N	.	.
NC_030808.1	44438660	gene-NIT2	A	G	A	2	2,0	N	.	.	N	.	.	A	2	2,0	N	.	.	N	.	.	R	6	3,3	A	2	2,0	A	2	2,0	N	.	.	N	.	.	N	.	.	N	.	.	N	.	.	A	2	2,0
NC_030808.1	44438693	gene-NIT2	A	G	G	2	0,2	N	.	.	N	.	.	N	.	.	N	.	.	N	.	.	G	5	0,5	G	2	0,2	N	.	.	N	.	.	N	.	.	G	2	0,2	N	.	.	G	2	0,2	A	3	3,0
NC_030808.1	44439404	gene-NIT2	G	A	A	2	0,2	N	.	.	N	.	.	N	.	.	N	.	.	N	.	.	A	10	0,10	A	5	0,5	N	.	.	N	.	.	N	.	.	N	.	.	N	.	.	A	3	0,3	G	2	2,0
NC_030808.1	44439585	gene-NIT2	G	A	G	3	3,0	N	.	.	N	.	.	G	4	4,0	N	.	.	N	.	.	G	5	5,0	G	2	2,0	N	.	.	N	.	.	N	.	.	N	.	.	N	.	.	N	.	.	A	3	0,3
NC_030808.1	44439606	gene-NIT2	G	C	C	4	0,4	N	.	.	G	2	2,0	G	4	4,0	N	.	.	N	.	.	C	6	0,6	C	3	0,3	N	.	.	N	.	.	N	.	.	N	.	.	N	.	.	N	.	.	C	2	0,2
NC_030808.1	44440222	gene-NIT2	T	C	C	2	0,2	N	.	.	N	.	.	N	.	.	N	.	.	T	2	2,0	N	.	.	N	.	.	N	.	.	N	.	.	N	.	.	N	.	.	N	.	.	N	.	.	N	.	.
NC_030808.1	44440450	gene-NIT2	G	T	G	7	7,0	G	2	2,0	N	.	.	K	12	7,5	N	.	.	G	2	2,0	G	2	2,0	G	2	2,0	N	.	.	G	2	2,0	N	.	.	G	2	2,0	G	3	3,0	G	2	2,0	N	.	.
NC_030808.1	44442514	Intergenic	A	T	T	2	0,2	N	.	.	N	.	.	N	.	.	N	.	.	N	.	.	N	.	.	N	.	.	N	.	.	N	.	.	N	.	.	N	.	.	N	.	.	N	.	.	N	.	.
NC_030808.1	44443158	Intergenic	A	C	N	.	.	N	.	.	N	.	.	A	2	2,0	N	.	.	N	.	.	C	2	0,2	N	.	.	N	.	.	N	.	.	N	.	.	N	.	.	N	.	.	N	.	.	N	.	.
NC_030808.1	44443550	Intergenic	T	C	C	4	0,4	N	.	.	N	.	.	N	.	.	C	4	0,4	T	1	1,0	N	.	.	C	2	0,2	N	.	.	N	.	.	N	.	.	N	.	.	N	.	.	N	.	.	C	2	0,2
NC_030808.1	44447803	gene-TOMM70	A	G	N	.	.	G	2	0,2	N	.	.	N	.	.	N	.	.	N	.	.	N	.	.	N	.	.	N	.	.	N	.	.	N	.	.	N	.	.	N	.	.	N	.	.	N	.	.
NC_030808.1	44449320	gene-TOMM70	C	A	C	25	25,0	C	29	29,0	M	28	11,17	C	23	23,0	M	14	9,5	C	20	20,0	C	30	30,0	C	24	24,0	M	17	6,11	C	15	15,0	M	9	3,6	C	29	29,0	C	33	33,0	C	31	31,0	M	91	49,42
NC_030808.1	44449421	gene-TOMM70	A	G	A	25	25,0	A	29	29,0	R	15	11,4	R	111	70,41	A	7	7,0	A	20	20,0	A	30	30,0	A	24	24,0	R	11	8,3	R	11	5,6	A	9	9,0	A	28	28,0	A	7	7,0	A	31	31,0	R	62	33,29
NC_030808.1	44449992	gene-TOMM70	C	T	C	34	34,0	C	8	8,0	Y	24	13,11	C	39	39,0	C	7	7,0	C	9	9,0	C	21	21,0	C	31	31,0	Y	14	9,5	C	2	2,0	C	4	4,0	C	10	10,0	N	.	.	C	27	27,0	Y	30	15,15
NC_030808.1	44449993	gene-TOMM70	A	G	A	34	34,0	A	8	8,0	R	24	13,11	A	39	39,0	R	9	5,4	A	9	9,0	A	21	21,0	A	31	31,0	R	14	9,5	A	2	2,0	R	6	3,3	A	10	10,0	N	.	.	A	27	27,0	R	30	15,15
NC_030808.1	44450286	gene-TOMM70	C	A	C	26	26,0	C	17	17,0	M	14	10,4	C	39	39,0	M	8	4,4	C	8	8,0	C	21	21,0	C	31	31,0	M	7	5,2	C	2	2,0	M	7	1,6	C	6	6,0	N	.	.	C	25	25,0	M	51	22,29
NC_030808.1	44450892	gene-TOMM70	A	G	G	4	0,4	G	2	0,2	N	.	.	N	.	.	N	.	.	N	.	.	G	2	0,2	N	.	.	N	.	.	N	.	.	N	.	.	N	.	.	N	.	.	N	.	.	N	.	.
NC_030808.1	44451851	gene-TOMM70	G	A	A	6	0,6	N	.	.	A	2	0,2	N	.	.	N	.	.	N	.	.	A	5	0,5	N	.	.	N	.	.	N	.	.	N	.	.	N	.	.	N	.	.	N	.	.	N	.	.
NC_030808.1	44451901	gene-TOMM70	C	T	C	5	5,0	N	.	.	T	2	0,2	N	.	.	N	.	.	C	2	2,0	C	3	3,0	N	.	.	N	.	.	N	.	.	N	.	.	N	.	.	N	.	.	N	.	.	N	.	.
NC_030808.1	44452623	gene-TOMM70	G	A	A	2	0,2	N	.	.	N	.	.	G	2	2,0	N	.	.	N	.	.	N	.	.	N	.	.	N	.	.	N	.	.	N	.	.	N	.	.	N	.	.	N	.	.	N	.	.
NC_030808.1	44453485	gene-TOMM70	C	A	N	.	.	N	.	.	N	.	.	N	.	.	N	.	.	N	.	.	N	.	.	N	.	.	A	2	0,2	N	.	.	C	2	2,0	N	.	.	N	.	.	N	.	.	N	.	.
NC_030808.1	44454055	gene-TOMM70	A	G	N	.	.	N	.	.	N	.	.	N	.	.	N	.	.	N	.	.	G	2	0,2	N	.	.	N	.	.	N	.	.	N	.	.	N	.	.	N	.	.	N	.	.	N	.	.
NC_030808.1	44454456	gene-TOMM70	A	G	N	.	.	N	.	.	N	.	.	N	.	.	N	.	.	N	.	.	G	3	0,3	N	.	.	N	.	.	N	.	.	N	.	.	N	.	.	N	.	.	N	.	.	N	.	.
NC_030808.1	44466885	gene-TOMM70	T	A	T	70	70,0	T	51	51,0	T	29	29,0	T	143	143,0	T	12	12,0	T	38	38,0	T	142	142,0	T	108	108,0	T	24	24,0	W	4	2,2	T	15	15,0	T	35	35,0	T	11	11,0	T	69	69,0	T	77	77,0
NC_030808.1	44528124	gene-LNP1	C	T	Y	10	8,2	C	5	5,0	C	2	2,0	N	.	.	N	.	.	N	.	.	C	8	8,0	C	2	2,0	N	.	.	N	.	.	N	.	.	N	.	.	C	2	2,0	C	4	4,0	N	.	.
NC_030808.1	44528505	gene-LNP1	G	A	A	2	0,2	A	3	0,3	N	.	.	N	.	.	N	.	.	N	.	.	A	5	0,5	N	.	.	N	.	.	N	.	.	N	.	.	N	.	.	N	.	.	N	.	.	N	.	.
NC_030808.1	44529062	gene-LNP1	G	A	N	.	.	G	5	5,0	N	.	.	A	2	0,2	N	.	.	N	.	.	G	4	4,0	N	.	.	N	.	.	N	.	.	N	.	.	N	.	.	N	.	.	N	.	.	N	.	.
NC_030808.1	44661567	Intergenic	C	G	N	.	.	N	.	.	N	.	.	N	.	.	N	.	.	N	.	.	N	.	.	N	.	.	N	.	.	N	.	.	N	.	.	N	.	.	G	1	0,1	N	.	.	N	.	.
NC_030808.1	44661575	Intergenic	A	T	N	.	.	N	.	.	N	.	.	N	.	.	N	.	.	N	.	.	N	.	.	N	.	.	N	.	.	N	.	.	N	.	.	N	.	.	T	1	0,1	N	.	.	N	.	.
NC_030808.1	44662270	Intergenic	A	G	N	.	.	N	.	.	N	.	.	N	.	.	N	.	.	G	2	0,2	N	.	.	N	.	.	N	.	.	N	.	.	N	.	.	N	.	.	N	.	.	N	.	.	N	.	.
NC_030808.1	44671596	Intergenic	G	A	N	.	.	N	.	.	N	.	.	N	.	.	N	.	.	N	.	.	N	.	.	N	.	.	N	.	.	N	.	.	N	.	.	N	.	.	A	2	0,2	N	.	.	N	.	.
NC_030808.1	44720483	gene-LOC102180889	G	A	N	.	.	N	.	.	N	.	.	N	.	.	N	.	.	N	.	.	N	.	.	N	.	.	N	.	.	N	.	.	N	.	.	N	.	.	A	2	0,2	N	.	.	N	.	.
NC_030808.1	44775809	gene-LOC102180889	T	G	T	18	18,0	T	8	8,0	G	2	0,2	T	7	7,0	N	.	.	K	14	9,5	T	20	20,0	T	7	7,0	G	3	0,3	N	.	.	N	.	.	K	8	2,6	N	.	.	T	5	5,0	G	5	0,5
NC_030808.1	44775851	gene-LOC102180889	A	G	A	19	19,0	A	8	8,0	G	2	0,2	A	4	4,0	N	.	.	R	11	7,4	A	21	21,0	A	7	7,0	G	4	0,4	N	.	.	A	2	2,0	R	5	0,5	N	.	.	A	7	7,0	G	7	0,7
NC_030808.1	44775857	gene-LOC102180889	C	T	C	20	20,0	C	8	8,0	T	2	0,2	C	4	4,0	N	.	.	Y	10	7,3	C	21	21,0	C	7	7,0	T	4	0,4	N	.	.	C	2	2,0	Y	6	1,5	N	.	.	C	7	7,0	T	7	0,7
NC_030808.1	44779410	gene-LOC102180889	A	G	R	17	6,11	R	14	4,10	A	8	8,0	G	6	0,6	G	3	0,3	R	23	11,12	R	35	18,17	A	5	5,0	A	3	3,0	N	.	.	N	.	.	R	9	3,6	R	14	11,3	A	3	3,0	A	4	4,0
NC_030808.1	44801755	gene-LOC102180889	A	G	N	.	.	A	2	2,0	N	.	.	A	2	2,0	N	.	.	G	2	0,2	A	2	2,0	N	.	.	N	.	.	N	.	.	N	.	.	N	.	.	A	2	2,0	N	.	.	N	.	.
NC_030808.1	44801821	gene-LOC102180889	C	T	N	.	.	N	.	.	N	.	.	N	.	.	N	.	.	T	2	0,2	C	2	2,0	N	.	.	N	.	.	N	.	.	N	.	.	N	.	.	N	.	.	N	.	.	N	.	.
NC_030808.1	44804430	gene-LOC102180889	C	T	N	.	.	N	.	.	N	.	.	N	.	.	N	.	.	N	.	.	N	.	.	N	.	.	N	.	.	N	.	.	N	.	.	N	.	.	N	.	.	N	.	.	T	2	0,2
NC_030808.1	44804582	gene-LOC102180889	A	G	N	.	.	N	.	.	N	.	.	N	.	.	N	.	.	N	.	.	G	4	0,4	N	.	.	N	.	.	N	.	.	N	.	.	N	.	.	N	.	.	N	.	.	A	2	2,0
NC_030808.1	44804910	gene-LOC102180889	G	A	N	.	.	N	.	.	N	.	.	A	2	0,2	N	.	.	N	.	.	G	1	1,0	N	.	.	N	.	.	N	.	.	N	.	.	N	.	.	N	.	.	N	.	.	N	.	.
NC_030808.1	44805351	gene-LOC102180889	T	G	N	.	.	N	.	.	N	.	.	N	.	.	N	.	.	N	.	.	K	3	1,2	N	.	.	N	.	.	N	.	.	N	.	.	N	.	.	N	.	.	N	.	.	N	.	.
NC_030808.1	44805373	gene-LOC102180889	C	T	N	.	.	N	.	.	N	.	.	N	.	.	N	.	.	N	.	.	Y	4	1,3	N	.	.	N	.	.	N	.	.	N	.	.	N	.	.	N	.	.	N	.	.	N	.	.
NC_030808.1	44805396	gene-LOC102180889	C	T	N	.	.	N	.	.	N	.	.	N	.	.	N	.	.	N	.	.	Y	4	1,3	N	.	.	N	.	.	N	.	.	N	.	.	N	.	.	N	.	.	N	.	.	N	.	.
NC_030808.1	44805525	gene-LOC102180889	T	C	Y	20	15,5	Y	19	10,9	T	6	6,0	Y	7	3,4	N	.	.	T	34	34,0	Y	68	38,30	Y	7	3,4	T	2	2,0	Y	13	6,7	Y	6	2,4	T	7	7,0	Y	31	14,17	Y	7	4,3	T	10	10,0
NC_030808.1	44805537	gene-LOC102180889	A	G	R	22	15,7	R	19	9,10	A	4	4,0	R	8	3,5	N	.	.	A	34	34,0	R	61	31,30	R	7	3,4	A	2	2,0	R	13	6,7	R	5	2,3	A	5	5,0	R	28	11,17	R	6	4,2	A	10	10,0
NC_030808.1	44805640	gene-LOC102180889	G	A	R	20	7,13	R	18	8,10	G	4	4,0	R	8	6,2	N	.	.	R	33	15,18	R	44	19,25	R	4	1,3	G	2	2,0	R	15	9,6	G	4	4,0	R	3	1,2	R	35	17,18	R	5	3,2	G	8	8,0
NC_030808.1	44805746	gene-LOC102180889	A	G	R	7	5,2	R	13	7,6	A	2	2,0	A	3	3,0	N	.	.	A	29	29,0	R	22	14,8	R	4	2,2	N	.	.	A	9	9,0	N	.	.	N	.	.	R	14	8,6	A	4	4,0	A	4	4,0
NC_030808.1	44896578	gene-ADGRG7	G	A	N	.	.	N	.	.	N	.	.	N	.	.	A	2	0,2	N	.	.	N	.	.	N	.	.	N	.	.	N	.	.	N	.	.	N	.	.	N	.	.	N	.	.	N	.	.
NC_030808.1	44907547	gene-TFG	G	A	A	2	0,2	N	.	.	N	.	.	N	.	.	N	.	.	N	.	.	N	.	.	N	.	.	N	.	.	N	.	.	N	.	.	N	.	.	N	.	.	N	.	.	N	.	.
NC_030808.1	44938869	gene-ABI3BP	C	T	T	1	0,1	N	.	.	N	.	.	N	.	.	N	.	.	N	.	.	N	.	.	N	.	.	N	.	.	N	.	.	N	.	.	N	.	.	N	.	.	N	.	.	N	.	.
NC_030808.1	44939162	gene-ABI3BP	T	G	K	3	1,2	N	.	.	N	.	.	N	.	.	N	.	.	N	.	.	N	.	.	N	.	.	N	.	.	N	.	.	N	.	.	N	.	.	N	.	.	N	.	.	N	.	.
NC_030808.1	44939488	gene-TFG	G	A	R	230	120,110	R	214	122,92	A	66	0,66	G	136	136,0	R	28	11,17	R	206	126,80	R	346	181,165	R	223	127,96	A	68	0,68	G	20	20,0	R	27	12,15	R	83	41,42	R	109	52,57	R	146	91,55	A	149	0,149
NC_030808.1	44940287	gene-TFG	C	T	N	.	.	N	.	.	N	.	.	N	.	.	N	.	.	N	.	.	N	.	.	N	.	.	N	.	.	N	.	.	N	.	.	N	.	.	T	1	0,1	N	.	.	N	.	.
NC_030808.1	44940307	gene-TFG	A	G	N	.	.	A	1	1,0	N	.	.	N	.	.	N	.	.	N	.	.	N	.	.	N	.	.	N	.	.	N	.	.	N	.	.	N	.	.	G	2	0,2	N	.	.	N	.	.
NC_030808.1	44940885	gene-ABI3BP	C	G	S	117	66,51	S	72	46,26	G	29	0,29	C	27	27,0	S	11	5,6	S	65	29,36	S	68	29,39	S	23	11,12	S	14	1,13	C	8	8,0	S	7	5,2	S	27	12,15	S	18	10,8	S	40	23,17	G	64	0,64
NC_030808.1	44940961	gene-ABI3BP	T	A	W	96	57,39	W	44	27,17	T	21	21,0	W	25	13,12	T	10	10,0	T	31	31,0	W	49	38,11	W	15	12,3	T	12	12,0	W	7	3,4	T	7	7,0	T	24	24,0	W	14	11,3	W	25	14,11	T	39	39,0
NC_030808.1	45009668	gene-ABI3BP	C	T	C	9	9,0	C	3	3,0	C	8	8,0	Y	22	11,11	C	3	3,0	N	.	.	C	26	26,0	C	9	9,0	C	6	6,0	N	.	.	Y	10	4,6	Y	10	3,7	N	.	.	C	10	10,0	C	14	14,0
NC_030808.1	45023943	gene-ABI3BP	C	T	Y	6	2,4	Y	4	2,2	N	.	.	Y	15	6,9	N	.	.	N	.	.	Y	28	12,16	Y	7	4,3	N	.	.	N	.	.	N	.	.	N	.	.	N	.	.	Y	12	5,7	N	.	.
NC_030808.1	45039968	gene-ABI3BP	T	A	N	.	.	N	.	.	N	.	.	N	.	.	N	.	.	N	.	.	N	.	.	N	.	.	N	.	.	N	.	.	N	.	.	N	.	.	N	.	.	N	.	.	N	.	.
NC_030808.1	45039969	gene-ABI3BP	A	T	N	.	.	N	.	.	N	.	.	N	.	.	N	.	.	N	.	.	N	.	.	N	.	.	N	.	.	N	.	.	N	.	.	N	.	.	N	.	.	N	.	.	N	.	.
NC_030808.1	45041672	gene-ABI3BP	A	G	N	.	.	G	2	0,2	G	3	0,3	G	4	0,4	G	5	0,5	N	.	.	G	6	0,6	N	.	.	N	.	.	N	.	.	G	2	0,2	G	4	0,4	N	.	.	G	4	0,4	G	3	0,3
NC_030808.1	45048564	gene-ABI3BP	C	T	N	.	.	N	.	.	T	2	0,2	Y	6	3,3	C	6	6,0	N	.	.	T	16	0,16	T	2	0,2	N	.	.	N	.	.	T	3	0,3	Y	4	2,2	N	.	.	T	5	0,5	T	5	0,5
NC_030808.1	45056312	gene-ABI3BP	C	A	N	.	.	N	.	.	N	.	.	M	7	3,4	N	.	.	N	.	.	C	13	13,0	N	.	.	N	.	.	N	.	.	C	2	2,0	N	.	.	N	.	.	C	3	3,0	C	4	4,0
NC_030808.1	45057091	gene-ABI3BP	C	T	C	2	2,0	N	.	.	N	.	.	Y	7	4,3	N	.	.	N	.	.	C	8	8,0	N	.	.	N	.	.	N	.	.	N	.	.	N	.	.	N	.	.	C	7	7,0	C	2	2,0
NC_030808.1	45057097	gene-ABI3BP	A	G	N	.	.	N	.	.	N	.	.	R	7	4,3	N	.	.	N	.	.	N	.	.	N	.	.	N	.	.	N	.	.	N	.	.	N	.	.	N	.	.	N	.	.	N	.	.
NC_030808.1	45063285	gene-ABI3BP	A	G	N	.	.	N	.	.	N	.	.	G	6	0,6	N	.	.	N	.	.	R	8	5,3	N	.	.	G	4	0,4	N	.	.	N	.	.	G	5	0,5	N	.	.	G	3	0,3	N	.	.
NC_030808.1	45111891	gene-ABI3BP	T	C	N	.	.	N	.	.	N	.	.	N	.	.	N	.	.	N	.	.	N	.	.	N	.	.	N	.	.	N	.	.	N	.	.	N	.	.	C	2	0,2	N	.	.	N	.	.
NC_030808.1	45111901	gene-ABI3BP	T	C	N	.	.	N	.	.	N	.	.	N	.	.	N	.	.	N	.	.	N	.	.	N	.	.	N	.	.	N	.	.	N	.	.	N	.	.	C	2	0,2	N	.	.	N	.	.
NC_030808.1	45118696	gene-ABI3BP	A	G	N	.	.	N	.	.	N	.	.	A	2	2,0	N	.	.	N	.	.	R	3	1,2	N	.	.	A	2	2,0	N	.	.	N	.	.	N	.	.	N	.	.	R	6	3,3	N	.	.
NC_030808.1	45195914	gene-ABI3BP	T	C	N	.	.	N	.	.	N	.	.	N	.	.	C	2	0,2	N	.	.	N	.	.	N	.	.	N	.	.	N	.	.	N	.	.	N	.	.	N	.	.	N	.	.	N	.	.
NC_030808.1	45482338	gene-IMPG2	A	G	N	.	.	N	.	.	N	.	.	N	.	.	N	.	.	N	.	.	N	.	.	N	.	.	N	.	.	N	.	.	N	.	.	N	.	.	G	2	0,2	N	.	.	N	.	.
NC_030808.1	45482658	gene-IMPG2	T	C	N	.	.	N	.	.	N	.	.	N	.	.	N	.	.	N	.	.	N	.	.	N	.	.	N	.	.	N	.	.	N	.	.	N	.	.	N	.	.	N	.	.	N	.	.
NC_030808.1	45483183	gene-IMPG2	C	T	T	2	0,2	N	.	.	N	.	.	N	.	.	N	.	.	N	.	.	N	.	.	N	.	.	N	.	.	N	.	.	N	.	.	N	.	.	N	.	.	N	.	.	N	.	.
NC_030808.1	45537658	gene-IMPG2	C	T	N	.	.	N	.	.	N	.	.	N	.	.	N	.	.	N	.	.	N	.	.	N	.	.	N	.	.	N	.	.	N	.	.	N	.	.	T	2	0,2	N	.	.	N	.	.
NC_030808.1	45555136	gene-IMPG2	T	C	C	2	0,2	N	.	.	N	.	.	N	.	.	N	.	.	N	.	.	N	.	.	N	.	.	N	.	.	N	.	.	N	.	.	N	.	.	N	.	.	N	.	.	N	.	.
NC_030808.1	45561988	gene-SENP7	T	C	T	19	19,0	T	9	9,0	N	.	.	Y	13	9,4	N	.	.	C	9	0,9	T	5	5,0	T	11	11,0	N	.	.	N	.	.	C	3	0,3	C	6	0,6	N	.	.	T	10	10,0	Y	5	2,3
NC_030808.1	45562072	gene-SENP7	T	G	K	12	6,6	K	7	5,2	N	.	.	G	8	0,8	N	.	.	G	3	0,3	K	4	2,2	K	10	6,4	G	2	0,2	N	.	.	G	4	0,4	G	4	0,4	N	.	.	K	7	4,3	G	6	0,6
NC_030808.1	45562172	gene-SENP7	C	T	Y	14	6,8	Y	8	5,3	N	.	.	C	4	4,0	N	.	.	C	6	6,0	Y	6	3,3	Y	14	8,6	N	.	.	N	.	.	N	.	.	C	3	3,0	N	.	.	T	3	0,3	C	11	11,0
NC_030808.1	45562320	gene-SENP7	C	T	Y	13	7,6	C	1	1,0	N	.	.	T	6	0,6	N	.	.	T	4	0,4	Y	5	2,3	T	2	0,2	N	.	.	N	.	.	N	.	.	N	.	.	N	.	.	C	3	3,0	T	11	0,11
NC_030808.1	45562456	gene-SENP7	C	A	C	8	8,0	C	2	2,0	C	2	2,0	C	7	7,0	C	2	2,0	C	2	2,0	C	7	7,0	M	5	3,2	N	.	.	N	.	.	C	2	2,0	N	.	.	N	.	.	C	2	2,0	C	4	4,0
NC_030808.1	45570633	gene-SENP7	A	T	A	2	2,0	N	.	.	W	6	4,2	A	7	7,0	N	.	.	N	.	.	A	11	11,0	A	7	7,0	N	.	.	N	.	.	N	.	.	A	2	2,0	N	.	.	A	7	7,0	A	7	7,0
NC_030808.1	45585782	gene-SENP7	T	C	N	.	.	N	.	.	N	.	.	Y	7	2,5	N	.	.	N	.	.	Y	8	3,5	N	.	.	N	.	.	N	.	.	N	.	.	T	2	2,0	N	.	.	Y	7	3,4	T	3	3,0
NC_030808.1	45625717	gene-SENP7	T	G	N	.	.	N	.	.	N	.	.	N	.	.	N	.	.	N	.	.	N	.	.	G	1	0,1	N	.	.	N	.	.	N	.	.	N	.	.	N	.	.	N	.	.	N	.	.
NC_030808.1	45625735	gene-SENP7	T	G	N	.	.	N	.	.	N	.	.	N	.	.	N	.	.	N	.	.	N	.	.	G	2	0,2	N	.	.	N	.	.	N	.	.	N	.	.	N	.	.	N	.	.	N	.	.
NC_030808.1	45630874	gene-SENP7	C	G	N	.	.	N	.	.	N	.	.	N	.	.	N	.	.	N	.	.	N	.	.	N	.	.	N	.	.	N	.	.	N	.	.	N	.	.	G	2	0,2	N	.	.	N	.	.
NC_030808.1	45630916	gene-SENP7	C	A	N	.	.	N	.	.	N	.	.	N	.	.	N	.	.	N	.	.	N	.	.	N	.	.	N	.	.	N	.	.	N	.	.	N	.	.	A	2	0,2	N	.	.	N	.	.
NC_030808.1	45698304	gene-SENP7	C	T	N	.	.	N	.	.	N	.	.	N	.	.	N	.	.	N	.	.	N	.	.	N	.	.	N	.	.	N	.	.	N	.	.	N	.	.	T	2	0,2	N	.	.	N	.	.
NC_030808.1	45707329	gene-LOC102183455	C	G	N	.	.	N	.	.	N	.	.	G	2	0,2	N	.	.	N	.	.	N	.	.	N	.	.	N	.	.	N	.	.	N	.	.	N	.	.	N	.	.	N	.	.	N	.	.
NC_030808.1	45708203	gene-LOC102183455	C	G	N	.	.	G	2	0,2	N	.	.	N	.	.	N	.	.	N	.	.	N	.	.	N	.	.	N	.	.	N	.	.	N	.	.	N	.	.	N	.	.	N	.	.	N	.	.
NC_030808.1	45714635	gene-LOC102183455	A	G	G	3	0,3	N	.	.	N	.	.	N	.	.	N	.	.	N	.	.	G	2	0,2	N	.	.	N	.	.	N	.	.	N	.	.	N	.	.	N	.	.	N	.	.	N	.	.
NC_030808.1	45722465	gene-TRMT10C	C	T	N	.	.	N	.	.	N	.	.	N	.	.	N	.	.	N	.	.	N	.	.	N	.	.	N	.	.	N	.	.	N	.	.	N	.	.	T	2	0,2	N	.	.	N	.	.
NC_030808.1	45722468	gene-TRMT10C	C	T	N	.	.	N	.	.	N	.	.	N	.	.	N	.	.	N	.	.	N	.	.	N	.	.	N	.	.	N	.	.	N	.	.	N	.	.	T	2	0,2	N	.	.	N	.	.
NC_030808.1	45722541	gene-TRMT10C	G	A	N	.	.	N	.	.	N	.	.	N	.	.	N	.	.	N	.	.	N	.	.	N	.	.	N	.	.	N	.	.	N	.	.	N	.	.	A	2	0,2	N	.	.	N	.	.
NC_030808.1	45729968	gene-TRMT10C	T	A	T	17	17,0	T	23	23,0	T	7	7,0	W	57	34,23	W	9	1,8	W	18	11,7	T	41	41,0	T	29	29,0	T	7	7,0	N	.	.	W	6	4,2	W	5	2,3	T	2	2,0	T	30	30,0	T	29	29,0
NC_030808.1	45730288	gene-TRMT10C	C	T	T	59	0,59	T	50	0,50	T	21	0,21	T	69	0,69	T	7	0,7	T	37	0,37	T	79	0,79	T	72	0,72	T	10	0,10	T	5	0,5	T	7	0,7	T	15	0,15	T	8	0,8	T	39	0,39	T	48	0,48
NC_030808.1	45730290	gene-TRMT10C	G	A	A	59	0,59	A	50	0,50	A	21	0,21	A	69	0,69	A	7	0,7	A	37	0,37	A	79	0,79	A	72	0,72	A	10	0,10	A	5	0,5	A	7	0,7	A	15	0,15	A	8	0,8	A	39	0,39	A	48	0,48
NC_030808.1	45734974	gene-TRMT10C	G	A	N	.	.	N	.	.	N	.	.	N	.	.	N	.	.	A	2	0,2	N	.	.	N	.	.	N	.	.	N	.	.	N	.	.	N	.	.	N	.	.	N	.	.	N	.	.
NC_030808.1	45734986	gene-TRMT10C	T	C	N	.	.	N	.	.	N	.	.	N	.	.	N	.	.	C	2	0,2	N	.	.	N	.	.	N	.	.	N	.	.	N	.	.	N	.	.	N	.	.	N	.	.	N	.	.
NC_030808.1	45737389	gene-PCNP	A	G	N	.	.	N	.	.	N	.	.	G	2	0,2	N	.	.	N	.	.	N	.	.	N	.	.	N	.	.	N	.	.	N	.	.	N	.	.	N	.	.	N	.	.	N	.	.
NC_030808.1	45739481	gene-PCNP	A	G	N	.	.	N	.	.	N	.	.	N	.	.	N	.	.	N	.	.	N	.	.	N	.	.	N	.	.	N	.	.	N	.	.	N	.	.	N	.	.	N	.	.	N	.	.
NC_030808.1	45742878	gene-PCNP	G	A	N	.	.	N	.	.	N	.	.	N	.	.	N	.	.	N	.	.	A	3	0,3	N	.	.	N	.	.	N	.	.	N	.	.	N	.	.	N	.	.	A	2	0,2	N	.	.
NC_030808.1	45743295	gene-PCNP	G	C	N	.	.	N	.	.	N	.	.	C	4	0,4	N	.	.	N	.	.	N	.	.	N	.	.	N	.	.	N	.	.	N	.	.	N	.	.	N	.	.	N	.	.	C	2	0,2
NC_030808.1	45744860	gene-PCNP	T	C	N	.	.	N	.	.	N	.	.	C	2	0,2	N	.	.	N	.	.	C	4	0,4	N	.	.	N	.	.	N	.	.	N	.	.	N	.	.	N	.	.	N	.	.	N	.	.
NC_030808.1	45745974	gene-PCNP	G	A	G	6	6,0	N	.	.	G	3	3,0	G	2	2,0	N	.	.	N	.	.	G	2	2,0	G	2	2,0	N	.	.	N	.	.	N	.	.	N	.	.	N	.	.	R	6	4,2	N	.	.
NC_030808.1	45747812	gene-PCNP	G	A	N	.	.	N	.	.	N	.	.	N	.	.	N	.	.	N	.	.	A	2	0,2	N	.	.	N	.	.	N	.	.	N	.	.	N	.	.	N	.	.	N	.	.	A	3	0,3
NC_030808.1	45748133	gene-PCNP	A	C	C	2	0,2	N	.	.	N	.	.	N	.	.	N	.	.	N	.	.	C	2	0,2	N	.	.	N	.	.	N	.	.	N	.	.	N	.	.	N	.	.	N	.	.	N	.	.
NC_030808.1	45748340	gene-PCNP	G	A	A	2	0,2	N	.	.	N	.	.	A	2	0,2	N	.	.	N	.	.	N	.	.	N	.	.	N	.	.	N	.	.	N	.	.	N	.	.	N	.	.	N	.	.	N	.	.
NC_030808.1	45748495	gene-PCNP	G	A	A	4	0,4	N	.	.	N	.	.	N	.	.	N	.	.	N	.	.	A	2	0,2	N	.	.	N	.	.	N	.	.	N	.	.	N	.	.	N	.	.	N	.	.	A	2	0,2
NC_030808.1	45748553	gene-PCNP	A	G	G	3	0,3	N	.	.	N	.	.	G	3	0,3	N	.	.	N	.	.	G	3	0,3	N	.	.	N	.	.	N	.	.	N	.	.	N	.	.	N	.	.	N	.	.	N	.	.
NC_030808.1	45748800	gene-PCNP	A	G	N	.	.	N	.	.	N	.	.	N	.	.	N	.	.	N	.	.	G	3	0,3	N	.	.	N	.	.	N	.	.	N	.	.	N	.	.	N	.	.	N	.	.	N	.	.
NC_030808.1	45751373	gene-PCNP	G	T	N	.	.	N	.	.	N	.	.	N	.	.	N	.	.	N	.	.	T	2	0,2	N	.	.	N	.	.	N	.	.	N	.	.	N	.	.	N	.	.	N	.	.	N	.	.
NC_030808.1	45751455	gene-PCNP	T	C	T	2	2,0	N	.	.	N	.	.	N	.	.	N	.	.	N	.	.	C	2	0,2	N	.	.	N	.	.	N	.	.	N	.	.	N	.	.	N	.	.	N	.	.	N	.	.
NC_030808.1	45751456	gene-PCNP	G	T	T	2	0,2	N	.	.	N	.	.	N	.	.	N	.	.	N	.	.	N	.	.	N	.	.	N	.	.	N	.	.	N	.	.	N	.	.	N	.	.	N	.	.	N	.	.
NC_030808.1	45752745	gene-PCNP	T	G	G	2	0,2	N	.	.	N	.	.	N	.	.	N	.	.	N	.	.	N	.	.	N	.	.	N	.	.	N	.	.	N	.	.	N	.	.	N	.	.	N	.	.	N	.	.
NC_030808.1	45755606	gene-PCNP	A	G	R	124	67,57	R	112	53,59	A	20	20,0	A	24	24,0	A	7	7,0	A	22	22,0	R	69	35,34	R	108	58,50	A	20	20,0	A	20	20,0	A	7	7,0	A	22	22,0	R	79	41,38	R	51	23,28	A	29	29,0
NC_030808.1	45756255	gene-PCNP	A	G	R	33	23,10	A	3	3,0	A	17	17,0	A	14	14,0	A	2	2,0	A	2	2,0	R	29	23,6	R	39	21,18	A	8	8,0	N	.	.	N	.	.	A	7	7,0	N	.	.	R	15	11,4	A	23	23,0
NC_030808.1	45756899	gene-PCNP	T	A	A	44	0,44	A	9	0,9	A	10	0,10	W	18	8,10	T	5	5,0	W	6	1,5	A	32	0,32	A	61	0,61	A	4	0,4	N	.	.	T	2	2,0	T	7	7,0	N	.	.	A	15	0,15	A	26	0,26
NC_030808.1	45757501	gene-PCNP	A	G	G	74	0,74	G	28	0,28	G	7	0,7	G	27	0,27	G	4	0,4	G	22	0,22	G	45	0,45	G	73	0,73	G	5	0,5	G	5	0,5	G	5	0,5	G	13	0,13	N	.	.	G	17	0,17	G	36	0,36
NC_030808.1	45758006	gene-PCNP	G	A	R	58	35,23	R	19	14,5	G	8	8,0	G	24	24,0	G	2	2,0	G	24	24,0	R	28	14,14	R	50	30,20	G	9	9,0	G	19	19,0	G	7	7,0	G	7	7,0	R	19	15,4	R	19	13,6	G	22	22,0
NC_030808.1	45759125	gene-PCNP	A	G	R	46	41,5	R	14	10,4	A	11	11,0	R	9	8,1	N	.	.	R	14	12,2	R	27	25,2	R	42	36,6	A	3	3,0	A	2	2,0	R	8	6,2	A	6	6,0	N	.	.	A	12	12,0	R	20	16,4
NC_030808.1	45759136	gene-PCNP	A	G	R	49	41,8	R	14	11,3	R	13	9,4	R	12	10,2	N	.	.	R	13	12,1	R	31	23,8	R	46	39,7	N	.	.	A	2	2,0	R	10	8,2	A	10	10,0	N	.	.	A	12	12,0	R	18	14,4
NC_030808.1	45759572	gene-PCNP	A	C	C	50	0,50	C	38	0,38	C	15	0,15	M	14	8,6	C	4	0,4	M	21	15,6	C	45	0,45	C	67	0,67	C	5	0,5	M	7	2,5	M	7	5,2	M	13	3,10	C	10	0,10	C	14	0,14	C	40	0,40
NC_030808.1	45759829	gene-PCNP	C	T	T	34	0,34	T	30	0,30	T	2	0,2	T	13	0,13	T	3	0,3	T	22	0,22	T	13	0,13	T	35	0,35	T	4	0,4	T	16	0,16	T	9	0,9	T	10	0,10	T	25	0,25	T	12	0,12	T	20	0,20
NC_030808.1	45760003	gene-PCNP	C	T	T	3	0,3	T	8	0,8	N	.	.	T	2	0,2	N	.	.	T	4	0,4	T	5	0,5	T	6	0,6	N	.	.	T	2	0,2	N	.	.	T	3	0,3	T	6	0,6	T	4	0,4	T	5	0,5
NC_030808.1	45760069	gene-PCNP	A	C	N	.	.	N	.	.	N	.	.	N	.	.	N	.	.	N	.	.	N	.	.	N	.	.	N	.	.	N	.	.	N	.	.	N	.	.	N	.	.	N	.	.	C	3	0,3
NC_030808.1	45764548	gene-ZBTB11	T	G	N	.	.	N	.	.	N	.	.	N	.	.	N	.	.	N	.	.	N	.	.	N	.	.	N	.	.	N	.	.	N	.	.	N	.	.	N	.	.	N	.	.	G	2	0,2
NC_030808.1	45764579	gene-ZBTB11	T	C	N	.	.	N	.	.	N	.	.	Y	3	1,2	N	.	.	N	.	.	T	2	2,0	N	.	.	N	.	.	N	.	.	N	.	.	N	.	.	N	.	.	N	.	.	N	.	.
NC_030808.1	45764598	gene-ZBTB11	T	C	N	.	.	N	.	.	N	.	.	Y	2	1,1	N	.	.	T	2	2,0	T	2	2,0	N	.	.	N	.	.	N	.	.	N	.	.	N	.	.	N	.	.	N	.	.	T	2	2,0
NC_030808.1	45764705	gene-ZBTB11	G	A	N	.	.	A	2	0,2	N	.	.	A	2	0,2	N	.	.	N	.	.	A	2	0,2	N	.	.	N	.	.	A	2	0,2	N	.	.	N	.	.	N	.	.	N	.	.	A	2	0,2
NC_030808.1	45765555	gene-ZBTB11	A	C	C	20	0,20	C	14	0,14	N	.	.	C	7	0,7	N	.	.	C	5	0,5	C	3	0,3	C	10	0,10	N	.	.	N	.	.	N	.	.	C	2	0,2	N	.	.	N	.	.	C	2	0,2
NC_030808.1	45766490	gene-ZBTB11	T	C	T	25	25,0	T	26	26,0	N	.	.	Y	20	14,6	N	.	.	Y	29	18,11	T	14	14,0	T	21	21,0	T	2	2,0	Y	9	4,5	T	4	4,0	Y	14	2,12	T	12	12,0	T	7	7,0	T	18	18,0
NC_030808.1	45766901	gene-ZBTB11	A	G	G	38	1,37	G	42	0,42	G	10	0,10	G	38	0,38	G	6	0,6	G	28	0,28	G	19	0,19	G	40	0,40	N	.	.	G	6	0,6	G	5	0,5	G	12	0,12	G	3	0,3	G	12	0,12	G	36	0,36
NC_030808.1	45767214	gene-ZBTB11	T	C	Y	27	20,7	Y	14	6,8	C	5	0,5	Y	41	23,18	Y	5	1,4	Y	18	12,6	Y	4	2,2	Y	19	11,8	C	2	0,2	N	.	.	Y	7	4,3	Y	7	4,3	N	.	.	Y	6	3,3	C	11	0,11
NC_030808.1	45767778	gene-ZBTB11	A	T	T	8	0,8	T	5	0,5	T	6	0,6	W	40	22,18	N	.	.	A	2	2,0	T	10	0,10	T	14	0,14	T	2	0,2	N	.	.	W	5	1,4	W	5	3,2	N	.	.	T	9	0,9	T	13	0,13
NC_030808.1	45767805	gene-ZBTB11	T	C	C	13	0,13	C	6	0,6	C	5	0,5	C	49	0,49	N	.	.	C	2	0,2	C	14	0,14	C	16	0,16	C	3	0,3	N	.	.	C	7	0,7	C	5	0,5	N	.	.	C	10	0,10	C	19	0,19
NC_030808.1	45778231	gene-ZBTB11	T	C	T	2	2,0	N	.	.	N	.	.	Y	14	7,7	T	2	2,0	N	.	.	T	7	7,0	T	2	2,0	N	.	.	N	.	.	N	.	.	C	4	0,4	N	.	.	T	1	1,0	T	7	7,0
NC_030808.1	45795740	gene-ZBTB11	C	G	S	19	15,4	S	11	5,6	C	2	2,0	S	9	5,4	C	2	2,0	S	18	13,5	S	22	8,14	S	11	8,3	C	7	7,0	S	24	10,14	N	.	.	S	3	1,2	S	17	7,10	S	4	2,2	C	7	7,0
NC_030808.1	45799160	gene-RPL24	G	T	K	695	351,344	K	747	384,363	G	231	231,0	G	207	207,0	G	238	238,0	G	129	129,0	K	721	375,346	K	688	347,341	G	220	220,0	G	167	167,0	G	239	239,0	G	231	231,0	K	710	374,336	K	732	392,340	G	217	217,0
NC_030808.1	45801982	gene-RPL24	T	C	Y	6	3,3	C	3	0,3	N	.	.	N	.	.	N	.	.	N	.	.	N	.	.	N	.	.	T	2	2,0	N	.	.	N	.	.	N	.	.	C	3	0,3	N	.	.	N	.	.
NC_030808.1	45802794	gene-RPL24	G	C	N	.	.	N	.	.	N	.	.	N	.	.	N	.	.	N	.	.	G	2	2,0	N	.	.	N	.	.	C	2	0,2	N	.	.	N	.	.	N	.	.	N	.	.	N	.	.
NC_030808.1	45835358	gene-CEP97	G	A	N	.	.	A	1	0,1	N	.	.	G	7	7,0	N	.	.	N	.	.	R	8	5,3	R	5	2,3	N	.	.	N	.	.	N	.	.	N	.	.	N	.	.	G	2	2,0	G	2	2,0
NC_030808.1	45835587	gene-CEP97	G	C	S	3	1,2	S	4	2,2	N	.	.	G	7	7,0	N	.	.	N	.	.	S	10	7,3	S	8	4,4	G	2	2,0	N	.	.	N	.	.	G	2	2,0	N	.	.	N	.	.	N	.	.
NC_030808.1	45835794	gene-CEP97	T	C	Y	5	3,2	T	4	4,0	T	2	2,0	T	3	3,0	N	.	.	N	.	.	T	3	3,0	Y	3	1,2	N	.	.	N	.	.	N	.	.	N	.	.	N	.	.	N	.	.	T	7	7,0
NC_030808.1	45836907	gene-CEP97	A	G	A	5	5,0	A	2	2,0	N	.	.	A	7	7,0	N	.	.	N	.	.	R	7	3,4	A	4	4,0	N	.	.	N	.	.	N	.	.	G	2	0,2	N	.	.	A	2	2,0	A	3	3,0
NC_030808.1	45836959	gene-CEP97	C	T	C	7	7,0	N	.	.	N	.	.	Y	7	5,2	N	.	.	N	.	.	Y	11	6,5	Y	11	4,7	N	.	.	N	.	.	N	.	.	T	2	0,2	N	.	.	N	.	.	Y	5	2,3
NC_030808.1	45837019	gene-CEP97	A	G	G	8	0,8	N	.	.	N	.	.	A	7	7,0	N	.	.	A	2	2,0	R	11	3,8	R	8	6,2	N	.	.	N	.	.	N	.	.	A	2	2,0	N	.	.	N	.	.	A	2	2,0
NC_030808.1	45837120	gene-CEP97	T	C	Y	6	4,2	N	.	.	N	.	.	Y	6	2,4	N	.	.	N	.	.	T	7	7,0	Y	5	2,3	N	.	.	N	.	.	N	.	.	T	2	2,0	N	.	.	C	3	0,3	T	3	3,0
NC_030808.1	45837405	gene-CEP97	G	A	G	6	6,0	N	.	.	G	2	2,0	G	5	5,0	G	2	2,0	G	1	1,0	R	6	4,2	G	8	8,0	N	.	.	N	.	.	N	.	.	N	.	.	N	.	.	N	.	.	G	2	2,0
NC_030808.1	45837450	gene-CEP97	A	G	R	6	4,2	N	.	.	N	.	.	R	5	2,3	A	2	2,0	N	.	.	A	2	2,0	R	11	9,2	N	.	.	N	.	.	N	.	.	N	.	.	N	.	.	N	.	.	R	4	2,2
NC_030808.1	45837841	gene-CEP97	T	C	Y	19	7,12	Y	7	5,2	C	2	0,2	Y	8	5,3	N	.	.	N	.	.	Y	5	2,3	Y	7	5,2	N	.	.	N	.	.	N	.	.	N	.	.	N	.	.	T	2	2,0	N	.	.
NC_030808.1	45838069	gene-CEP97	A	G	R	20	8,12	R	11	5,6	G	3	0,3	R	9	5,4	N	.	.	N	.	.	A	3	3,0	R	17	7,10	N	.	.	N	.	.	N	.	.	N	.	.	R	2	1,1	A	3	3,0	R	4	1,3
NC_030808.1	45838157	gene-CEP97	T	C	T	23	23,0	T	10	10,0	T	3	3,0	Y	5	3,2	N	.	.	N	.	.	T	3	3,0	T	11	11,0	N	.	.	N	.	.	N	.	.	C	2	0,2	T	3	3,0	T	2	2,0	T	4	4,0
NC_030808.1	45838324	gene-CEP97	C	A	M	19	7,12	M	14	9,5	M	3	1,2	A	7	0,7	N	.	.	A	2	0,2	M	11	8,3	M	9	5,4	N	.	.	N	.	.	N	.	.	A	3	0,3	M	10	5,5	M	8	3,5	M	7	4,3
NC_030808.1	45838365	gene-CEP97	G	A	A	17	0,17	A	6	0,6	N	.	.	R	11	6,5	N	.	.	A	2	0,2	A	11	0,11	A	9	1,8	N	.	.	N	.	.	N	.	.	R	5	3,2	A	9	0,9	A	11	0,11	R	9	5,4
NC_030808.1	45838458	gene-CEP97	A	G	R	22	15,7	R	17	8,9	A	3	3,0	A	10	10,0	N	.	.	A	7	7,0	R	9	5,4	R	7	2,5	N	.	.	N	.	.	N	.	.	A	3	3,0	R	10	4,6	R	8	4,4	A	8	8,0
NC_030808.1	45838753	gene-CEP97	T	C	Y	16	13,3	Y	21	13,8	T	2	2,0	T	13	13,0	N	.	.	T	9	9,0	Y	15	5,10	Y	12	9,3	N	.	.	T	8	8,0	T	2	2,0	T	4	4,0	Y	13	5,8	T	2	2,0	T	8	8,0
NC_030808.1	45849920	gene-NXPE3	G	A	N	.	.	N	.	.	N	.	.	N	.	.	N	.	.	A	2	0,2	N	.	.	N	.	.	N	.	.	N	.	.	N	.	.	N	.	.	N	.	.	N	.	.	N	.	.
NC_030808.1	45853602	gene-NXPE3	T	C	N	.	.	N	.	.	N	.	.	T	3	3,0	N	.	.	N	.	.	C	2	0,2	N	.	.	N	.	.	N	.	.	N	.	.	N	.	.	N	.	.	N	.	.	Y	3	1,2
NC_030808.1	45891144	gene-NXPE3	T	C	T	2	2,0	N	.	.	N	.	.	N	.	.	N	.	.	N	.	.	N	.	.	N	.	.	N	.	.	N	.	.	N	.	.	N	.	.	N	.	.	Y	4	2,2	N	.	.
NC_030808.1	45891352	gene-NXPE3	C	T	N	.	.	N	.	.	N	.	.	N	.	.	N	.	.	N	.	.	C	1	1,0	N	.	.	N	.	.	N	.	.	N	.	.	N	.	.	N	.	.	T	2	0,2	N	.	.
NC_030808.1	45891361	gene-NXPE3	C	T	N	.	.	N	.	.	N	.	.	N	.	.	N	.	.	N	.	.	C	1	1,0	N	.	.	N	.	.	N	.	.	N	.	.	N	.	.	N	.	.	T	2	0,2	N	.	.
NC_030808.1	45892580	gene-NXPE3	G	T	G	2	2,0	N	.	.	N	.	.	N	.	.	N	.	.	T	2	0,2	N	.	.	N	.	.	N	.	.	N	.	.	N	.	.	N	.	.	N	.	.	N	.	.	N	.	.
NC_030808.1	45892591	gene-NXPE3	A	T	T	3	0,3	N	.	.	N	.	.	N	.	.	N	.	.	A	2	2,0	N	.	.	N	.	.	N	.	.	N	.	.	N	.	.	A	2	2,0	N	.	.	N	.	.	N	.	.
NC_030808.1	45892821	gene-NXPE3	G	A	A	2	0,2	G	3	3,0	N	.	.	G	2	2,0	N	.	.	N	.	.	N	.	.	A	3	0,3	N	.	.	N	.	.	N	.	.	N	.	.	N	.	.	N	.	.	N	.	.
NC_030808.1	45893017	gene-NXPE3	C	A	C	5	5,0	M	3	1,2	N	.	.	A	4	0,4	N	.	.	N	.	.	C	1	1,0	C	2	2,0	N	.	.	N	.	.	C	2	2,0	N	.	.	N	.	.	N	.	.	C	3	3,0
NC_030808.1	45893064	gene-NXPE3	T	G	T	5	5,0	K	7	4,3	N	.	.	K	3	1,2	N	.	.	N	.	.	T	2	2,0	N	.	.	N	.	.	N	.	.	T	2	2,0	N	.	.	N	.	.	N	.	.	T	2	2,0
NC_030808.1	45893129	gene-NXPE3	G	A	G	2	2,0	G	5	5,0	N	.	.	R	4	2,2	N	.	.	N	.	.	G	2	2,0	N	.	.	N	.	.	N	.	.	A	2	0,2	N	.	.	N	.	.	N	.	.	G	1	1,0
NC_030808.1	45908176	gene-NXPE3	A	G	R	5	2,3	N	.	.	N	.	.	A	5	5,0	A	2	2,0	N	.	.	R	5	3,2	A	3	3,0	N	.	.	N	.	.	A	2	2,0	N	.	.	N	.	.	G	2	0,2	A	7	7,0
NC_030808.1	45911463	gene-NXPE3	G	A	G	3	3,0	N	.	.	G	2	2,0	R	5	3,2	N	.	.	G	2	2,0	G	4	4,0	G	3	3,0	G	2	2,0	N	.	.	N	.	.	N	.	.	N	.	.	G	3	3,0	G	5	5,0
NC_030808.1	45911544	gene-NXPE3	T	C	C	5	0,5	C	2	0,2	T	2	2,0	C	3	0,3	N	.	.	C	2	0,2	C	6	0,6	C	5	0,5	N	.	.	N	.	.	C	2	0,2	N	.	.	N	.	.	C	3	0,3	Y	6	1,5
NC_030808.1	45912812	gene-NXPE3	T	G	N	.	.	N	.	.	N	.	.	G	3	0,3	N	.	.	G	2	0,2	N	.	.	N	.	.	N	.	.	T	3	3,0	N	.	.	N	.	.	N	.	.	N	.	.	T	2	2,0
NC_030808.1	45914733	gene-NXPE3	A	G	N	.	.	N	.	.	N	.	.	N	.	.	N	.	.	N	.	.	G	2	0,2	N	.	.	N	.	.	N	.	.	N	.	.	N	.	.	N	.	.	N	.	.	N	.	.
NC_030808.1	45914802	gene-NXPE3	T	C	N	.	.	N	.	.	C	2	0,2	N	.	.	N	.	.	N	.	.	N	.	.	N	.	.	N	.	.	N	.	.	N	.	.	N	.	.	N	.	.	N	.	.	N	.	.
NC_030808.1	45915035	gene-NXPE3	A	G	A	3	3,0	N	.	.	N	.	.	N	.	.	N	.	.	A	2	2,0	A	2	2,0	N	.	.	N	.	.	N	.	.	N	.	.	N	.	.	N	.	.	N	.	.	R	3	1,2
NC_030808.1	45915188	gene-NXPE3	A	G	N	.	.	N	.	.	N	.	.	N	.	.	N	.	.	A	4	4,0	R	5	3,2	N	.	.	N	.	.	A	2	2,0	N	.	.	N	.	.	N	.	.	A	2	2,0	N	.	.
NC_030808.1	45915189	gene-NXPE3	A	G	N	.	.	N	.	.	N	.	.	N	.	.	N	.	.	A	4	4,0	R	5	3,2	N	.	.	N	.	.	A	2	2,0	N	.	.	N	.	.	N	.	.	A	2	2,0	N	.	.
NC_030808.1	45915484	gene-NXPE3	T	C	N	.	.	C	2	0,2	N	.	.	N	.	.	N	.	.	N	.	.	C	3	0,3	N	.	.	N	.	.	C	2	0,2	N	.	.	N	.	.	N	.	.	C	3	0,3	N	.	.
NC_030808.1	45915653	gene-NXPE3	T	C	T	2	2,0	N	.	.	N	.	.	N	.	.	N	.	.	T	2	2,0	Y	4	2,2	N	.	.	N	.	.	C	2	0,2	N	.	.	N	.	.	T	2	2,0	C	3	0,3	T	2	2,0
NC_030808.1	45936942	gene-NFKBIZ	T	A	N	.	.	N	.	.	N	.	.	N	.	.	N	.	.	N	.	.	A	1	0,1	N	.	.	N	.	.	N	.	.	N	.	.	N	.	.	N	.	.	N	.	.	N	.	.
NC_030808.1	45938068	gene-NFKBIZ	T	C	N	.	.	N	.	.	N	.	.	N	.	.	N	.	.	N	.	.	N	.	.	N	.	.	N	.	.	N	.	.	N	.	.	N	.	.	N	.	.	N	.	.	N	.	.
NC_030808.1	45938069	gene-NFKBIZ	C	G	N	.	.	N	.	.	N	.	.	N	.	.	N	.	.	N	.	.	N	.	.	N	.	.	N	.	.	N	.	.	N	.	.	N	.	.	N	.	.	N	.	.	N	.	.
NC_030808.1	45938998	gene-NFKBIZ	C	T	T	2	0,2	N	.	.	C	1	1,0	N	.	.	N	.	.	N	.	.	C	1	1,0	N	.	.	C	2	2,0	N	.	.	Y	4	1,3	T	6	0,6	N	.	.	N	.	.	Y	3	1,2
NC_030808.1	45942283	gene-NFKBIZ	C	T	C	3	3,0	C	2	2,0	C	1	1,0	Y	9	3,6	Y	7	5,2	N	.	.	C	7	7,0	N	.	.	C	3	3,0	N	.	.	T	2	0,2	C	3	3,0	N	.	.	C	2	2,0	C	3	3,0
NC_030808.1	45942442	gene-NFKBIZ	A	C	M	5	2,3	M	6	3,3	C	4	0,4	A	7	7,0	A	7	7,0	A	4	4,0	M	5	2,3	N	.	.	M	7	1,6	N	.	.	A	2	2,0	N	.	.	N	.	.	A	5	5,0	M	5	3,2
NC_030808.1	45942875	gene-NFKBIZ	C	T	C	2	2,0	C	7	7,0	C	2	2,0	Y	3	1,2	Y	8	5,3	C	2	2,0	C	4	4,0	N	.	.	C	7	7,0	N	.	.	C	3	3,0	Y	6	4,2	N	.	.	C	2	2,0	C	2	2,0
NC_030808.1	45943920	gene-NFKBIZ	C	T	Y	5	2,3	Y	7	2,5	N	.	.	C	7	7,0	C	5	5,0	C	6	6,0	Y	10	6,4	C	2	2,0	Y	10	8,2	N	.	.	N	.	.	Y	4	1,3	N	.	.	C	4	4,0	Y	6	2,4
NC_030808.1	45948407	gene-NFKBIZ	G	A	R	6	3,3	N	.	.	N	.	.	A	2	0,2	N	.	.	N	.	.	N	.	.	N	.	.	N	.	.	N	.	.	N	.	.	N	.	.	N	.	.	N	.	.	N	.	.
NC_030808.1	45949389	gene-NFKBIZ	A	G	A	35	35,0	A	25	25,0	A	7	7,0	R	17	8,9	R	18	11,7	R	50	22,28	A	9	9,0	A	8	8,0	A	9	9,0	R	6	2,4	R	7	4,3	R	16	9,7	A	4	4,0	A	8	8,0	A	14	14,0
NC_030808.1	45961167	Intergenic	A	G	R	4	2,2	N	.	.	N	.	.	N	.	.	N	.	.	N	.	.	N	.	.	N	.	.	N	.	.	N	.	.	N	.	.	N	.	.	N	.	.	N	.	.	N	.	.
NC_030808.1	45966607	Intergenic	C	T	N	.	.	T	2	0,2	N	.	.	N	.	.	N	.	.	N	.	.	N	.	.	N	.	.	N	.	.	N	.	.	N	.	.	N	.	.	N	.	.	N	.	.	N	.	.
NC_030808.1	46109541	Intergenic	C	G	N	.	.	N	.	.	N	.	.	N	.	.	N	.	.	N	.	.	N	.	.	N	.	.	N	.	.	N	.	.	N	.	.	N	.	.	N	.	.	G	2	0,2	N	.	.
NC_030808.1	46109598	Intergenic	G	C	N	.	.	N	.	.	N	.	.	N	.	.	N	.	.	N	.	.	N	.	.	N	.	.	N	.	.	N	.	.	N	.	.	N	.	.	N	.	.	C	2	0,2	N	.	.
NC_030808.1	46336324	Intergenic	G	A	N	.	.	N	.	.	N	.	.	N	.	.	N	.	.	N	.	.	N	.	.	N	.	.	N	.	.	N	.	.	N	.	.	N	.	.	A	2	0,2	N	.	.	N	.	.
NC_030808.1	46354182	Intergenic	G	C	N	.	.	C	2	0,2	N	.	.	N	.	.	N	.	.	N	.	.	N	.	.	N	.	.	N	.	.	N	.	.	N	.	.	N	.	.	N	.	.	N	.	.	N	.	.
NC_030808.1	46431808	Intergenic	T	G	N	.	.	N	.	.	N	.	.	N	.	.	N	.	.	N	.	.	N	.	.	N	.	.	N	.	.	N	.	.	N	.	.	N	.	.	G	2	0,2	N	.	.	N	.	.
NC_030808.1	46846321	Intergenic	A	G	N	.	.	N	.	.	N	.	.	N	.	.	N	.	.	N	.	.	N	.	.	N	.	.	N	.	.	N	.	.	N	.	.	N	.	.	G	2	0,2	N	.	.	N	.	.
NC_030808.1	46885407	Intergenic	T	C	N	.	.	N	.	.	N	.	.	N	.	.	N	.	.	N	.	.	N	.	.	N	.	.	N	.	.	N	.	.	N	.	.	N	.	.	N	.	.	N	.	.	C	2	0,2
NC_030808.1	47589474	Intergenic	T	C	N	.	.	N	.	.	N	.	.	N	.	.	N	.	.	N	.	.	N	.	.	N	.	.	N	.	.	N	.	.	N	.	.	N	.	.	C	2	0,2	N	.	.	N	.	.
NC_030808.1	47589522	Intergenic	C	T	N	.	.	N	.	.	N	.	.	N	.	.	N	.	.	N	.	.	N	.	.	N	.	.	N	.	.	N	.	.	N	.	.	N	.	.	T	2	0,2	N	.	.	N	.	.
NC_030808.1	47861058	Intergenic	A	G	N	.	.	N	.	.	N	.	.	N	.	.	N	.	.	N	.	.	N	.	.	N	.	.	N	.	.	N	.	.	N	.	.	N	.	.	G	2	0,2	N	.	.	N	.	.
NC_030808.1	48293111	Intergenic	G	A	N	.	.	N	.	.	N	.	.	N	.	.	N	.	.	N	.	.	N	.	.	N	.	.	N	.	.	N	.	.	N	.	.	N	.	.	A	2	0,2	N	.	.	N	.	.
NC_030808.1	48712796	Intergenic	T	G	N	.	.	G	2	0,2	N	.	.	N	.	.	N	.	.	N	.	.	N	.	.	N	.	.	N	.	.	N	.	.	N	.	.	N	.	.	N	.	.	N	.	.	N	.	.
NC_030808.1	49139647	Intergenic	T	G	N	.	.	N	.	.	N	.	.	N	.	.	N	.	.	N	.	.	N	.	.	N	.	.	N	.	.	N	.	.	N	.	.	N	.	.	G	2	0,2	N	.	.	N	.	.
NC_030808.1	49218962	Intergenic	C	T	N	.	.	N	.	.	N	.	.	N	.	.	N	.	.	N	.	.	N	.	.	N	.	.	N	.	.	N	.	.	N	.	.	N	.	.	T	2	0,2	N	.	.	N	.	.
NC_030808.1	49369528	Intergenic	A	G	N	.	.	N	.	.	N	.	.	N	.	.	N	.	.	N	.	.	N	.	.	N	.	.	N	.	.	N	.	.	N	.	.	N	.	.	G	2	0,2	N	.	.	N	.	.
NC_030808.1	49534178	Intergenic	A	G	N	.	.	N	.	.	N	.	.	N	.	.	N	.	.	N	.	.	N	.	.	N	.	.	N	.	.	N	.	.	N	.	.	N	.	.	N	.	.	N	.	.	G	1	0,1
NC_030808.1	49534206	Intergenic	G	A	N	.	.	N	.	.	N	.	.	N	.	.	N	.	.	N	.	.	N	.	.	N	.	.	N	.	.	N	.	.	N	.	.	N	.	.	N	.	.	N	.	.	A	1	0,1
NC_030808.1	49662048	Intergenic	T	C	N	.	.	N	.	.	N	.	.	C	2	0,2	N	.	.	N	.	.	N	.	.	N	.	.	N	.	.	N	.	.	N	.	.	N	.	.	N	.	.	N	.	.	N	.	.
NC_030808.1	49738196	Intergenic	T	G	N	.	.	N	.	.	N	.	.	N	.	.	N	.	.	N	.	.	N	.	.	N	.	.	N	.	.	N	.	.	N	.	.	N	.	.	G	2	0,2	N	.	.	N	.	.
NC_030808.1	49738205	Intergenic	C	T	N	.	.	N	.	.	N	.	.	N	.	.	N	.	.	N	.	.	N	.	.	N	.	.	N	.	.	N	.	.	N	.	.	N	.	.	T	2	0,2	N	.	.	N	.	.
NC_030808.1	49834967	gene-ALCAM	G	A	N	.	.	N	.	.	N	.	.	N	.	.	N	.	.	N	.	.	N	.	.	N	.	.	N	.	.	N	.	.	N	.	.	N	.	.	N	.	.	A	2	0,2	N	.	.
NC_030808.1	49917686	gene-ALCAM	C	A	N	.	.	N	.	.	N	.	.	N	.	.	N	.	.	N	.	.	N	.	.	N	.	.	N	.	.	N	.	.	N	.	.	N	.	.	A	2	0,2	N	.	.	N	.	.
NC_030808.1	50042825	gene-ALCAM	C	T	C	2	2,0	N	.	.	C	2	2,0	C	3	3,0	N	.	.	N	.	.	N	.	.	N	.	.	N	.	.	N	.	.	N	.	.	N	.	.	N	.	.	Y	4	2,2	C	3	3,0
NC_030808.1	50066162	gene-ALCAM	T	C	N	.	.	Y	4	1,3	N	.	.	N	.	.	N	.	.	N	.	.	Y	6	4,2	C	4	0,4	N	.	.	N	.	.	N	.	.	T	1	1,0	N	.	.	T	7	7,0	Y	5	2,3
NC_030808.1	50066297	gene-ALCAM	A	G	N	.	.	R	4	2,2	A	2	2,0	A	2	2,0	A	3	3,0	N	.	.	A	10	10,0	R	4	2,2	N	.	.	N	.	.	N	.	.	A	2	2,0	N	.	.	A	3	3,0	R	4	2,2
NC_030808.1	50067227	gene-ALCAM	A	G	G	12	0,12	G	10	0,10	N	.	.	R	8	5,3	A	2	2,0	A	4	4,0	G	7	0,7	G	7	0,7	N	.	.	N	.	.	N	.	.	A	1	1,0	N	.	.	G	5	0,5	R	4	1,3
NC_030808.1	50067339	gene-ALCAM	G	A	R	13	12,1	G	7	7,0	N	.	.	G	7	7,0	G	2	2,0	R	8	6,2	G	7	7,0	G	8	8,0	N	.	.	N	.	.	N	.	.	G	2	2,0	G	2	2,0	G	9	9,0	N	.	.
NC_030808.1	50067592	gene-ALCAM	A	G	R	22	12,10	R	13	6,7	A	2	2,0	R	8	2,6	N	.	.	A	5	5,0	A	10	10,0	R	5	1,4	N	.	.	A	1	1,0	A	2	2,0	A	7	7,0	R	5	1,4	R	10	5,5	A	7	7,0
NC_030808.1	50157424	gene-CBLB	A	G	R	16	8,8	R	7	3,4	A	2	2,0	A	2	2,0	A	2	2,0	A	6	6,0	R	9	6,3	R	9	1,8	A	2	2,0	N	.	.	A	2	2,0	N	.	.	G	2	0,2	R	4	2,2	A	4	4,0
NC_030808.1	50157871	gene-CBLB	A	T	A	7	7,0	A	2	2,0	N	.	.	A	4	4,0	N	.	.	A	2	2,0	A	10	10,0	A	7	7,0	A	2	2,0	N	.	.	N	.	.	A	3	3,0	N	.	.	A	7	7,0	A	5	5,0
NC_030808.1	50158144	gene-CBLB	C	T	C	8	8,0	N	.	.	N	.	.	Y	6	4,2	N	.	.	C	2	2,0	C	8	8,0	C	5	5,0	C	2	2,0	N	.	.	C	1	1,0	T	2	0,2	N	.	.	C	2	2,0	C	3	3,0
NC_030808.1	50158750	gene-CBLB	C	T	Y	4	2,2	N	.	.	N	.	.	C	2	2,0	N	.	.	N	.	.	T	6	0,6	N	.	.	N	.	.	N	.	.	N	.	.	N	.	.	N	.	.	Y	3	1,2	C	2	2,0
NC_030808.1	50158937	gene-CBLB	C	A	A	6	0,6	N	.	.	N	.	.	M	3	1,2	N	.	.	N	.	.	A	6	0,6	A	3	0,3	N	.	.	N	.	.	C	1	1,0	A	2	0,2	N	.	.	A	5	0,5	C	3	3,0
NC_030808.1	50159761	gene-CBLB	A	C	C	2	0,2	N	.	.	N	.	.	A	2	2,0	M	3	1,2	M	4	2,2	M	10	2,8	N	.	.	N	.	.	N	.	.	M	3	1,2	C	3	0,3	N	.	.	N	.	.	C	2	0,2
NC_030808.1	50185894	gene-CBLB	A	G	G	2	0,2	N	.	.	N	.	.	N	.	.	N	.	.	N	.	.	N	.	.	N	.	.	N	.	.	N	.	.	N	.	.	N	.	.	N	.	.	G	4	0,4	A	3	3,0
NC_030808.1	50210519	gene-CBLB	G	T	N	.	.	N	.	.	T	2	0,2	N	.	.	N	.	.	N	.	.	T	4	0,4	N	.	.	N	.	.	N	.	.	N	.	.	N	.	.	N	.	.	T	2	0,2	N	.	.
NC_030808.1	50210545	gene-CBLB	A	G	N	.	.	N	.	.	G	2	0,2	N	.	.	N	.	.	N	.	.	G	4	0,4	N	.	.	N	.	.	N	.	.	N	.	.	N	.	.	N	.	.	G	2	0,2	N	.	.
NC_030808.1	50214401	gene-CBLB	G	A	A	2	0,2	N	.	.	N	.	.	N	.	.	N	.	.	N	.	.	N	.	.	N	.	.	N	.	.	N	.	.	N	.	.	N	.	.	N	.	.	N	.	.	N	.	.
NC_030808.1	50247877	gene-CBLB	G	A	N	.	.	N	.	.	N	.	.	G	1	1,0	N	.	.	N	.	.	R	4	2,2	N	.	.	N	.	.	N	.	.	N	.	.	N	.	.	N	.	.	N	.	.	N	.	.
NC_030808.1	50503412	Intergenic	G	A	N	.	.	N	.	.	N	.	.	N	.	.	N	.	.	N	.	.	N	.	.	N	.	.	N	.	.	N	.	.	N	.	.	N	.	.	A	2	0,2	N	.	.	N	.	.
NC_030808.1	51034961	Intergenic	T	G	N	.	.	N	.	.	N	.	.	G	2	0,2	N	.	.	N	.	.	N	.	.	N	.	.	N	.	.	N	.	.	N	.	.	N	.	.	N	.	.	N	.	.	N	.	.
NC_030808.1	51599994	Intergenic	T	C	N	.	.	N	.	.	N	.	.	N	.	.	N	.	.	N	.	.	N	.	.	N	.	.	N	.	.	N	.	.	N	.	.	N	.	.	C	2	0,2	N	.	.	N	.	.
NC_030808.1	51675159	Intergenic	A	G	N	.	.	N	.	.	N	.	.	N	.	.	N	.	.	N	.	.	N	.	.	N	.	.	N	.	.	N	.	.	N	.	.	N	.	.	G	2	0,2	N	.	.	N	.	.
NC_030808.1	51693607	Intergenic	G	T	T	11	0,11	T	5	0,5	N	.	.	T	5	0,5	N	.	.	N	.	.	T	6	0,6	N	.	.	N	.	.	N	.	.	N	.	.	N	.	.	T	2	0,2	T	2	0,2	N	.	.
NC_030808.1	51693855	Intergenic	T	C	Y	6	3,3	Y	4	1,3	N	.	.	N	.	.	N	.	.	N	.	.	N	.	.	N	.	.	N	.	.	N	.	.	N	.	.	N	.	.	T	2	2,0	N	.	.	N	.	.
NC_030808.1	51693941	Intergenic	T	C	C	2	0,2	C	4	0,4	N	.	.	N	.	.	N	.	.	N	.	.	C	7	0,7	C	2	0,2	N	.	.	N	.	.	N	.	.	N	.	.	C	4	0,4	N	.	.	C	3	0,3
[truncated: 230,950 more rows]
[truncated: 11 more columns]
